# Supplementary material for: Francisella novicida Two-Component System Response Regulator BfpR Modulates iglC Gene Expression, Antimicrobial Peptide Resistance, and Biofilm Production
Source: Front Cell Infect Microbiol. 2020 Mar 13;10:82. doi: 10.3389/fcimb.2020.00082 (PMC7082314; doi:10.3389/fcimb.2020.00082)
Supplement: Supplementary file 2 [file Table_4.xlsx]

## Sheet: Sorted by FTN Locus
genome?	origin	type	start	end	score	strand	frame	Symbols	Hit_count 801	Hit_count 803	logFC	logCPM	PValue		logfc2	FC	log10FC		ABC Transporters		Alanine, aspartate and glutamate metabolism		alpha-Linolenic acid metabolism		Amino sugar and nucleotide sugar metabolism		Aminoacyl-tRNA biosynthesis		Arachidonic acid metabolism		Arginine and proline metabolism		Arginine biosynthesis		Ascorbate and aldarate metabolism		Bacterial secretion system		Base excision repair		beta-Alanine metabolism		Biosynthesis of unsaturated fatty acids		Biotin metabolism		Butanoate metabolism		C5-Branched dibasic acid metabolism
gi|118496615|ref|NC_008601.1|	RefSeq	gene	145	1620	.	+	.	ID=gene0;Name=dnaA;Dbxref=GeneID:4547377;gbkey=Gene;gene=dnaA;locus_tag=FTN_0001	2745	4227	0.119278	8.85713	0.566545		0.119278	1.08619	0.0359064		FTN324	0.134921	FTN19	-0.0948314	FTN1439	-0.976536	FTN447	-0.0638873	FTN129	0.418375	FTN698	0.016423	FTN410	0.27213	FTN171	0.0585708	FTN963	-1.81479	FTN73	0.928181	FTN569	0.110601	FTN963	-1.81479	FTN1460	0.472219	FTN568	0.282335	FTN127	0.31679	FTN59
gi|118496615|ref|NC_008601.1|	RefSeq	gene	1657	2760	.	+	.	ID=gene1;Name=dnaN;Dbxref=GeneID:4547378;gbkey=Gene;gene=dnaN;locus_tag=FTN_0002	5814	2253	-1.87116	9.41988	1.74129e-18		-1.87116	0.273353	-0.563275		FTN325	0.206538	FTN20	-0.399539			FTN448	0.0319235	FTN147	0.726949			FTN963	-1.81479	FTN172	-0.861255			FTN121	0.235472	FTN603	0.433341	FTN1353	-0.719333	FTN1564	-0.0465832	FTN811	-0.327899	FTN1041	-0.754292	FTN60
gi|118496615|ref|NC_008601.1|	RefSeq	gene	2791	4044	.	-	.	ID=gene2;Name=FTN_0003;Dbxref=GeneID:4547379;gbkey=Gene;locus_tag=FTN_0003	1720	1460	-0.739927	7.72274	0.000473932		-0.739927	0.59877	-0.22274		FTN326	0.29188	FTN21	-0.490804			FTN462	-0.600477	FTN168	-0.139929			FTN1131	-0.331751	FTN410	0.27213			FTN259	0.0797765	FTN673	0.129191	FTN1354	-0.646114			FTN812	-0.25068	FTN1042	-0.335327	FTN61
gi|118496615|ref|NC_008601.1|	RefSeq	gene	4244	5767	.	+	.	ID=gene3;Name=FTN_0004;Dbxref=GeneID:4547380;gbkey=Gene;locus_tag=FTN_0004	745	1892	0.840966	7.01826	9.04995e-05		0.840966	1.79125	0.253156		FTN327	0.055777	FTN127	0.31679			FTN484	-0.0468113	FTN214	0.209774			FTN1146	0.395999	FTN1146	0.395999			FTN672	-0.0648922	FTN838	0.090186	FTN1701	-0.21721			FTN813	0.0244926	FTN1438	-1.05868	FTN593
gi|118496615|ref|NC_008601.1|	RefSeq	gene	5832	6803	.	+	.	ID=gene4;Name=corA;Dbxref=GeneID:4547381;gbkey=Gene;gene=corA;locus_tag=FTN_0005	376	959	0.847077	6.2591	0.000155016		0.847077	1.79885	0.254996		FTN328	0.510951	FTN171	0.0585708			FTN485	-0.225911	FTN221	0.063452			FTN1444	-0.248454	FTN1532	-0.415422			FTN843	0.0843817	FTN1035	-0.617672					FTN814	-0.211772	FTN1636	-0.45829	FTN594
gi|118496615|ref|NC_008601.1|	RefSeq	gene	6816	7283	.	-	.	ID=gene5;Name=FTN_0006;Dbxref=GeneID:4548498;gbkey=Gene;locus_tag=FTN_0006	2316	1074	-1.61205	8.24818	7.87191e-14		-1.61205	0.327132	-0.485277		FTN502	0.803051	FTN172	-0.861255			FTN514	-0.0923193	FTN224	2.15863			FTN1467	0.141282	FTN1725	-0.97886			FTN1094	0.207705	FTN1350	-0.0585711					FTN815	-0.170325	FTN1637	-0.367614	FTN1041
gi|118496615|ref|NC_008601.1|	RefSeq	gene	7361	7678	.	-	.	ID=gene6;Name=FTN_0007;Dbxref=GeneID:4548499;gbkey=Gene;locus_tag=FTN_0007	14309	694	-4.86909	10.435	2.4654e-88		-4.86909	0.0342182	-1.46574		FTN503	0.71576	FTN178	-0.798131			FTN515	-0.81177	FTN288	0.92688			FTN1725	-0.97886					FTN1095	0.749807	FTN1486	-0.367565					FTN816	0.31568	FTN1638	0.293512	FTN1042
gi|118496615|ref|NC_008601.1|	RefSeq	gene	7768	8640	.	-	.	ID=gene7;Name=FTN_0008;Dbxref=GeneID:4548500;gbkey=Gene;locus_tag=FTN_0008	387	727	0.405982	5.96635	0.0708272		0.405982	1.32499	0.122213		FTN572	0.0384588	FTN343	-0.669466			FTN627	-0.196512	FTN310	0.0367007			FTN1731	-0.574958					FTN1096	1.06106	FTN1604	-0.148889					FTN818	0.0405026	FTN1639	0.295622
gi|118496615|ref|NC_008601.1|	RefSeq	gene	8784	8966	.	+	.	ID=gene8;Name=FTN_0009;Dbxref=GeneID:4548501;gbkey=Gene;locus_tag=FTN_0009	90	358	1.48735	4.28071	1.94786e-08		1.48735	2.80374	0.447737		FTN641	-0.0701132	FTN410	0.27213			FTN646	0.150622	FTN366	0.905139									FTN1510	-1.07549							FTN1228	0.151737	FTN1701	-0.21721
gi|118496615|ref|NC_008601.1|	RefSeq	gene	9372	9806	.	-	.	ID=gene9;Name=FTN_0010;Dbxref=GeneID:4548502;gbkey=Gene;locus_tag=FTN_0010	201	529	0.892185	5.08075	0.000171208		0.892185	1.85598	0.268574		FTN642	0.0654578	FTN485	-0.225911			FTN663	0.261462	FTN441	-0.520043									FTN1574	1.05323							FTN1339	-0.419446
gi|118496615|ref|NC_008601.1|	RefSeq	gene	10041	10220	.	-	.	ID=gene10;Name=FTN_0011;Dbxref=GeneID:4548503;gbkey=Gene;locus_tag=FTN_0011	53	515	2.77456	4.42417	3.99028e-23		2.77456	6.84268	0.835226		FTN658	0.418235	FTN555	0.746622			FTN685	-0.0450968	FTN468	0.132146									FTN1595	0.120973							FTN1341	0.154791
gi|118496615|ref|NC_008601.1|	RefSeq	gene	10217	10438	.	-	.	ID=gene11;Name=FTN_0012;Dbxref=GeneID:4548504;gbkey=Gene;locus_tag=FTN_0012	109	596	1.94643	4.89927	1.22185e-14		1.94643	3.85419	0.585933		FTN659	0.365169	FTN588	0.0481512			FTN686	-0.152705	FTN469	0.719104									FTN1630	0.592048							FTN1479	0.0841104
gi|118496615|ref|NC_008601.1|	RefSeq	gene	10936	11835	.	-	.	ID=gene12;Name=FTN_0013;Dbxref=GeneID:4548505;gbkey=Gene;locus_tag=FTN_0013	548	2055	1.40318	6.79179	1.39793e-10		1.40318	2.64483	0.422398		FTN737	0.439117	FTN694	0.617517			FTN729	-0.474701	FTN470	0.821612									FTN1703	-0.117535
gi|118496615|ref|NC_008601.1|	RefSeq	gene	11832	12728	.	-	.	ID=gene13;Name=FTN_0014;Dbxref=GeneID:4548506;gbkey=Gene;locus_tag=FTN_0014	334	1669	1.8172	6.41967	8.31935e-16		1.8172	3.52396	0.547031		FTN738	-0.223721	FTN935	0.128843			FTN806	-0.384066	FTN473	1.00055
gi|118496615|ref|NC_008601.1|	RefSeq	gene	12732	12911	.	-	.	ID=gene14;Name=FTN_0015;Dbxref=GeneID:4548507;gbkey=Gene;locus_tag=FTN_0015	110	447	1.51834	4.59279	2.69891e-09		1.51834	2.86462	0.457067		FTN739	0.000198857	FTN1080	-0.239369			FTN810	-0.420409	FTN474	0.992398
gi|118496615|ref|NC_008601.1|	RefSeq	gene	13107	13781	.	-	.	ID=gene15;Name=FTN_0016;Dbxref=GeneID:4548508;gbkey=Gene;locus_tag=FTN_0016	301	1395	1.70854	6.29028	5.0128e-14		1.70854	3.2683	0.514322		FTN902	-0.0483362	FTN1088	-0.207038			FTN1080	-0.239369	FTN519	0.144321
gi|118496615|ref|NC_008601.1|	RefSeq	gene	13786	15027	.	-	.	ID=gene16;Name=FTN_0017;Dbxref=GeneID:4548509;gbkey=Gene;locus_tag=FTN_0017	671	3245	1.77013	7.35059	4.72824e-16		1.77013	3.41085	0.532863		FTN1106	-0.693834	FTN1131	-0.331751			FTN1149	-0.444682	FTN539	0.155913
gi|118496615|ref|NC_008601.1|	RefSeq	gene	15685	16908	.	-	.	ID=gene17;Name=sdaC;Dbxref=GeneID:4548510;gbkey=Gene;gene=sdaC;locus_tag=FTN_0018	577	718	-0.188097	6.10837	0.402737		-0.188097	0.877763	-0.0566227		FTN1107	-0.310795	FTN1146	0.395999			FTN1219	-0.246436	FTN557	0.33211
gi|118496615|ref|NC_008601.1|	RefSeq	gene	17049	17975	.	-	.	ID=gene18;Name=pyrB;Dbxref=GeneID:4548511;gbkey=Gene;gene=pyrB;locus_tag=FTN_0019	473	539	-0.315023	6.21463	0.164224		-0.315023	0.803838	-0.0948314		FTN1266	-0.20878	FTN1208	0.19047			FTN1417	0.20741	FTN614	0.468504
gi|118496615|ref|NC_008601.1|	RefSeq	gene	18117	21401	.	-	.	ID=gene19;Name=carB;Dbxref=GeneID:4548512;gbkey=Gene;gene=carB;locus_tag=FTN_0020	5048	2852	-1.32724	9.29315	2.70236e-10		-1.32724	0.39853	-0.399539		FTN1267	-0.347191	FTN1383	0.407399			FTN1418	-0.32862	FTN647	-0.599895
gi|118496615|ref|NC_008601.1|	RefSeq	gene	21406	22572	.	-	.	ID=gene20;Name=carA;Dbxref=GeneID:4548513;gbkey=Gene;gene=carA;locus_tag=FTN_0021	2706	1239	-1.63042	8.30133	2.66178e-14		-1.63042	0.322995	-0.490804		FTN1268	-0.268369	FTN1421	-0.450326			FTN1425	-0.69078	FTN650	0.506981
gi|118496615|ref|NC_008601.1|	RefSeq	gene	22992	24047	.	+	.	ID=gene21;Name=FTN_0022;Dbxref=GeneID:4548514;gbkey=Gene;locus_tag=FTN_0022	739	1723	0.717652	7.01869	0.000845375		0.717652	1.6445	0.216035		FTN1589	0.0403935	FTN1532	-0.415422			FTN1426	-0.225754	FTN726	0.351559
gi|118496615|ref|NC_008601.1|	RefSeq	gene	24068	24748	.	-	.	ID=gene22;Name=tmpT;Dbxref=GeneID:4548515;gbkey=Gene;gene=tmpT;locus_tag=FTN_0023	344	687	0.494231	5.88766	0.0296204		0.494231	1.40857	0.148778		FTN1590	-0.0684177	FTN1694	-0.10572			FTN1504	0.287198	FTN736	0.0164894
gi|118496615|ref|NC_008601.1|	RefSeq	gene	24880	26226	.	+	.	ID=gene23;Name=pyrC;Dbxref=GeneID:4548516;gbkey=Gene;gene=pyrC;locus_tag=FTN_0024	1901	1722	-0.646174	7.85456	0.00216975		-0.646174	0.638973	-0.194518		FTN1591	0.0761211	FTN1700	0.0432866			FTN1632	-0.486404	FTN778	-0.18735
gi|118496615|ref|NC_008601.1|	RefSeq	gene	26210	26797	.	-	.	ID=gene24;Name=FTN_0025;Dbxref=GeneID:4548517;gbkey=Gene;locus_tag=FTN_0025	534	532	-0.508841	6.14305	0.0237607		-0.508841	0.702787	-0.153176		FTN1592	0.0196535	FTN1701	-0.21721			FTN1744	0.505657	FTN796	0.354957
gi|118496615|ref|NC_008601.1|	RefSeq	gene	27076	27330	.	+	.	ID=gene25;Name=FTN_0026;Dbxref=GeneID:4547493;gbkey=Gene;locus_tag=FTN_0026	89	122	-0.048484	3.71832	0.88437		-0.048484	0.966952	-0.0145951		FTN1593	0.164688	FTN1725	-0.97886					FTN803	-0.716433
gi|118496615|ref|NC_008601.1|	RefSeq	gene	28044	28595	.	+	.	ID=gene26;Name=FTN_0027;Dbxref=GeneID:4547494;gbkey=Gene;locus_tag=FTN_0027	165	400	0.773614	4.94336	0.00164233		0.773614	1.70955	0.232881		FTN1606	0.14135							FTN870	-0.192628
gi|118496615|ref|NC_008601.1|	RefSeq	gene	28711	29763	.	-	.	ID=gene27;Name=FTN_0028;Dbxref=GeneID:4547495;gbkey=Gene;locus_tag=FTN_0028	240	523	0.620014	5.21475	0.00798189		0.620014	1.53689	0.186643		FTN1708	0.502561							FTN882	-0.389971
gi|118496615|ref|NC_008601.1|	RefSeq	gene	29750	30715	.	-	.	ID=gene28;Name=FTN_0029;Dbxref=GeneID:4547496;gbkey=Gene;locus_tag=FTN_0029	248	281	-0.323164	4.94547	0.179327		-0.323164	0.799315	-0.0972821										FTN883	-0.131089
gi|118496615|ref|NC_008601.1|	RefSeq	gene	30802	31209	.	-	.	ID=gene29;Name=FTN_0030;Dbxref=GeneID:4547497;gbkey=Gene;locus_tag=FTN_0030	126	206	0.205518	4.40414	0.449322		0.205518	1.1531	0.0618672										FTN992	-0.0644296
gi|118496615|ref|NC_008601.1|	RefSeq	gene	31335	32204	.	+	.	ID=gene30;Name=FTN_0031;Dbxref=GeneID:4547498;gbkey=Gene;locus_tag=FTN_0031	2808	874	-2.18719	8.36083	2.41015e-23		-2.18719	0.219578	-0.658411										FTN1191	-0.451969
gi|118496615|ref|NC_008601.1|	RefSeq	gene	32205	32831	.	-	.	ID=gene31;Name=FTN_0032;Dbxref=GeneID:4547499;gbkey=Gene;locus_tag=FTN_0032	13097	1040	-4.15793	10.414	9.32104e-70		-4.15793	0.0560192	-1.25166										FTN1203	1.2846
gi|118496615|ref|NC_008601.1|	RefSeq	gene	32974	33522	.	+	.	ID=gene32;Name=FTN_0033;Dbxref=GeneID:4547500;gbkey=Gene;locus_tag=FTN_0033	294	445	0.0944119	5.97556	0.691178		0.0944119	1.06763	0.0284208										FTN1204	0.780627
gi|118496615|ref|NC_008601.1|	RefSeq	gene	33577	36951	.	-	.	ID=gene33;Name=FTN_0034;Dbxref=GeneID:4547501;gbkey=Gene;locus_tag=FTN_0034	4503	2740	-1.22021	9.25344	6.11412e-09		-1.22021	0.42922	-0.36732										FTN1205	0.790873
gi|118496615|ref|NC_008601.1|	RefSeq	gene	37218	37862	.	+	.	ID=gene34;Name=pyrF;Dbxref=GeneID:4547502;gbkey=Gene;gene=pyrF;locus_tag=FTN_0035	643	788	-0.210132	6.38405	0.338817		-0.210132	0.864458	-0.063256										FTN1206	0.76842
gi|118496615|ref|NC_008601.1|	RefSeq	gene	37864	38604	.	+	.	ID=gene35;Name=pyrD;Dbxref=GeneID:4547503;gbkey=Gene;gene=pyrD;locus_tag=FTN_0036	533	981	0.376508	6.30563	0.0871047		0.376508	1.2982	0.11334										FTN1207	0.58773
gi|118496615|ref|NC_008601.1|	RefSeq	gene	40003	40347	.	-	.	ID=gene36;Name=FTN_0037;Dbxref=GeneID:4547504;gbkey=Gene;locus_tag=FTN_0037	137	140	-0.471873	4.18079	0.0878883		-0.471873	0.721028	-0.142048										FTN1306	0.926955
gi|118496615|ref|NC_008601.1|	RefSeq	gene	40366	40650	.	-	.	ID=gene37;Name=FTN_0038;Dbxref=GeneID:4547505;gbkey=Gene;locus_tag=FTN_0038	250	146	-1.27865	4.86071	6.14601e-07		-1.27865	0.41218	-0.384913										FTN1307	0.240689
gi|118496615|ref|NC_008601.1|	RefSeq	gene	40653	41078	.	-	.	ID=gene38;Name=FTN_0039;Dbxref=GeneID:4547506;gbkey=Gene;locus_tag=FTN_0039	341	254	-0.928093	5.32919	0.000104879		-0.928093	0.525552	-0.279384										FTN1364	1.54393
gi|118496615|ref|NC_008601.1|	RefSeq	gene	41093	44347	.	-	.	ID=gene39;Name=FTN_0040;Dbxref=GeneID:4547507;gbkey=Gene;locus_tag=FTN_0040	1518	1016	-1.08271	7.46561	4.63993e-07		-1.08271	0.472142	-0.325927										FTN1365	1.54491
gi|118496615|ref|NC_008601.1|	RefSeq	gene	44366	46582	.	-	.	ID=gene40;Name=FTN_0041;Dbxref=GeneID:4547508;gbkey=Gene;locus_tag=FTN_0041	1479	855	-1.29402	7.30092	2.23144e-09		-1.29402	0.407812	-0.38954										FTN1366	1.09885
gi|118496615|ref|NC_008601.1|	RefSeq	gene	46882	47439	.	+	.	ID=gene41;Name=FTN_0042;Dbxref=GeneID:4547509;gbkey=Gene;locus_tag=FTN_0042	6132	1115	-2.96269	9.2705	1.69032e-40		-2.96269	0.128274	-0.89186										FTN1375	1.24138
gi|118496615|ref|NC_008601.1|	RefSeq	gene	47436	48968	.	+	.	ID=gene42;Name=FTN_0043;Dbxref=GeneID:4547510;gbkey=Gene;locus_tag=FTN_0043	9949	3956	-1.83402	10.0967	5.28861e-18		-1.83402	0.280483	-0.552094										FTN1377	0.635336
gi|118496615|ref|NC_008601.1|	RefSeq	gene	49002	49649	.	+	.	ID=gene43;Name=FTN_0044;Dbxref=GeneID:4548536;gbkey=Gene;locus_tag=FTN_0044	5712	1911	-2.08313	9.39102	3.21269e-22		-2.08313	0.236002	-0.627084										FTN1411	0.943919
gi|118496615|ref|NC_008601.1|	RefSeq	gene	49665	50744	.	+	.	ID=gene44;Name=FTN_0045;Dbxref=GeneID:4548537;gbkey=Gene;locus_tag=FTN_0045	4387	855	-2.86257	9.12435	2.69174e-37		-2.86257	0.137493	-0.861719										FTN1473	0.437148
gi|118496615|ref|NC_008601.1|	RefSeq	gene	50758	53736	.	+	.	ID=gene45;Name=FTN_0046;Dbxref=GeneID:4548538;gbkey=Gene;locus_tag=FTN_0046	7862	1529	-2.86573	9.87837	1.79261e-38		-2.86573	0.137192	-0.862672										FTN1497	0.503006
gi|118496615|ref|NC_008601.1|	RefSeq	gene	53754	57530	.	+	.	ID=gene46;Name=FTN_0047;Dbxref=GeneID:4548539;gbkey=Gene;locus_tag=FTN_0047	3966	1268	-2.14855	9.01688	3.1849e-23		-2.14855	0.22554	-0.646777										FTN1498	1.52154
gi|118496615|ref|NC_008601.1|	RefSeq	gene	57540	58760	.	+	.	ID=gene47;Name=FTN_0048;Dbxref=GeneID:4548540;gbkey=Gene;locus_tag=FTN_0048	628	542	-0.715864	6.82121	0.00131574		-0.715864	0.60884	-0.215497										FTN1499	1.01937
gi|118496615|ref|NC_008601.1|	RefSeq	gene	58770	59594	.	+	.	ID=gene48;Name=FTN_0049;Dbxref=GeneID:4548541;gbkey=Gene;locus_tag=FTN_0049	512	405	-0.841536	6.42889	0.000213467		-0.841536	0.558049	-0.253328										FTN1541	1.71605
gi|118496615|ref|NC_008601.1|	RefSeq	gene	59569	61092	.	+	.	ID=gene49;Name=FTN_0050;Dbxref=GeneID:4548542;gbkey=Gene;locus_tag=FTN_0050	1350	818	-1.22618	7.70949	1.50513e-08		-1.22618	0.427447	-0.369118										FTN1575	0.625399
gi|118496615|ref|NC_008601.1|	RefSeq	gene	61102	61710	.	+	.	ID=gene50;Name=FTN_0051;Dbxref=GeneID:4548543;gbkey=Gene;locus_tag=FTN_0051	1314	779	-1.25766	7.39398	6.84594e-09		-1.25766	0.418223	-0.378593										FTN1577	1.49413
gi|118496615|ref|NC_008601.1|	RefSeq	gene	61717	63780	.	+	.	ID=gene51;Name=FTN_0052;Dbxref=GeneID:4548544;gbkey=Gene;locus_tag=FTN_0052	1073	1634	0.103203	7.75759	0.630199		0.103203	1.07416	0.0310672										FTN1578	1.69632
gi|118496615|ref|NC_008601.1|	RefSeq	gene	63789	64394	.	+	.	ID=gene52;Name=FTN_0053;Dbxref=GeneID:4548545;gbkey=Gene;locus_tag=FTN_0053	2863	985	-2.04271	8.33684	7.62826e-21		-2.04271	0.242707	-0.614918										FTN1579	1.64467
gi|118496615|ref|NC_008601.1|	RefSeq	gene	64387	64767	.	+	.	ID=gene53;Name=FTN_0054;Dbxref=GeneID:4548546;gbkey=Gene;locus_tag=FTN_0054	1470	1326	-0.652223	7.43554	0.00213647		-0.652223	0.636299	-0.196339										FTN1629	0.612606
gi|118496615|ref|NC_008601.1|	RefSeq	gene	64847	65683	.	-	.	ID=gene54;Name=tyrA;Dbxref=GeneID:4548547;gbkey=Gene;gene=tyrA;locus_tag=FTN_0055	522	1719	1.21574	6.63079	2.80576e-08		1.21574	2.3226	0.365974										FTN1658	0.342208
gi|118496615|ref|NC_008601.1|	RefSeq	gene	65951	66388	.	-	.	ID=gene55;Name=dtd;Dbxref=GeneID:4548548;gbkey=Gene;gene=dtd;locus_tag=FTN_0056	383	338	-0.68363	5.59882	0.00325906		-0.68363	0.622597	-0.205793										FTN1663	0.327029
gi|118496615|ref|NC_008601.1|	RefSeq	gene	66662	67894	.	-	.	ID=gene56;Name=FTN_0057;Dbxref=GeneID:4548549;gbkey=Gene;locus_tag=FTN_0057	424	1469	1.28895	6.48497	5.84356e-09		1.28895	2.44349	0.388011										FTN1689	-0.0378919
gi|118496615|ref|NC_008601.1|	RefSeq	gene	67913	69628	.	-	.	ID=gene57;Name=FTN_0058;Dbxref=GeneID:4548550;gbkey=Gene;locus_tag=FTN_0058	1756	2096	-0.248183	8.10961	0.237918		-0.248183	0.841956	-0.0747106										FTN1690	0.0085196
gi|118496615|ref|NC_008601.1|	RefSeq	gene	69704	70783	.	-	.	ID=gene58;Name=leuB;Dbxref=GeneID:4548551;gbkey=Gene;gene=leuB;locus_tag=FTN_0059	974	2977	1.10824	7.68095	1.92948e-07		1.10824	2.15582	0.333613										FTN1691	-0.661589
gi|118496615|ref|NC_008601.1|	RefSeq	gene	70785	71354	.	-	.	ID=gene59;Name=leuD;Dbxref=GeneID:4548552;gbkey=Gene;gene=leuD;locus_tag=FTN_0060	806	2409	1.07594	7.3627	5.02157e-07		1.07594	2.1081	0.32389										FTN1722	1.37806
gi|118496615|ref|NC_008601.1|	RefSeq	gene	71357	72766	.	-	.	ID=gene60;Name=leuC;Dbxref=GeneID:4548553;gbkey=Gene;gene=leuC;locus_tag=FTN_0061	2353	4813	0.52887	8.66414	0.0110488		0.52887	1.4428	0.159206										FTN1723	1.39864
gi|118496615|ref|NC_008601.1|	RefSeq	gene	72768	74348	.	-	.	ID=gene61;Name=leuA;Dbxref=GeneID:4548554;gbkey=Gene;gene=leuA;locus_tag=FTN_0062	7114	6990	-0.528904	9.90226	0.0103684		-0.528904	0.693081	-0.159216										FTN1780	1.93101
gi|118496615|ref|NC_008601.1|	RefSeq	gene	74359	75246	.	-	.	ID=gene62;Name=ilvE;Dbxref=GeneID:4548555;gbkey=Gene;gene=ilvE;locus_tag=FTN_0063	2415	5288	0.627132	8.7493	0.00258586		0.627132	1.54449	0.188786										FTN1781	1.87793
gi|118496615|ref|NC_008601.1|	RefSeq	gene	75645	78278	.	-	.	ID=gene63;Name=ppdK;Dbxref=GeneID:4547644;gbkey=Gene;gene=ppdK;locus_tag=FTN_0064	4845	17428	1.34327	10.0307	1.29701e-10		1.34327	2.53727	0.404366
gi|118496615|ref|NC_008601.1|	RefSeq	gene	78555	78869	.	-	.	ID=gene64;Name=FTN_0065;Dbxref=GeneID:4547645;gbkey=Gene;locus_tag=FTN_0065	122	348	1.00805	4.88644	7.53784e-05		1.00805	2.01119	0.303452
gi|118496615|ref|NC_008601.1|	RefSeq	gene	79068	81317	.	-	.	ID=gene65;Name=feoB;Dbxref=GeneID:4547646;gbkey=Gene;gene=feoB;locus_tag=FTN_0066	884	5414	2.1109	7.99068	2.37521e-22		2.1109	4.31961	0.635445
gi|118496615|ref|NC_008601.1|	RefSeq	gene	81418	82032	.	-	.	ID=gene66;Name=FTN_0067;Dbxref=GeneID:4547647;gbkey=Gene;locus_tag=FTN_0067	419	1572	1.40381	6.64258	2.35678e-10		1.40381	2.646	0.42259
gi|118496615|ref|NC_008601.1|	RefSeq	gene	82047	82583	.	-	.	ID=gene67;Name=orn;Dbxref=GeneID:4547648;gbkey=Gene;gene=orn;locus_tag=FTN_0068	933	1687	0.350931	7.28105	0.100159		0.350931	1.27538	0.105641
gi|118496615|ref|NC_008601.1|	RefSeq	gene	82586	83155	.	-	.	ID=gene68;Name=efp;Dbxref=GeneID:4547649;gbkey=Gene;gene=efp;locus_tag=FTN_0069	1999	2511	-0.174552	8.26405	0.405035		-0.174552	0.886043	-0.0525454
gi|118496615|ref|NC_008601.1|	RefSeq	gene	83196	83603	.	-	.	ID=gene69;Name=pilE;Dbxref=GeneID:4547650;gbkey=Gene;gene=pilE;locus_tag=FTN_0070	896	1945	0.614597	7.47113	0.003949		0.614597	1.53113	0.185012
gi|118496615|ref|NC_008601.1|	RefSeq	gene	83616	84539	.	-	.	ID=gene70;Name=FTN_0071;Dbxref=GeneID:4547651;gbkey=Gene;locus_tag=FTN_0071	1270	5553	1.62481	8.42697	2.52897e-14		1.62481	3.08402	0.489118
gi|118496615|ref|NC_008601.1|	RefSeq	gene	84600	85499	.	-	.	ID=gene71;Name=FTN_0072;Dbxref=GeneID:4547652;gbkey=Gene;locus_tag=FTN_0072	954	3607	1.4151	7.78619	3.57051e-11		1.4151	2.66677	0.425986
gi|118496615|ref|NC_008601.1|	RefSeq	gene	85506	87161	.	-	.	ID=gene72;Name=FTN_0073;Dbxref=GeneID:4547653;gbkey=Gene;locus_tag=FTN_0073	2979	35797	3.08335	10.5498	7.17913e-44		3.08335	8.4758	0.928181
gi|118496615|ref|NC_008601.1|	RefSeq	gene	87170	87418	.	-	.	ID=gene73;Name=FTN_0074;Dbxref=GeneID:4547654;gbkey=Gene;locus_tag=FTN_0074	596	13209	3.96629	8.94517	7.65111e-64		3.96629	15.6304	1.19397
gi|118496615|ref|NC_008601.1|	RefSeq	gene	87394	87747	.	-	.	ID=gene74;Name=rnpA;Dbxref=GeneID:4547655;gbkey=Gene;gene=rnpA;locus_tag=FTN_0075	1446	20419	3.31613	9.6648	3.33506e-49		3.31613	9.95992	0.998256
gi|118496615|ref|NC_008601.1|	RefSeq	gene	87737	87871	.	-	.	ID=gene75;Name=rpmH;Dbxref=GeneID:4547656;gbkey=Gene;gene=rpmH;locus_tag=FTN_0076	906	7054	2.45718	8.31362	3.39849e-29		2.45718	5.49142	0.739685
gi|118496615|ref|NC_008601.1|	RefSeq	gene	87963	88421	.	-	.	ID=gene76;Name=FTN_0077;Dbxref=GeneID:4547657;gbkey=Gene;locus_tag=FTN_0077	928	655	-1.00601	7.17943	4.438e-06		-1.00601	0.49792	-0.30284
gi|118496615|ref|NC_008601.1|	RefSeq	gene	88548	89321	.	+	.	ID=gene77;Name=aroE;Dbxref=GeneID:4547658;gbkey=Gene;gene=aroE;locus_tag=FTN_0078	2295	1169	-1.47665	7.87853	5.12781e-12		-1.47665	0.359323	-0.444515		0.134921	-0.0948314	-0.976536	-0.0638873	0.418375	0.016423	0.27213	0.0585708	-1.81479	0.928181	0.110601	-1.81479	0.472219	0.282335	0.31679	0.333613	0.271073	0.746622	0.188786	0.264	-0.329763	-0.563275	0.0789504	0.438426	-1.42747	-1.04514	-0.213893	-0.0652108	-0.0747106	0.235847	0.491943
gi|118496615|ref|NC_008601.1|	RefSeq	gene	89393	90748	.	+	.	ID=gene78;Name=murC;Dbxref=GeneID:4547659;gbkey=Gene;gene=murC;locus_tag=FTN_0079	4454	2955	-1.09545	8.97644	1.65958e-07		-1.09545	0.46799	-0.329763		0.206538	-0.399539		0.0319235	0.726949		-1.81479	-0.861255		0.235472	0.433341	-0.719333	-0.0465832	-0.327899	-0.754292	0.32389	-0.340343	0.0481512	-0.206595	0.325455	0.0585708	0.421259		-0.0158226	-1.81479	-1.19815	0.468283	0.150622	-0.600477	-0.136643	-1.81479
gi|118496615|ref|NC_008601.1|	RefSeq	gene	90741	91613	.	+	.	ID=gene79;Name=FTN_0080;Dbxref=GeneID:4547660;gbkey=Gene;locus_tag=FTN_0080	4211	844	-2.82218	8.58482	2.31491e-36		-2.82218	0.141397	-0.84956		0.29188	-0.490804		-0.600477	-0.139929		-0.331751	0.27213		0.0797765	0.129191	-0.646114		-0.25068	-0.335327	0.159206	0.276577	-0.207038	0.235847	0.172605	-0.243561	0.0653792		0.364057	0.154515	-1.03946	0.339946	-0.557785	-0.0923193	0.016423	-0.233023
gi|118496615|ref|NC_008601.1|	RefSeq	gene	91624	92358	.	-	.	ID=gene80;Name=FTN_0081;Dbxref=GeneID:4547661;gbkey=Gene;locus_tag=FTN_0081	373	503	-0.0721419	5.87218	0.757516		-0.0721419	0.951225	-0.0217169		0.055777	0.31679		-0.0468113	0.209774		0.395999	0.395999		-0.0648922	0.090186	-0.21721		0.0244926	-1.05868	-0.137482	-0.137482	0.346519	-0.669466		0.119495	-0.462914		0.151737	-0.774142	-0.815458	0.065113	0.20741	-0.0450968	0.0622074	0.190092
gi|118496615|ref|NC_008601.1|	RefSeq	gene	92435	92998	.	+	.	ID=gene81;Name=FTN_0082;Dbxref=GeneID:4547662;gbkey=Gene;locus_tag=FTN_0082	149	567	1.42386	5.13347	5.17198e-09		1.42386	2.68303	0.428626		0.510951	0.0585708		-0.225911	0.063452		-0.248454	-0.415422		0.0843817	-0.617672			-0.211772	-0.45829	-0.283511	-0.283511	0.19047	0.27213			0.0528302		0.154515	-1.16681	-0.431608	-0.764274	-0.32862	-0.152705	-0.619426	-0.642756
gi|118496615|ref|NC_008601.1|	RefSeq	gene	93070	93828	.	+	.	ID=gene82;Name=FTN_0083;Dbxref=GeneID:4548930;gbkey=Gene;locus_tag=FTN_0083	549	724	-0.104341	6.20621	0.646962		-0.104341	0.93023	-0.0314098		0.803051	-0.861255		-0.0923193	2.15863		0.141282	-0.97886		0.207705	-0.0585711			-0.170325	-0.367614	-0.754292	0.252067	0.0310387	-0.388483			0.075604		0.0491786	-1.05868	-0.911482	-0.940149	-0.0904592	-0.474701	-0.584539	0.970946
gi|118496615|ref|NC_008601.1|	RefSeq	gene	93832	96573	.	+	.	ID=gene83;Name=FTN_0084;Dbxref=GeneID:4548931;gbkey=Gene;locus_tag=FTN_0084	1211	1690	-0.0227188	7.42295	0.918095		-0.0227188	0.984376	-0.00683905		0.71576	-0.798131		-0.81177	0.92688		-0.97886			0.749807	-0.367565			0.31568	0.293512	-0.335327	-1.0407	0	0.0071997			-0.050259		-0.592554	-0.976536	-0.916602	-0.0565476		-0.420409	0.346519	0.905052
gi|118496615|ref|NC_008601.1|	RefSeq	gene	96649	97485	.	+	.	ID=gene84;Name=uspA;Dbxref=GeneID:4548932;gbkey=Gene;gene=uspA;locus_tag=FTN_0085	3204	3138	-0.533553	8.8923	0.0103692		-0.533553	0.690851	-0.160615		0.0384588	-0.669466		-0.196512	0.0367007		-0.574958			1.06106	-0.148889			0.0405026	0.295622		-0.0935742	0	-0.372808			0.315472		-0.419446		-1.45738			-0.169387	-1.0407
gi|118496615|ref|NC_008601.1|	RefSeq	gene	97601	98830	.	+	.	ID=gene85;Name=FTN_0086;Dbxref=GeneID:4548933;gbkey=Gene;locus_tag=FTN_0086	1033	2671	0.866929	7.70865	4.40028e-05		0.866929	1.82378	0.260972		-0.0701132	0.27213		0.150622	0.905139					-1.07549				0.151737	-0.21721		-0.711551	0	-0.381003			0.797703		-0.250705		-1.45561			-0.246436	0.19365
gi|118496615|ref|NC_008601.1|	RefSeq	gene	98862	99479	.	+	.	ID=gene86;Name=FTN_0087;Dbxref=GeneID:4548934;gbkey=Gene;locus_tag=FTN_0087	3456	1203	-2.02588	8.86971	6.58243e-21		-2.02588	0.245555	-0.60985		0.0654578	-0.225911		0.261462	-0.520043					1.05323				-0.419446			-0.389688	0	-0.619426			0.229049		0.154791		-1.39529
gi|118496615|ref|NC_008601.1|	RefSeq	gene	99479	100177	.	+	.	ID=gene87;Name=FTN_0088;Dbxref=GeneID:4548935;gbkey=Gene;locus_tag=FTN_0088	2486	1764	-0.998461	8.48617	2.19184e-06		-0.998461	0.500534	-0.300567		0.418235	0.746622		-0.0450968	0.132146					0.120973				0.154791			-0.165854	0	-0.0457811			0.127424		-0.774142		-0.787237
gi|118496615|ref|NC_008601.1|	RefSeq	gene	100182	100994	.	+	.	ID=gene88;Name=FTN_0089;Dbxref=GeneID:4548936;gbkey=Gene;locus_tag=FTN_0089	3719	2187	-1.26945	8.86611	1.69367e-09		-1.26945	0.414818	-0.382143		0.365169	0.0481512		-0.152705	0.719104					0.592048				0.0841104			-0.899639	0	0.252067			0.0275009		0.0841104		-0.545359
gi|118496615|ref|NC_008601.1|	RefSeq	gene	101001	102545	.	-	.	ID=gene89;Name=FTN_0090;Dbxref=GeneID:4548937;gbkey=Gene;locus_tag=FTN_0090	3267	5555	0.262268	9.2357	0.20547		0.262268	1.19936	0.0789504		0.439117	0.617517		-0.474701	0.821612					-0.117535							-0.885437	0	0.395999			-0.0585711		0.00452405		-0.951437
gi|118496615|ref|NC_008601.1|	RefSeq	gene	102854	103510	.	+	.	ID=gene90;Name=FTN_0091;Dbxref=GeneID:4548938;gbkey=Gene;locus_tag=FTN_0091	768	1309	0.265709	7.43707	0.218269		0.265709	1.20223	0.0799864		-0.223721	0.128843		-0.384066	1.00055												-0.45829	0	-0.570008			-0.148889				-1.41354
gi|118496615|ref|NC_008601.1|	RefSeq	gene	103528	104523	.	+	.	ID=gene91;Name=FTN_0092;Dbxref=GeneID:4548939;gbkey=Gene;locus_tag=FTN_0092	837	1603	0.433883	7.29947	0.0427763		0.433883	1.35086	0.130612		0.000198857	-0.239369		-0.420409	0.992398												-0.367614	0	0.87207							-1.4862
gi|118496615|ref|NC_008601.1|	RefSeq	gene	104604	105119	.	+	.	ID=gene92;Name=FTN_0093;Dbxref=GeneID:4548940;gbkey=Gene;locus_tag=FTN_0093	319	576	0.348867	5.46417	0.128869		0.348867	1.27356	0.105019		-0.0483362	-0.207038		-0.239369	0.144321												0.293512	0	0.712954							-1.42564
gi|118496615|ref|NC_008601.1|	RefSeq	gene	105126	106073	.	-	.	ID=gene93;Name=FTN_0094;Dbxref=GeneID:4548941;gbkey=Gene;locus_tag=FTN_0094	780	948	-0.2221	6.92889	0.309026		-0.2221	0.857316	-0.0668589		-0.693834	-0.331751		-0.444682	0.155913												0.295622	0	-0.97886							-0.916315
gi|118496615|ref|NC_008601.1|	RefSeq	gene	106142	106807	.	-	.	ID=gene94;Name=FTN_0095;Dbxref=GeneID:4548942;gbkey=Gene;locus_tag=FTN_0095	1854	569	-2.20739	7.7387	4.55639e-23		-2.20739	0.216525	-0.664492		-0.310795	0.395999		-0.246436	0.33211												0.296919	0	-0.685801							-0.539655
gi|118496615|ref|NC_008601.1|	RefSeq	gene	107210	107902	.	+	.	ID=gene95;Name=FTN_0096;Dbxref=GeneID:4548943;gbkey=Gene;locus_tag=FTN_0096	3167	1884	-1.2528	8.24625	2.98157e-09		-1.2528	0.419634	-0.37713		-0.20878	0.19047		0.20741	0.468504
gi|118496615|ref|NC_008601.1|	RefSeq	gene	107899	109104	.	-	.	ID=gene96;Name=FTN_0097;Dbxref=GeneID:4548944;gbkey=Gene;locus_tag=FTN_0097	699	2473	1.31922	7.20356	1.07134e-09		1.31922	2.49532	0.397126		-0.347191	0.407399		-0.32862	-0.599895
gi|118496615|ref|NC_008601.1|	RefSeq	gene	109204	109821	.	+	.	ID=gene97;Name=gidB;Dbxref=GeneID:4548945;gbkey=Gene;gene=gidB;locus_tag=FTN_0098	504	1069	0.581123	6.49055	0.00830298		0.581123	1.49601	0.174935		-0.268369	-0.450326		-0.69078	0.506981
gi|118496615|ref|NC_008601.1|	RefSeq	gene	109818	110486	.	+	.	ID=gene98;Name=FTN_0099;Dbxref=GeneID:4548946;gbkey=Gene;locus_tag=FTN_0099	686	1245	0.356273	6.76499	0.0996425		0.356273	1.28011	0.107249		0.0403935	-0.415422		-0.225754	0.351559
gi|118496615|ref|NC_008601.1|	RefSeq	gene	110479	111495	.	-	.	ID=gene99;Name=FTN_0100;Dbxref=GeneID:4548947;gbkey=Gene;locus_tag=FTN_0100	569	1228	0.606175	6.65362	0.00539063		0.606175	1.52222	0.182477		-0.0684177	-0.10572		0.287198	0.0164894
gi|118496615|ref|NC_008601.1|	RefSeq	gene	111566	112462	.	-	.	ID=gene100;Name=FTN_0101;Dbxref=GeneID:4548948;gbkey=Gene;locus_tag=FTN_0101	356	1309	1.37471	6.22644	8.21042e-10		1.37471	2.59316	0.41383		0.0761211	0.0432866		-0.486404	-0.18735
gi|118496615|ref|NC_008601.1|	RefSeq	gene	112565	113719	.	+	.	ID=gene101;Name=FTN_0102;Dbxref=GeneID:4548949;gbkey=Gene;locus_tag=FTN_0102	304	964	1.16115	5.82594	3.17624e-07		1.16115	2.23635	0.34954		0.0196535	-0.21721		0.505657	0.354957
gi|118496615|ref|NC_008601.1|	RefSeq	gene	113785	116088	.	-	.	ID=gene102;Name=FTN_0103;Dbxref=GeneID:4547761;gbkey=Gene;locus_tag=FTN_0103	749	1945	0.873097	7.23544	4.79527e-05		0.873097	1.83159	0.262828		0.164688	-0.97886			-0.716433
gi|118496615|ref|NC_008601.1|	RefSeq	gene	116266	116862	.	+	.	ID=gene103;Name=FTN_0104;Dbxref=GeneID:4547762;gbkey=Gene;locus_tag=FTN_0104	557	2966	1.90903	7.27798	4.46437e-18		1.90903	3.75556	0.574675		0.14135				-0.192628
gi|118496615|ref|NC_008601.1|	RefSeq	gene	116870	117226	.	+	.	ID=gene104;Name=FTN_0105;Dbxref=GeneID:4547763;gbkey=Gene;locus_tag=FTN_0105	256	5572	3.93989	7.74814	4.57464e-60		3.93989	15.3471	1.18602		0.502561				-0.389971
gi|118496615|ref|NC_008601.1|	RefSeq	gene	117300	117572	.	-	.	ID=gene105;Name=rpsT;Dbxref=GeneID:4547764;gbkey=Gene;gene=rpsT;locus_tag=FTN_0106	262	8951	4.59032	8.37798	2.77775e-77		4.59032	24.0893	1.38182						-0.131089
gi|118496615|ref|NC_008601.1|	RefSeq	gene	117842	119626	.	+	.	ID=gene106;Name=lepA;Dbxref=GeneID:4547765;gbkey=Gene;gene=lepA;locus_tag=FTN_0107	4930	6368	-0.13429	9.40355	0.515559		-0.13429	0.911118	-0.0404252						-0.0644296
gi|118496615|ref|NC_008601.1|	RefSeq	gene	119640	120719	.	+	.	ID=gene107;Name=mnmA;Dbxref=GeneID:4547766;gbkey=Gene;gene=mnmA;locus_tag=FTN_0108	5629	3102	-1.36318	9.16131	8.72897e-11		-1.36318	0.388724	-0.410359						-0.451969
gi|118496615|ref|NC_008601.1|	RefSeq	gene	120737	121717	.	-	.	ID=gene108;Name=FTN_0109;Dbxref=GeneID:4547767;gbkey=Gene;locus_tag=FTN_0109	3136	3635	-0.290505	9.00547	0.162005		-0.290505	0.817616	-0.0874506						1.2846
gi|118496615|ref|NC_008601.1|	RefSeq	gene	121812	122336	.	-	.	ID=gene109;Name=FTN_0110;Dbxref=GeneID:4547768;gbkey=Gene;locus_tag=FTN_0110	681	1056	0.129319	6.62433	0.55496		0.129319	1.09378	0.038929						0.780627
gi|118496615|ref|NC_008601.1|	RefSeq	gene	122333	122776	.	-	.	ID=gene110;Name=ribH;Dbxref=GeneID:4547769;gbkey=Gene;gene=ribH;locus_tag=FTN_0111	2215	892	-1.81557	7.85159	7.22856e-17		-1.81557	0.284093	-0.54654						0.790873
gi|118496615|ref|NC_008601.1|	RefSeq	gene	122786	123997	.	-	.	ID=gene111;Name=ribAB;Dbxref=GeneID:4547770;gbkey=Gene;gene=ribAB;locus_tag=FTN_0112	2491	2158	-0.710537	8.32591	0.000701413		-0.710537	0.611093	-0.213893						0.76842
gi|118496615|ref|NC_008601.1|	RefSeq	gene	123990	124595	.	-	.	ID=gene112;Name=ribC;Dbxref=GeneID:4547771;gbkey=Gene;gene=ribC;locus_tag=FTN_0113	638	749	-0.272087	6.488	0.21497		-0.272087	0.828121	-0.0819064						0.58773
gi|118496615|ref|NC_008601.1|	RefSeq	gene	124588	125655	.	-	.	ID=gene113;Name=ribD;Dbxref=GeneID:4547772;gbkey=Gene;gene=ribD;locus_tag=FTN_0114	565	3010	1.9097	7.26914	3.99576e-18		1.9097	3.75731	0.574878						0.926955
gi|118496615|ref|NC_008601.1|	RefSeq	gene	126046	127296	.	+	.	ID=gene114;Name=FTN_0115;Dbxref=GeneID:4547773;gbkey=Gene;locus_tag=FTN_0115	1251	465	-1.93099	7.15283	7.41463e-18		-1.93099	0.262249	-0.581286						0.240689
gi|118496615|ref|NC_008601.1|	RefSeq	gene	127306	129003	.	-	.	ID=gene115;Name=ipdC;Dbxref=GeneID:4547774;gbkey=Gene;gene=ipdC;locus_tag=FTN_0116	5265	1223	-2.60941	9.19247	1.35236e-32		-2.60941	0.163866	-0.785511						1.54393
gi|118496615|ref|NC_008601.1|	RefSeq	gene	129104	129457	.	-	.	ID=gene116;Name=FTN_0117;Dbxref=GeneID:4547775;gbkey=Gene;locus_tag=FTN_0117	1747	268	-3.20742	7.96403	1.2384e-41		-3.20742	0.108261	-0.965529						1.54491
gi|118496615|ref|NC_008601.1|	RefSeq	gene	129531	130454	.	+	.	ID=gene117;Name=FTN_0118;Dbxref=GeneID:4547776;gbkey=Gene;locus_tag=FTN_0118	1328	979	-0.943316	7.51218	1.14519e-05		-0.943316	0.520036	-0.283966						1.09885
gi|118496615|ref|NC_008601.1|	RefSeq	gene	130544	131083	.	+	.	ID=gene118;Name=FTN_0119;Dbxref=GeneID:4547777;gbkey=Gene;locus_tag=FTN_0119	5597	4879	-0.701597	9.33283	0.000709926		-0.701597	0.614891	-0.211202						1.24138
gi|118496615|ref|NC_008601.1|	RefSeq	gene	131219	131641	.	+	.	ID=gene119;Name=FTN_0120;Dbxref=GeneID:4547778;gbkey=Gene;locus_tag=FTN_0120	2790	2458	-0.686293	8.44653	0.00103088		-0.686293	0.621449	-0.206595						0.635336
gi|118496615|ref|NC_008601.1|	RefSeq	gene	131668	132117	.	+	.	ID=gene120;Name=secB1;Dbxref=GeneID:4547779;gbkey=Gene;gene=secB1;locus_tag=FTN_0121	1755	4279	0.782222	8.35449	0.000187938		0.782222	1.71978	0.235472						0.943919
gi|118496615|ref|NC_008601.1|	RefSeq	gene	132141	133220	.	+	.	ID=gene121;Name=recA;Dbxref=GeneID:4548478;gbkey=Gene;gene=recA;locus_tag=FTN_0122	4588	8676	0.415611	9.49036	0.0440587		0.415611	1.33386	0.125111						0.437148
gi|118496615|ref|NC_008601.1|	RefSeq	gene	133207	133659	.	+	.	ID=gene122;Name=recX;Dbxref=GeneID:4548479;gbkey=Gene;gene=recX;locus_tag=FTN_0123	286	1292	1.67162	6.11746	2.10718e-13		1.67162	3.18571	0.503207						0.503006
gi|118496615|ref|NC_008601.1|	RefSeq	gene	133833	134312	.	+	.	ID=gene123;Name=ssb;Dbxref=GeneID:4548480;gbkey=Gene;gene=ssb;locus_tag=FTN_0124	535	2001	1.39939	6.98103	1.67613e-10		1.39939	2.6379	0.421259						1.52154
gi|118496615|ref|NC_008601.1|	RefSeq	gene	134418	135572	.	+	.	ID=gene124;Name=ackA;Dbxref=GeneID:4548481;gbkey=Gene;gene=ackA;locus_tag=FTN_0125	1153	2822	0.787726	7.57063	0.000195381		0.787726	1.72635	0.237129						1.01937
gi|118496615|ref|NC_008601.1|	RefSeq	gene	135582	137678	.	+	.	ID=gene125;Name=pta;Dbxref=GeneID:4548482;gbkey=Gene;gene=pta;locus_tag=FTN_0126	2258	5050	0.657669	8.53966	0.00159912		0.657669	1.57753	0.197978						1.71605
gi|118496615|ref|NC_008601.1|	RefSeq	gene	137693	139126	.	+	.	ID=gene126;Name=gabD;Dbxref=GeneID:4548483;gbkey=Gene;gene=gabD;locus_tag=FTN_0127	972	2858	1.05235	7.47719	7.6021e-07		1.05235	2.07391	0.31679						0.625399
gi|118496615|ref|NC_008601.1|	RefSeq	gene	139163	140371	.	+	.	ID=gene127;Name=FTN_0128;Dbxref=GeneID:4548484;gbkey=Gene;locus_tag=FTN_0128	590	1417	0.760404	6.56156	0.000474563		0.760404	1.69397	0.228904						1.49413
gi|118496615|ref|NC_008601.1|	RefSeq	gene	140546	142324	.	+	.	ID=gene128;Name=aspS;Dbxref=GeneID:4548485;gbkey=Gene;gene=aspS;locus_tag=FTN_0129	2734	10157	1.38981	9.1989	3.68332e-11		1.38981	2.62044	0.418375						1.69632
gi|118496615|ref|NC_008601.1|	RefSeq	gene	142461	143405	.	+	.	ID=gene129;Name=FTN_0130;Dbxref=GeneID:4548486;gbkey=Gene;locus_tag=FTN_0130	1088	1528	-0.0135779	7.42228	0.953054		-0.0135779	0.990633	-0.00408735						1.64467
gi|118496615|ref|NC_008601.1|	RefSeq	gene	143587	144894	.	-	.	ID=gene130;Name=FTN_0131;Dbxref=GeneID:4548487;gbkey=Gene;locus_tag=FTN_0131	4459	1204	-2.39229	9.06102	5.30752e-28		-2.39229	0.19048	-0.72015						0.612606
gi|118496615|ref|NC_008601.1|	RefSeq	gene	145232	146200	.	-	.	ID=gene131;Name=FTN_0132;Dbxref=GeneID:4548488;gbkey=Gene;locus_tag=FTN_0132	984	759	-0.877977	7.32861	5.32117e-05		-0.877977	0.54413	-0.264297						0.342208
gi|118496615|ref|NC_008601.1|	RefSeq	gene	146389	148245	.	+	.	ID=gene132;Name=FTN_0133;Dbxref=GeneID:4548489;gbkey=Gene;locus_tag=FTN_0133	2415	1875	-0.868627	8.14775	3.65838e-05		-0.868627	0.547668	-0.261483						0.327029
gi|118496615|ref|NC_008601.1|	RefSeq	gene	148576	149244	.	+	.	ID=gene133;Name=FTN_0134;Dbxref=GeneID:4548490;gbkey=Gene;locus_tag=FTN_0134	404	1243	1.11765	6.36287	4.84049e-07		1.11765	2.16994	0.336448						-0.0378919
gi|118496615|ref|NC_008601.1|	RefSeq	gene	149241	150143	.	+	.	ID=gene134;Name=hemC;Dbxref=GeneID:4548491;gbkey=Gene;gene=hemC;locus_tag=FTN_0135	958	1567	0.206342	7.14279	0.334921		0.206342	1.15376	0.062115						0.0085196
gi|118496615|ref|NC_008601.1|	RefSeq	gene	150192	150536	.	+	.	ID=gene135;Name=crcB;Dbxref=GeneID:4548492;gbkey=Gene;gene=crcB;locus_tag=FTN_0136	602	540	-0.660205	6.17046	0.00305205		-0.660205	0.632788	-0.198742						-0.661589
gi|118496615|ref|NC_008601.1|	RefSeq	gene	150533	150940	.	+	.	ID=gene136;Name=FTN_0137;Dbxref=GeneID:4548493;gbkey=Gene;locus_tag=FTN_0137	453	468	-0.456425	5.77114	0.0446391		-0.456425	0.72879	-0.137398						1.37806
gi|118496615|ref|NC_008601.1|	RefSeq	gene	151080	151697	.	+	.	ID=gene137;Name=FTN_0138;Dbxref=GeneID:4548494;gbkey=Gene;locus_tag=FTN_0138	210	1229	2.04494	5.85739	2.29356e-18		2.04494	4.12656	0.615588						1.39864
gi|118496615|ref|NC_008601.1|	RefSeq	gene	151694	151867	.	-	.	ID=gene138;Name=FTN_0139;Dbxref=GeneID:4548495;gbkey=Gene;locus_tag=FTN_0139	75	408	1.93859	4.2959	6.74749e-13		1.93859	3.83331	0.583574						1.93101
gi|118496615|ref|NC_008601.1|	RefSeq	gene	151997	153796	.	+	.	ID=gene139;Name=FTN_0140;Dbxref=GeneID:4548496;gbkey=Gene;locus_tag=FTN_0140	5967	5916	-0.515918	9.98123	0.0125149		-0.515918	0.699348	-0.155307						1.87793
gi|118496615|ref|NC_008601.1|	RefSeq	gene	153815	155131	.	+	.	ID=gene140;Name=FTN_0141;Dbxref=GeneID:4548497;gbkey=Gene;locus_tag=FTN_0141	7448	5098	-1.05045	9.90743	4.44065e-07		-1.05045	0.482819	-0.316216
gi|118496615|ref|NC_008601.1|	RefSeq	gene	155218	156759	.	+	.	ID=gene141;Name=FTN_0142;Dbxref=GeneID:4548152;gbkey=Gene;locus_tag=FTN_0142	1217	2147	0.315424	7.62018	0.135844		0.315424	1.24438	0.094952
gi|118496615|ref|NC_008601.1|	RefSeq	gene	156853	158739	.	+	.	ID=gene142;Name=FTN_0143;Dbxref=GeneID:4548153;gbkey=Gene;locus_tag=FTN_0143	2607	3209	-0.203803	8.47115	0.328049		-0.203803	0.868259	-0.0613509
gi|118496615|ref|NC_008601.1|	RefSeq	gene	158724	159263	.	+	.	ID=gene143;Name=paaY;Dbxref=GeneID:4548154;gbkey=Gene;gene=paaY;locus_tag=FTN_0144	935	1111	-0.254694	6.75032	0.236982		-0.254694	0.838165	-0.0766705
gi|118496615|ref|NC_008601.1|	RefSeq	gene	159214	159858	.	+	.	ID=gene144;Name=lolB;Dbxref=GeneID:4548155;gbkey=Gene;gene=lolB;locus_tag=FTN_0145	439	1066	0.776228	6.3543	0.000458414		0.776228	1.71265	0.233668
gi|118496615|ref|NC_008601.1|	RefSeq	gene	159846	160673	.	+	.	ID=gene145;Name=ipk;Dbxref=GeneID:4548156;gbkey=Gene;gene=ipk;locus_tag=FTN_0146	457	778	0.263976	6.09124	0.238049		0.263976	1.20078	0.0794648
gi|118496615|ref|NC_008601.1|	RefSeq	gene	160692	160766	.	-	.	ID=gene146;Name=FTN_0147;Dbxref=GeneID:4548157;gbkey=Gene;locus_tag=FTN_0147	31	235	2.41487	3.42129	7.61186e-14		2.41487	5.33272	0.726949
gi|118496615|ref|NC_008601.1|	RefSeq	gene	160862	161491	.	+	.	ID=gene147;Name=FTN_0148;Dbxref=GeneID:4548158;gbkey=Gene;locus_tag=FTN_0148	226	3474	3.43806	7.12243	6.24685e-47		3.43806	10.8382	1.03496
gi|118496615|ref|NC_008601.1|	RefSeq	gene	161561	162475	.	+	.	ID=gene148;Name=FTN_0149;Dbxref=GeneID:4548159;gbkey=Gene;locus_tag=FTN_0149	1730	6655	1.44007	8.62579	9.59979e-12		1.44007	2.71333	0.433503
gi|118496615|ref|NC_008601.1|	RefSeq	gene	162491	163060	.	+	.	ID=gene149;Name=FTN_0150;Dbxref=GeneID:4548160;gbkey=Gene;locus_tag=FTN_0150	476	2676	1.98727	7.15517	3.45896e-19		1.98727	3.96485	0.598226
gi|118496615|ref|NC_008601.1|	RefSeq	gene	163054	163836	.	-	.	ID=gene150;Name=FTN_0151;Dbxref=GeneID:4548161;gbkey=Gene;locus_tag=FTN_0151	402	2823	2.30812	7.05253	1.30222e-24		2.30812	4.95237	0.694813
gi|118496615|ref|NC_008601.1|	RefSeq	gene	163865	165589	.	-	.	ID=gene151;Name=FTN_0152;Dbxref=GeneID:4548162;gbkey=Gene;locus_tag=FTN_0152	423	5650	3.23566	7.82132	1.18049e-44		3.23566	9.41957	0.974031
gi|118496615|ref|NC_008601.1|	RefSeq	gene	166018	166443	.	-	.	ID=gene152;Name=FTN_0153;Dbxref=GeneID:4548163;gbkey=Gene;locus_tag=FTN_0153	245	486	0.484456	5.68324	0.0401481		0.484456	1.39906	0.145836
gi|118496615|ref|NC_008601.1|	RefSeq	gene	166430	167899	.	-	.	ID=gene153;Name=rimK;Dbxref=GeneID:4548164;gbkey=Gene;gene=rimK;locus_tag=FTN_0154	726	2635	1.35609	7.78127	3.46676e-10		1.35609	2.55991	0.408224
gi|118496615|ref|NC_008601.1|	RefSeq	gene	168063	170078	.	+	.	ID=gene154;Name=FTN_0155;Dbxref=GeneID:4548165;gbkey=Gene;locus_tag=FTN_0155	450	1702	1.41548	6.56815	1.43286e-10		1.41548	2.66749	0.426102
gi|118496615|ref|NC_008601.1|	RefSeq	gene	170179	171066	.	+	.	ID=gene155;Name=plsC;Dbxref=GeneID:4548166;gbkey=Gene;gene=plsC;locus_tag=FTN_0156	338	940	0.971876	5.88092	1.59062e-05		0.971876	1.96139	0.292564
gi|118496615|ref|NC_008601.1|	RefSeq	gene	171468	172004	.	-	.	ID=gene156;Name=FTN_0157;Dbxref=GeneID:4548167;gbkey=Gene;locus_tag=FTN_0157	874	4465	1.84929	7.89235	1.04747e-17		1.84929	3.60322	0.556691
gi|118496615|ref|NC_008601.1|	RefSeq	gene	172102	172644	.	-	.	ID=gene157;Name=FTN_0158;Dbxref=GeneID:4548168;gbkey=Gene;locus_tag=FTN_0158	710	727	-0.469328	6.39072	0.0319518		-0.469328	0.722301	-0.141282
gi|118496615|ref|NC_008601.1|	RefSeq	gene	172767	174437	.	-	.	ID=gene158;Name=rpsA;Dbxref=GeneID:4548169;gbkey=Gene;gene=rpsA;locus_tag=FTN_0159	67465	76686	-0.318721	12.9502	0.119366		-0.318721	0.801781	-0.0959445
gi|118496615|ref|NC_008601.1|	RefSeq	gene	174585	175046	.	+	.	ID=gene159;Name=FTN_0160;Dbxref=GeneID:4548760;gbkey=Gene;locus_tag=FTN_0160	1311	633	-1.55372	7.31088	1.53765e-12		-1.55372	0.340632	-0.467715
gi|118496615|ref|NC_008601.1|	RefSeq	gene	175050	175940	.	+	.	ID=gene160;Name=ddlB;Dbxref=GeneID:4548761;gbkey=Gene;gene=ddlB;locus_tag=FTN_0161	2271	5913	0.876987	8.76741	2.65736e-05		0.876987	1.83654	0.264
gi|118496615|ref|NC_008601.1|	RefSeq	gene	175937	176620	.	+	.	ID=gene161;Name=ftsQ;Dbxref=GeneID:4548762;gbkey=Gene;gene=ftsQ;locus_tag=FTN_0162	308	2016	2.20657	6.73378	3.62052e-22		2.20657	4.61576	0.664243
gi|118496615|ref|NC_008601.1|	RefSeq	gene	176722	177984	.	+	.	ID=gene162;Name=ftsA;Dbxref=GeneID:4548763;gbkey=Gene;gene=ftsA;locus_tag=FTN_0163	6776	10680	0.152858	9.97506	0.457608		0.152858	1.11177	0.046015
gi|118496615|ref|NC_008601.1|	RefSeq	gene	178028	179173	.	+	.	ID=gene163;Name=ftsZ;Dbxref=GeneID:4548764;gbkey=Gene;gene=ftsZ;locus_tag=FTN_0164	5897	13428	0.683637	9.97846	0.000928627		0.683637	1.60618	0.205795
gi|118496615|ref|NC_008601.1|	RefSeq	gene	179199	180056	.	+	.	ID=gene164;Name=lpxC;Dbxref=GeneID:4548765;gbkey=Gene;gene=lpxC;locus_tag=FTN_0165	4545	7875	0.289449	9.33649	0.160755		0.289449	1.22217	0.0871327
gi|118496615|ref|NC_008601.1|	RefSeq	gene	180070	181710	.	-	.	ID=gene165;Name=dnaX;Dbxref=GeneID:4548766;gbkey=Gene;gene=dnaX;locus_tag=FTN_0166	2557	4214	0.217185	8.62664	0.296354		0.217185	1.16246	0.0653792
gi|118496615|ref|NC_008601.1|	RefSeq	gene	181982	182959	.	+	.	ID=gene166;Name=prfB;Dbxref=GeneID:4548767;gbkey=Gene;gene=prfB;locus_tag=FTN_0167	21761	5012	-2.6218	10.5186	1.93666e-33		-2.6218	0.162465	-0.789239
gi|118496615|ref|NC_008601.1|	RefSeq	gene	183091	184821	.	+	.	ID=gene167;Name=lysU;Dbxref=GeneID:4548768;gbkey=Gene;gene=lysU;locus_tag=FTN_0168	10297	10577	-0.464833	10.1432	0.0238639		-0.464833	0.724555	-0.139929
gi|118496615|ref|NC_008601.1|	RefSeq	gene	185205	185747	.	-	.	ID=gene168;Name=FTN_0169;Dbxref=GeneID:4548769;gbkey=Gene;locus_tag=FTN_0169	312	2255	2.34958	6.72646	7.88811e-25		2.34958	5.09676	0.707294
gi|118496615|ref|NC_008601.1|	RefSeq	gene	185846	186718	.	-	.	ID=gene169;Name=FTN_0170;Dbxref=GeneID:4548770;gbkey=Gene;locus_tag=FTN_0170	197	836	1.58126	5.71552	1.88863e-11		1.58126	2.99231	0.476006
gi|118496615|ref|NC_008601.1|	RefSeq	gene	186727	188268	.	-	.	ID=gene170;Name=glsA;Dbxref=GeneID:4548771;gbkey=Gene;gene=glsA;locus_tag=FTN_0171	1679	2724	0.194568	7.89996	0.354044		0.194568	1.14438	0.0585708
gi|118496615|ref|NC_008601.1|	RefSeq	gene	188350	189387	.	-	.	ID=gene171;Name=glnA;Dbxref=GeneID:4548772;gbkey=Gene;gene=glnA;locus_tag=FTN_0172	21581	4211	-2.86103	11.5619	9.40983e-39		-2.86103	0.13764	-0.861255
gi|118496615|ref|NC_008601.1|	RefSeq	gene	189507	190484	.	-	.	ID=gene172;Name=holA;Dbxref=GeneID:4548773;gbkey=Gene;gene=holA;locus_tag=FTN_0173	717	350	-1.53777	6.55665	1.64913e-11		-1.53777	0.344418	-0.462914
gi|118496615|ref|NC_008601.1|	RefSeq	gene	190570	191088	.	+	.	ID=gene173;Name=blc;Dbxref=GeneID:4548774;gbkey=Gene;gene=blc;locus_tag=FTN_0174	152	317	0.556552	5.00123	0.0269747		0.556552	1.47075	0.167539
gi|118496615|ref|NC_008601.1|	RefSeq	gene	191251	192876	.	+	.	ID=gene174;Name=FTN_0175;Dbxref=GeneID:4548775;gbkey=Gene;locus_tag=FTN_0175	657	1420	0.608302	6.78417	0.00493956		0.608302	1.52446	0.183117
gi|118496615|ref|NC_008601.1|	RefSeq	gene	193022	194290	.	+	.	ID=gene175;Name=FTN_0176;Dbxref=GeneID:4548776;gbkey=Gene;locus_tag=FTN_0176	707	2390	1.25356	7.09525	6.47462e-09		1.25356	2.38429	0.377359
gi|118496615|ref|NC_008601.1|	RefSeq	gene	194356	195903	.	-	.	ID=gene176;Name=purH;Dbxref=GeneID:4548777;gbkey=Gene;gene=purH;locus_tag=FTN_0177	1536	3510	0.688711	8.09008	0.00103415		0.688711	1.61184	0.207323
gi|118496615|ref|NC_008601.1|	RefSeq	gene	196080	197366	.	+	.	ID=gene177;Name=purA;Dbxref=GeneID:4548778;gbkey=Gene;gene=purA;locus_tag=FTN_0178	15945	3598	-2.65133	10.4617	5.19422e-34		-2.65133	0.159173	-0.798131
gi|118496615|ref|NC_008601.1|	RefSeq	gene	197370	197903	.	+	.	ID=gene178;Name=hpt;Dbxref=GeneID:4548779;gbkey=Gene;gene=hpt;locus_tag=FTN_0179	6456	1272	-2.84694	9.23257	6.39137e-38		-2.84694	0.13899	-0.857016
gi|118496615|ref|NC_008601.1|	RefSeq	gene	197922	198641	.	-	.	ID=gene179;Name=FTN_0180;Dbxref=GeneID:4547417;gbkey=Gene;locus_tag=FTN_0180	516	1469	1.0057	6.5863	4.33271e-06		1.0057	2.00792	0.302746
gi|118496615|ref|NC_008601.1|	RefSeq	gene	198739	199581	.	-	.	ID=gene180;Name=FTN_0181;Dbxref=GeneID:4547418;gbkey=Gene;locus_tag=FTN_0181	366	1079	1.05602	6.11754	2.25468e-06		1.05602	2.07919	0.317894
gi|118496615|ref|NC_008601.1|	RefSeq	gene	199523	200200	.	-	.	ID=gene181;Name=FTN_0182;Dbxref=GeneID:4547419;gbkey=Gene;locus_tag=FTN_0182	1795	1774	-0.520487	7.82888	0.013489		-0.520487	0.697137	-0.156682
gi|118496615|ref|NC_008601.1|	RefSeq	gene	200202	201119	.	-	.	ID=gene182;Name=FTN_0183;Dbxref=GeneID:4547420;gbkey=Gene;locus_tag=FTN_0183	2385	4219	0.319354	8.71947	0.124833		0.319354	1.24777	0.0961352
gi|118496615|ref|NC_008601.1|	RefSeq	gene	201194	202417	.	-	.	ID=gene183;Name=FTN_0184;Dbxref=GeneID:4547421;gbkey=Gene;locus_tag=FTN_0184	506	2984	2.05627	7.15379	1.79911e-20		2.05627	4.15909	0.618999
gi|118496615|ref|NC_008601.1|	RefSeq	gene	202538	203002	.	-	.	ID=gene184;Name=FTN_0185;Dbxref=GeneID:4547422;gbkey=Gene;locus_tag=FTN_0185	609	2063	1.25654	6.95114	7.17924e-09		1.25654	2.38922	0.378257
gi|118496615|ref|NC_008601.1|	RefSeq	gene	203013	203609	.	-	.	ID=gene185;Name=wrbA;Dbxref=GeneID:4547423;gbkey=Gene;gene=wrbA;locus_tag=FTN_0186	886	2511	0.999254	7.32887	2.81502e-06		0.999254	1.99897	0.300805
gi|118496615|ref|NC_008601.1|	RefSeq	gene	203616	204812	.	+	.	ID=gene186;Name=rbn;Dbxref=GeneID:4547424;gbkey=Gene;gene=rbn;locus_tag=FTN_0187	422	636	0.0882176	6.07298	0.708264		0.0882176	1.06306	0.0265562
gi|118496615|ref|NC_008601.1|	RefSeq	gene	204831	205406	.	+	.	ID=gene187;Name=FTN_0188;Dbxref=GeneID:4547425;gbkey=Gene;locus_tag=FTN_0188	253	491	0.452882	5.42401	0.0536073		0.452882	1.36877	0.136331
gi|118496615|ref|NC_008601.1|	RefSeq	gene	205403	207556	.	+	.	ID=gene188;Name=priA;Dbxref=GeneID:4547426;gbkey=Gene;gene=priA;locus_tag=FTN_0189	862	1231	0.0105246	6.95012	0.966167		0.0105246	1.00732	0.00316821
gi|118496615|ref|NC_008601.1|	RefSeq	gene	207623	208801	.	-	.	ID=gene189;Name=FTN_0190;Dbxref=GeneID:4547427;gbkey=Gene;locus_tag=FTN_0190	446	934	0.562726	5.97512	0.0112442		0.562726	1.47706	0.169397
gi|118496615|ref|NC_008601.1|	RefSeq	gene	208869	209609	.	-	.	ID=gene190;Name=FTN_0191;Dbxref=GeneID:4547428;gbkey=Gene;locus_tag=FTN_0191	692	2173	1.14718	7.31794	1.07739e-07		1.14718	2.21481	0.345336
gi|118496615|ref|NC_008601.1|	RefSeq	gene	209802	210995	.	-	.	ID=gene191;Name=cydB;Dbxref=GeneID:4547429;gbkey=Gene;gene=cydB;locus_tag=FTN_0192	11079	10158	-0.628749	10.4049	0.00227812		-0.628749	0.646737	-0.189272
gi|118496615|ref|NC_008601.1|	RefSeq	gene	211006	212760	.	-	.	ID=gene192;Name=cydA;Dbxref=GeneID:4547430;gbkey=Gene;gene=cydA;locus_tag=FTN_0193	105261	30233	-2.30331	13.162	6.34878e-27		-2.30331	0.202597	-0.693367
gi|118496615|ref|NC_008601.1|	RefSeq	gene	213217	214584	.	-	.	ID=gene193;Name=FTN_0194;Dbxref=GeneID:4547431;gbkey=Gene;locus_tag=FTN_0194	425	1029	0.772018	6.15759	0.000498883		0.772018	1.70766	0.2324
gi|118496615|ref|NC_008601.1|	RefSeq	gene	216593	217495	.	+	.	ID=gene194;Name=cyoA;Dbxref=GeneID:4547432;gbkey=Gene;gene=cyoA;locus_tag=FTN_0195	3410	33764	2.80406	10.6048	2.03385e-37		2.80406	6.98403	0.844106
gi|118496615|ref|NC_008601.1|	RefSeq	gene	217534	219564	.	+	.	ID=gene195;Name=cyoB;Dbxref=GeneID:4547433;gbkey=Gene;gene=cyoB;locus_tag=FTN_0196	12870	59138	1.69652	11.7083	7.09857e-16		1.69652	3.24118	0.510703
gi|118496615|ref|NC_008601.1|	RefSeq	gene	219561	220163	.	+	.	ID=gene196;Name=cyoC;Dbxref=GeneID:4547434;gbkey=Gene;gene=cyoC;locus_tag=FTN_0197	2292	12038	1.88932	9.35816	7.38235e-19		1.88932	3.70462	0.568743
gi|118496615|ref|NC_008601.1|	RefSeq	gene	220165	220497	.	+	.	ID=gene197;Name=cyoD;Dbxref=GeneID:4547550;gbkey=Gene;gene=cyoD;locus_tag=FTN_0198	1389	4673	1.2467	8.3857	3.72614e-09		1.2467	2.37297	0.375293
gi|118496615|ref|NC_008601.1|	RefSeq	gene	220528	221376	.	+	.	ID=gene198;Name=cyoE;Dbxref=GeneID:4547551;gbkey=Gene;gene=cyoE;locus_tag=FTN_0199	821	2854	1.29388	7.65418	1.5686e-09		1.29388	2.45186	0.389496
gi|118496615|ref|NC_008601.1|	RefSeq	gene	221521	222564	.	-	.	ID=gene199;Name=FTN_0200;Dbxref=GeneID:4547552;gbkey=Gene;locus_tag=FTN_0200	1338	2600	0.454858	7.69813	0.030808		0.454858	1.37065	0.136926
gi|118496615|ref|NC_008601.1|	RefSeq	gene	222639	223334	.	-	.	ID=gene200;Name=FTN_0201;Dbxref=GeneID:4547553;gbkey=Gene;locus_tag=FTN_0201	331	623	0.408745	5.80475	0.0734445		0.408745	1.32753	0.123044
gi|118496615|ref|NC_008601.1|	RefSeq	gene	223334	224185	.	-	.	ID=gene201;Name=pdxY;Dbxref=GeneID:4547554;gbkey=Gene;gene=pdxY;locus_tag=FTN_0202	647	1425	0.635497	6.91044	0.00333723		0.635497	1.55347	0.191304
gi|118496615|ref|NC_008601.1|	RefSeq	gene	224192	224626	.	-	.	ID=gene202;Name=FTN_0203;Dbxref=GeneID:4547555;gbkey=Gene;locus_tag=FTN_0203	307	943	1.11521	6.15734	8.37213e-07		1.11521	2.16627	0.335712
gi|118496615|ref|NC_008601.1|	RefSeq	gene	224772	225728	.	+	.	ID=gene203;Name=FTN_0204;Dbxref=GeneID:4547556;gbkey=Gene;locus_tag=FTN_0204	1233	1153	-0.600263	7.3227	0.00494706		-0.600263	0.659634	-0.180697
gi|118496615|ref|NC_008601.1|	RefSeq	gene	225741	226652	.	+	.	ID=gene204;Name=FTN_0205;Dbxref=GeneID:4547557;gbkey=Gene;locus_tag=FTN_0205	580	836	0.0239007	6.45138	0.924459		0.0239007	1.0167	0.00719482
gi|118496615|ref|NC_008601.1|	RefSeq	gene	226642	227118	.	+	.	ID=gene205;Name=FTN_0206;Dbxref=GeneID:4547558;gbkey=Gene;locus_tag=FTN_0206	246	371	0.0891794	5.23148	0.715591		0.0891794	1.06376	0.0268457
gi|118496615|ref|NC_008601.1|	RefSeq	gene	227115	228116	.	+	.	ID=gene206;Name=FTN_0207;Dbxref=GeneID:4547559;gbkey=Gene;locus_tag=FTN_0207	1404	1135	-0.810316	7.33799	0.000146591		-0.810316	0.570257	-0.243929
gi|118496615|ref|NC_008601.1|	RefSeq	gene	228118	229116	.	+	.	ID=gene207;Name=FTN_0208;Dbxref=GeneID:4547560;gbkey=Gene;locus_tag=FTN_0208	1324	960	-0.967234	7.22664	6.97e-06		-0.967234	0.511486	-0.291167
gi|118496615|ref|NC_008601.1|	RefSeq	gene	229107	229976	.	+	.	ID=gene208;Name=FTN_0209;Dbxref=GeneID:4547561;gbkey=Gene;locus_tag=FTN_0209	1229	638	-1.44919	6.86386	4.17403e-11		-1.44919	0.366227	-0.43625
gi|118496615|ref|NC_008601.1|	RefSeq	gene	229966	231591	.	+	.	ID=gene209;Name=FTN_0210;Dbxref=GeneID:4547562;gbkey=Gene;locus_tag=FTN_0210	841	1442	0.274318	6.93588	0.20156		0.274318	1.20942	0.0825778
gi|118496615|ref|NC_008601.1|	RefSeq	gene	231598	232266	.	+	.	ID=gene210;Name=pcp;Dbxref=GeneID:4547563;gbkey=Gene;gene=pcp;locus_tag=FTN_0211	1380	642	-1.60735	7.54513	2.67146e-13		-1.60735	0.328201	-0.48386
gi|118496615|ref|NC_008601.1|	RefSeq	gene	232274	232756	.	+	.	ID=gene211;Name=FTN_0212;Dbxref=GeneID:4547564;gbkey=Gene;locus_tag=FTN_0212	595	286	-1.55993	6.42909	1.8152e-11		-1.55993	0.339167	-0.469586
gi|118496615|ref|NC_008601.1|	RefSeq	gene	232787	233227	.	+	.	ID=gene212;Name=holC;Dbxref=GeneID:4547565;gbkey=Gene;gene=holC;locus_tag=FTN_0213	168	269	0.175498	4.9987	0.493872		0.175498	1.12935	0.0528302
gi|118496615|ref|NC_008601.1|	RefSeq	gene	234222	236981	.	+	.	ID=gene213;Name=valS;Dbxref=GeneID:4547566;gbkey=Gene;gene=valS;locus_tag=FTN_0214	7009	16107	0.696854	10.1022	0.000730175		0.696854	1.62097	0.209774
gi|118496615|ref|NC_008601.1|	RefSeq	gene	237281	237946	.	+	.	ID=gene214;Name=FTN_0215;Dbxref=GeneID:4547567;gbkey=Gene;locus_tag=FTN_0215	443	785	0.321773	6.074	0.148539		0.321773	1.24987	0.0968635
gi|118496615|ref|NC_008601.1|	RefSeq	gene	238094	238429	.	+	.	ID=gene215;Name=FTN_0216;Dbxref=GeneID:4547568;gbkey=Gene;locus_tag=FTN_0216	107	681	2.16542	5.03103	9.09376e-18		2.16542	4.48596	0.651855
gi|118496615|ref|NC_008601.1|	RefSeq	gene	238426	239583	.	-	.	ID=gene216;Name=FTN_0217;Dbxref=GeneID:4547817;gbkey=Gene;locus_tag=FTN_0217	324	2340	2.34853	6.75187	7.14557e-25		2.34853	5.09304	0.706977
gi|118496615|ref|NC_008601.1|	RefSeq	gene	240473	241126	.	-	.	ID=gene217;Name=nfnB;Dbxref=GeneID:4547818;gbkey=Gene;gene=nfnB;locus_tag=FTN_0218	365	465	-0.154165	5.68843	0.508262		-0.154165	0.898652	-0.0464082
gi|118496615|ref|NC_008601.1|	RefSeq	gene	241266	241643	.	+	.	ID=gene218;Name=FTN_0219;Dbxref=GeneID:4547819;gbkey=Gene;locus_tag=FTN_0219	98	298	1.1001	4.25607	3.41526e-05		1.1001	2.1437	0.331164
gi|118496615|ref|NC_008601.1|	RefSeq	gene	241817	243208	.	+	.	ID=gene219;Name=fumC;Dbxref=GeneID:4547820;gbkey=Gene;gene=fumC;locus_tag=FTN_0220	549	1453	0.900485	6.55906	3.5965e-05		0.900485	1.86669	0.271073
gi|118496615|ref|NC_008601.1|	RefSeq	gene	243339	244745	.	+	.	ID=gene220;Name=gltX;Dbxref=GeneID:4547821;gbkey=Gene;gene=gltX;locus_tag=FTN_0221	3585	5882	0.210783	8.91585	0.308446		0.210783	1.15732	0.063452
gi|118496615|ref|NC_008601.1|	RefSeq	gene	244745	245713	.	+	.	ID=gene221;Name=FTN_0222;Dbxref=GeneID:4547822;gbkey=Gene;locus_tag=FTN_0222	2749	2491	-0.645696	8.16939	0.00200841		-0.645696	0.639184	-0.194374
gi|118496615|ref|NC_008601.1|	RefSeq	gene	246583	248121	.	+	.	ID=gene222;Name=FTN_0223;Dbxref=GeneID:4547823;gbkey=Gene;locus_tag=FTN_0223	635	1848	1.03747	6.89828	1.66388e-06		1.03747	2.05263	0.31231
gi|118496615|ref|NC_008601.1|	RefSeq	gene	248314	248389	.	-	.	ID=gene223;Name=FTN_0224;Dbxref=GeneID:4547824;gbkey=Gene;locus_tag=FTN_0224	127	25964	7.17083	9.75087	1.71721e-145		7.17083	144.09	2.15863
gi|118496615|ref|NC_008601.1|	RefSeq	gene	248452	249375	.	-	.	ID=gene224;Name=FTN_0225;Dbxref=GeneID:4547825;gbkey=Gene;locus_tag=FTN_0225	1549	50373	4.5196	10.8169	5.2149e-81		4.5196	22.937	1.36054
gi|118496615|ref|NC_008601.1|	RefSeq	gene	249457	249999	.	-	.	ID=gene225;Name=folA;Dbxref=GeneID:4547826;gbkey=Gene;gene=folA;locus_tag=FTN_0226	978	4076	1.5556	7.72481	3.68184e-13		1.5556	2.93956	0.468283
gi|118496615|ref|NC_008601.1|	RefSeq	gene	250191	250910	.	+	.	ID=gene226;Name=rpsB;Dbxref=GeneID:4547827;gbkey=Gene;gene=rpsB;locus_tag=FTN_0227	11534	50832	1.63629	11.367	6.47775e-15		1.63629	3.10865	0.492572
gi|118496615|ref|NC_008601.1|	RefSeq	gene	250932	251801	.	+	.	ID=gene227;Name=tsf;Dbxref=GeneID:4547828;gbkey=Gene;gene=tsf;locus_tag=FTN_0228	8418	63244	2.40582	11.4443	6.07996e-29		2.40582	5.29937	0.724224
gi|118496615|ref|NC_008601.1|	RefSeq	gene	251805	252554	.	+	.	ID=gene228;Name=pyrH;Dbxref=GeneID:4547829;gbkey=Gene;gene=pyrH;locus_tag=FTN_0229	3283	26646	2.51725	10.2037	4.07055e-31		2.51725	5.7249	0.757768
gi|118496615|ref|NC_008601.1|	RefSeq	gene	252583	253140	.	+	.	ID=gene229;Name=frr;Dbxref=GeneID:4547830;gbkey=Gene;gene=frr;locus_tag=FTN_0230	825	11174	3.2559	8.81146	2.86903e-47		3.2559	9.55265	0.980124
gi|118496615|ref|NC_008601.1|	RefSeq	gene	253173	253946	.	+	.	ID=gene230;Name=uppS;Dbxref=GeneID:4547831;gbkey=Gene;gene=uppS;locus_tag=FTN_0231	1201	12330	2.85621	9.01188	3.93776e-38		2.85621	7.24112	0.859806
gi|118496615|ref|NC_008601.1|	RefSeq	gene	253960	254754	.	+	.	ID=gene231;Name=cdsA;Dbxref=GeneID:4547832;gbkey=Gene;gene=cdsA;locus_tag=FTN_0232	5180	6804	-0.110112	9.41884	0.593839		-0.110112	0.926516	-0.033147
gi|118496615|ref|NC_008601.1|	RefSeq	gene	254764	255210	.	+	.	ID=gene232;Name=dut;Dbxref=GeneID:4548386;gbkey=Gene;gene=dut;locus_tag=FTN_0233	892	3416	1.43354	7.61185	2.17545e-11		1.43354	2.70109	0.431539
gi|118496615|ref|NC_008601.1|	RefSeq	gene	255214	255810	.	+	.	ID=gene233;Name=pgsA;Dbxref=GeneID:4548387;gbkey=Gene;gene=pgsA;locus_tag=FTN_0234	426	3419	2.50082	7.20986	1.52277e-28		2.50082	5.66005	0.752821
gi|118496615|ref|NC_008601.1|	RefSeq	gene	255945	256319	.	+	.	ID=gene234;Name=rpsL;Dbxref=GeneID:4548388;gbkey=Gene;gene=rpsL;locus_tag=FTN_0235	6504	22656	1.29694	10.2729	4.94466e-10		1.29694	2.45706	0.390416
gi|118496615|ref|NC_008601.1|	RefSeq	gene	256358	256831	.	+	.	ID=gene235;Name=rpsG;Dbxref=GeneID:4548389;gbkey=Gene;gene=rpsG;locus_tag=FTN_0236	12278	45291	1.3796	11.2633	3.66264e-11		1.3796	2.60196	0.4153
gi|118496615|ref|NC_008601.1|	RefSeq	gene	256846	258960	.	+	.	ID=gene236;Name=fusA;Dbxref=GeneID:4548390;gbkey=Gene;gene=fusA;locus_tag=FTN_0237	63386	194375	1.11306	13.4662	7.41471e-08		1.11306	2.16304	0.335064
gi|118496615|ref|NC_008601.1|	RefSeq	gene	258981	259298	.	+	.	ID=gene237;Name=rpsJ;Dbxref=GeneID:4548391;gbkey=Gene;gene=rpsJ;gene_synonym=nusE;locus_tag=FTN_0238	10184	16361	0.18041	10.4476	0.379504		0.18041	1.13321	0.0543087
gi|118496615|ref|NC_008601.1|	RefSeq	gene	259402	260034	.	+	.	ID=gene238;Name=rplC;Dbxref=GeneID:4548392;gbkey=Gene;gene=rplC;locus_tag=FTN_0239	67382	54174	-0.818306	12.674	7.00223e-05		-0.818306	0.567107	-0.246335
gi|118496615|ref|NC_008601.1|	RefSeq	gene	260067	260690	.	+	.	ID=gene239;Name=rplD;Dbxref=GeneID:4548393;gbkey=Gene;gene=rplD;locus_tag=FTN_0240	27733	52603	0.419995	11.9079	0.0404234		0.419995	1.33792	0.126431
gi|118496615|ref|NC_008601.1|	RefSeq	gene	260687	260986	.	+	.	ID=gene240;Name=rplW;Dbxref=GeneID:4548394;gbkey=Gene;gene=rplW;locus_tag=FTN_0241	15890	28966	0.362694	11.082	0.0769674		0.362694	1.28582	0.109182
gi|118496615|ref|NC_008601.1|	RefSeq	gene	261008	261832	.	+	.	ID=gene241;Name=rplB;Dbxref=GeneID:4548395;gbkey=Gene;gene=rplB;locus_tag=FTN_0242	76183	68669	-0.653354	12.9314	0.00145968		-0.653354	0.6358	-0.196679
gi|118496615|ref|NC_008601.1|	RefSeq	gene	261847	262125	.	+	.	ID=gene242;Name=rpsS;Dbxref=GeneID:4548396;gbkey=Gene;gene=rpsS;locus_tag=FTN_0243	38748	26017	-1.07821	11.8413	1.87885e-07		-1.07821	0.473617	-0.324573
gi|118496615|ref|NC_008601.1|	RefSeq	gene	262141	262476	.	+	.	ID=gene243;Name=rplV;Dbxref=GeneID:4548397;gbkey=Gene;gene=rplV;locus_tag=FTN_0244	24639	21473	-0.701961	11.3644	0.000644505		-0.701961	0.614736	-0.211311
gi|118496615|ref|NC_008601.1|	RefSeq	gene	262491	263162	.	+	.	ID=gene244;Name=rpsC;Dbxref=GeneID:4548398;gbkey=Gene;gene=rpsC;locus_tag=FTN_0245	24405	52490	0.601319	11.8825	0.00340461		0.601319	1.5171	0.181015
gi|118496615|ref|NC_008601.1|	RefSeq	gene	263162	263575	.	+	.	ID=gene245;Name=rplP;Dbxref=GeneID:4548399;gbkey=Gene;gene=rplP;locus_tag=FTN_0246	22675	30396	-0.0807658	11.4623	0.693347		-0.0807658	0.945556	-0.0243129
gi|118496615|ref|NC_008601.1|	RefSeq	gene	263575	263775	.	+	.	ID=gene246;Name=rpmC;Dbxref=GeneID:4548400;gbkey=Gene;gene=rpmC;locus_tag=FTN_0247	14931	14314	-0.564424	10.7033	0.00605703		-0.564424	0.676225	-0.169909
gi|118496615|ref|NC_008601.1|	RefSeq	gene	263788	264039	.	+	.	ID=gene247;Name=rpsQ;Dbxref=GeneID:4548401;gbkey=Gene;gene=rpsQ;locus_tag=FTN_0248	14264	16381	-0.303898	10.749	0.138606		-0.303898	0.810061	-0.0914824
gi|118496615|ref|NC_008601.1|	RefSeq	gene	264131	264499	.	+	.	ID=gene248;Name=rplN;Dbxref=GeneID:4548402;gbkey=Gene;gene=rplN;locus_tag=FTN_0249	32871	38333	-0.281773	11.9392	0.168788		-0.281773	0.82258	-0.084822
gi|118496615|ref|NC_008601.1|	RefSeq	gene	264521	264838	.	+	.	ID=gene249;Name=rplX;Dbxref=GeneID:4548403;gbkey=Gene;gene=rplX;locus_tag=FTN_0250	55144	36375	-1.1038	12.4116	9.60334e-08		-1.1038	0.46529	-0.332277
gi|118496615|ref|NC_008601.1|	RefSeq	gene	264850	265389	.	+	.	ID=gene250;Name=rplE;Dbxref=GeneID:4548404;gbkey=Gene;gene=rplE;locus_tag=FTN_0251	53503	50793	-0.578534	12.5329	0.00480411		-0.578534	0.669644	-0.174156
gi|118496615|ref|NC_008601.1|	RefSeq	gene	265408	265713	.	+	.	ID=gene251;Name=rpsN;Dbxref=GeneID:4547435;gbkey=Gene;gene=rpsN;locus_tag=FTN_0252	33476	31824	-0.576555	11.8156	0.00497469		-0.576555	0.670563	-0.17356
gi|118496615|ref|NC_008601.1|	RefSeq	gene	265730	266128	.	+	.	ID=gene252;Name=rpsH;Dbxref=GeneID:4547436;gbkey=Gene;gene=rpsH;locus_tag=FTN_0253	46372	39745	-0.726024	12.2398	0.00041324		-0.726024	0.604568	-0.218555
gi|118496615|ref|NC_008601.1|	RefSeq	gene	266147	266683	.	+	.	ID=gene253;Name=rplF;Dbxref=GeneID:4547437;gbkey=Gene;gene=rplF;locus_tag=FTN_0254	103891	53218	-1.46863	13.1793	1.94228e-12		-1.46863	0.361326	-0.442101
gi|118496615|ref|NC_008601.1|	RefSeq	gene	266706	267059	.	+	.	ID=gene254;Name=rplR;Dbxref=GeneID:4547438;gbkey=Gene;gene=rplR;locus_tag=FTN_0255	41000	33576	-0.791736	12.034	0.0001197		-0.791736	0.577649	-0.238336
gi|118496615|ref|NC_008601.1|	RefSeq	gene	267087	267587	.	+	.	ID=gene255;Name=rpsE;Dbxref=GeneID:4547439;gbkey=Gene;gene=rpsE;locus_tag=FTN_0256	89803	47714	-1.41589	12.9976	1.08528e-11		-1.41589	0.374778	-0.426226
gi|118496615|ref|NC_008601.1|	RefSeq	gene	267594	267779	.	+	.	ID=gene256;Name=rpmD;Dbxref=GeneID:4547440;gbkey=Gene;gene=rpmD;locus_tag=FTN_0257	47712	17227	-1.97322	11.9803	1.32589e-20		-1.97322	0.254685	-0.593997
gi|118496615|ref|NC_008601.1|	RefSeq	gene	267786	268217	.	+	.	ID=gene257;Name=rplO;Dbxref=GeneID:4547441;gbkey=Gene;gene=rplO;locus_tag=FTN_0258	17449	32106	0.376151	11.2953	0.066587		0.376151	1.29788	0.113233
gi|118496615|ref|NC_008601.1|	RefSeq	gene	268228	269553	.	+	.	ID=gene258;Name=secY;Dbxref=GeneID:4547442;gbkey=Gene;gene=secY;locus_tag=FTN_0259	35981	61296	0.265012	12.3234	0.195389		0.265012	1.20165	0.0797765
gi|118496615|ref|NC_008601.1|	RefSeq	gene	269577	269690	.	+	.	ID=gene259;Name=rpmJ;Dbxref=GeneID:4547443;gbkey=Gene;gene=rpmJ;locus_tag=FTN_0260	6157	5306	-0.718132	9.62427	0.000525155		-0.718132	0.607884	-0.216179
gi|118496615|ref|NC_008601.1|	RefSeq	gene	269807	270163	.	+	.	ID=gene260;Name=rpsM;Dbxref=GeneID:4547444;gbkey=Gene;gene=rpsM;locus_tag=FTN_0261	23473	23731	-0.487772	11.5162	0.0174599		-0.487772	0.713126	-0.146834
gi|118496615|ref|NC_008601.1|	RefSeq	gene	270202	270591	.	+	.	ID=gene261;Name=rpsK;Dbxref=GeneID:4547445;gbkey=Gene;gene=rpsK;locus_tag=FTN_0262	12506	35213	0.989937	11.1141	1.68592e-06		0.989937	1.9861	0.298001
gi|118496615|ref|NC_008601.1|	RefSeq	gene	270613	271233	.	+	.	ID=gene262;Name=rpsD;Dbxref=GeneID:4547446;gbkey=Gene;gene=rpsD;locus_tag=FTN_0263	7311	48616	2.22973	11.135	2.2115e-25		2.22973	4.69046	0.671215
gi|118496615|ref|NC_008601.1|	RefSeq	gene	271291	272262	.	+	.	ID=gene263;Name=rpoA;Dbxref=GeneID:4547447;gbkey=Gene;gene=rpoA;locus_tag=FTN_0264	7253	45691	2.1517	11.1214	7.2139e-24		2.1517	4.44351	0.647726
gi|118496615|ref|NC_008601.1|	RefSeq	gene	272307	272744	.	+	.	ID=gene264;Name=rplQ;Dbxref=GeneID:4547448;gbkey=Gene;gene=rplQ;locus_tag=FTN_0265	2147	18316	2.58911	9.63646	1.62343e-32		2.58911	6.01726	0.779399
gi|118496615|ref|NC_008601.1|	RefSeq	gene	272930	274816	.	+	.	ID=gene265;Name=htpG;Dbxref=GeneID:4547449;gbkey=Gene;gene=htpG;locus_tag=FTN_0266	73458	29715	-1.80927	12.8546	9.26091e-18		-1.80927	0.285336	-0.544644
gi|118496615|ref|NC_008601.1|	RefSeq	gene	274900	275403	.	+	.	ID=gene266;Name=FTN_0267;Dbxref=GeneID:4547450;gbkey=Gene;locus_tag=FTN_0267	7420	3705	-1.50545	9.59175	8.39693e-13		-1.50545	0.352219	-0.453187
gi|118496615|ref|NC_008601.1|	RefSeq	gene	275553	275780	.	-	.	ID=gene267;Name=FTN_0268;Note=gene fragment;Dbxref=GeneID:4547451;gbkey=Gene;locus_tag=FTN_0268;pseudo=true	1202	3478	1.02921	7.64938	1.14561e-06		1.02921	2.04091	0.309824
gi|118496615|ref|NC_008601.1|	RefSeq	gene	275911	277422	.	-	.	ID=gene268;Name=FTN_0269;Dbxref=GeneID:4547452;gbkey=Gene;locus_tag=FTN_0269	1353	10147	2.40318	8.7988	2.24297e-28		2.40318	5.2897	0.723431
gi|118496615|ref|NC_008601.1|	RefSeq	gene	277740	279380	.	+	.	ID=gene269;Name=pyrG;Dbxref=GeneID:4547453;gbkey=Gene;gene=pyrG;locus_tag=FTN_0270	10394	12339	-0.256068	10.2539	0.21255		-0.256068	0.837367	-0.0770841
gi|118496615|ref|NC_008601.1|	RefSeq	gene	279453	279875	.	+	.	ID=gene270;Name=ndk;Dbxref=GeneID:4547454;gbkey=Gene;gene=ndk;locus_tag=FTN_0271	22684	9003	-1.83673	10.9835	3.65482e-18		-1.83673	0.279956	-0.552909
gi|118496615|ref|NC_008601.1|	RefSeq	gene	279916	280818	.	+	.	ID=gene271;Name=accD;Dbxref=GeneID:4548368;gbkey=Gene;gene=accD;locus_tag=FTN_0272	7803	30358	1.45642	10.6913	3.30632e-12		1.45642	2.74426	0.438426
gi|118496615|ref|NC_008601.1|	RefSeq	gene	280833	282014	.	+	.	ID=gene272;Name=folC;Dbxref=GeneID:4548369;gbkey=Gene;gene=folC;locus_tag=FTN_0273	3882	12039	1.12928	9.48157	5.97848e-08		1.12928	2.18749	0.339946
gi|118496615|ref|NC_008601.1|	RefSeq	gene	281992	282402	.	+	.	ID=gene273;Name=FTN_0274;Dbxref=GeneID:4548370;gbkey=Gene;locus_tag=FTN_0274	581	2568	1.64032	7.06369	6.57171e-14		1.64032	3.11734	0.493784
gi|118496615|ref|NC_008601.1|	RefSeq	gene	282485	283543	.	+	.	ID=gene274;Name=FTN_0275;Dbxref=GeneID:4548371;gbkey=Gene;locus_tag=FTN_0275	962	7946	2.54245	8.49047	4.8917e-31		2.54245	5.82576	0.765353
gi|118496615|ref|NC_008601.1|	RefSeq	gene	283566	285107	.	+	.	ID=gene275;Name=mviN;Dbxref=GeneID:4548372;gbkey=Gene;gene=mviN;locus_tag=FTN_0276	710	4964	2.3019	7.91913	1.62635e-25		2.3019	4.93107	0.692941
gi|118496615|ref|NC_008601.1|	RefSeq	gene	285160	286665	.	+	.	ID=gene276;Name=gshA;Dbxref=GeneID:4548373;gbkey=Gene;gene=gshA;locus_tag=FTN_0277	1708	4168	0.783466	8.41337	0.000184978		0.783466	1.72126	0.235847
gi|118496615|ref|NC_008601.1|	RefSeq	gene	286878	287093	.	-	.	ID=gene277;Name=rpmE;Dbxref=GeneID:4548374;gbkey=Gene;gene=rpmE;locus_tag=FTN_0278	582	4606	2.48067	7.68678	9.5757e-29		2.48067	5.58156	0.746755
gi|118496615|ref|NC_008601.1|	RefSeq	gene	287215	287946	.	-	.	ID=gene278;Name=FTN_0279;Dbxref=GeneID:4548375;gbkey=Gene;locus_tag=FTN_0279	1771	3729	0.570652	8.5407	0.0063766		0.570652	1.48519	0.171783
gi|118496615|ref|NC_008601.1|	RefSeq	gene	288029	288424	.	+	.	ID=gene279;Name=FTN_0280;Dbxref=GeneID:4548376;gbkey=Gene;locus_tag=FTN_0280	801	449	-1.33835	6.64753	2.26928e-09		-1.33835	0.395473	-0.402883
gi|118496615|ref|NC_008601.1|	RefSeq	gene	288433	288882	.	+	.	ID=gene280;Name=FTN_0281;Dbxref=GeneID:4548377;gbkey=Gene;locus_tag=FTN_0281	1110	577	-1.44723	7.16547	5.74811e-11		-1.44723	0.366725	-0.435659
gi|118496615|ref|NC_008601.1|	RefSeq	gene	288913	289809	.	+	.	ID=gene281;Name=FTN_0282;Dbxref=GeneID:4548378;gbkey=Gene;locus_tag=FTN_0282	2563	1605	-1.17873	8.22289	2.55667e-08		-1.17873	0.44174	-0.354834
gi|118496615|ref|NC_008601.1|	RefSeq	gene	289901	291434	.	+	.	ID=gene282;Name=FTN_0283;Note=frameshift;Dbxref=GeneID:4548379;gbkey=Gene;locus_tag=FTN_0283;pseudo=true	958	2292	0.754901	7.35665	0.000385564		0.754901	1.68752	0.227248
gi|118496615|ref|NC_008601.1|	RefSeq	gene	291793	292797	.	+	.	ID=gene283;Name=FTN_0284;Dbxref=GeneID:4548380;gbkey=Gene;locus_tag=FTN_0284	513	846	0.218113	6.19918	0.323646		0.218113	1.16321	0.0656585
gi|118496615|ref|NC_008601.1|	RefSeq	gene	292790	294010	.	+	.	ID=gene284;Name=FTN_0285;Dbxref=GeneID:4548381;gbkey=Gene;locus_tag=FTN_0285	432	1059	0.789909	6.14895	0.000357427		0.789909	1.72896	0.237786
gi|118496615|ref|NC_008601.1|	RefSeq	gene	294223	294786	.	+	.	ID=gene285;Name=FTN_0286;Dbxref=GeneID:4548382;gbkey=Gene;locus_tag=FTN_0286	155	893	2.02212	5.44664	5.9553e-17		2.02212	4.06181	0.608719
gi|118496615|ref|NC_008601.1|	RefSeq	gene	294845	295612	.	+	.	ID=gene286;Name=FTN_0287;Dbxref=GeneID:4548383;gbkey=Gene;locus_tag=FTN_0287	264	6961	4.2166	7.97708	2.303e-67		4.2166	18.5919	1.26932
gi|118496615|ref|NC_008601.1|	RefSeq	gene	295763	295839	.	+	.	ID=gene287;Name=FTN_0288;Dbxref=GeneID:4548384;gbkey=Gene;locus_tag=FTN_0288	55	660	3.07903	4.75454	1.02913e-28		3.07903	8.45045	0.92688
gi|118496615|ref|NC_008601.1|	RefSeq	gene	296016	296717	.	+	.	ID=gene288;Name=proQ;Dbxref=GeneID:4548385;gbkey=Gene;gene=proQ;locus_tag=FTN_0289	7204	4196	-1.2833	9.57782	8.59295e-10		-1.2833	0.410855	-0.386311
gi|118496615|ref|NC_008601.1|	RefSeq	gene	296739	297284	.	+	.	ID=gene289;Name=FTN_0290;Dbxref=GeneID:4547681;gbkey=Gene;locus_tag=FTN_0290	1699	2918	0.276734	8.33688	0.18673		0.276734	1.21145	0.0833051
gi|118496615|ref|NC_008601.1|	RefSeq	gene	297299	298753	.	-	.	ID=gene290;Name=trkH;Dbxref=GeneID:4547682;gbkey=Gene;gene=trkH;locus_tag=FTN_0291	792	5021	2.16071	7.95389	3.43964e-23		2.16071	4.47135	0.650439
gi|118496615|ref|NC_008601.1|	RefSeq	gene	298865	299068	.	+	.	ID=gene291;Name=FTN_0292;Dbxref=GeneID:4547683;gbkey=Gene;locus_tag=FTN_0292	65	503	2.44663	4.49979	2.14127e-19		2.44663	5.45141	0.736509
gi|118496615|ref|NC_008601.1|	RefSeq	gene	299467	300084	.	-	.	ID=gene292;Name=lolA;Dbxref=GeneID:4547684;gbkey=Gene;gene=lolA;locus_tag=FTN_0293	547	1614	1.05734	6.82696	1.25701e-06		1.05734	2.08109	0.318291
gi|118496615|ref|NC_008601.1|	RefSeq	gene	300085	302586	.	-	.	ID=gene293;Name=ftsK;Dbxref=GeneID:4547685;gbkey=Gene;gene=ftsK;locus_tag=FTN_0294	3934	4326	-0.366497	9.02225	0.0769083		-0.366497	0.775663	-0.110327
gi|118496615|ref|NC_008601.1|	RefSeq	gene	302708	303376	.	+	.	ID=gene294;Name=FTN_0295;Dbxref=GeneID:4547686;gbkey=Gene;locus_tag=FTN_0295	333	635	0.427574	5.60704	0.0622397		0.427574	1.34497	0.128713
gi|118496615|ref|NC_008601.1|	RefSeq	gene	303623	305077	.	+	.	ID=gene295;Name=lysP;Dbxref=GeneID:4547687;gbkey=Gene;gene=lysP;locus_tag=FTN_0296	1992	6414	1.18342	8.67784	1.74853e-08		1.18342	2.27114	0.356245
gi|118496615|ref|NC_008601.1|	RefSeq	gene	305086	305724	.	+	.	ID=gene296;Name=FTN_0297;Dbxref=GeneID:4547688;gbkey=Gene;locus_tag=FTN_0297	1145	1652	0.0253187	7.37085	0.908847		0.0253187	1.0177	0.00762168
gi|118496615|ref|NC_008601.1|	RefSeq	gene	305744	306730	.	+	.	ID=gene297;Name=glpX;Dbxref=GeneID:4547689;gbkey=Gene;gene=glpX;locus_tag=FTN_0298	2477	3022	-0.216626	8.54567	0.299007		-0.216626	0.860576	-0.0652108
gi|118496615|ref|NC_008601.1|	RefSeq	gene	306996	308504	.	+	.	ID=gene298;Name=putP;Dbxref=GeneID:4547690;gbkey=Gene;gene=putP;locus_tag=FTN_0299	1185	2613	0.63723	7.55929	0.00255892		0.63723	1.55534	0.191825
gi|118496615|ref|NC_008601.1|	RefSeq	gene	308570	310249	.	+	.	ID=gene299;Name=FTN_0300;Dbxref=GeneID:4547691;gbkey=Gene;locus_tag=FTN_0300	986	2190	0.647671	7.42149	0.00230268		0.647671	1.56664	0.194969
gi|118496615|ref|NC_008601.1|	RefSeq	gene	310260	311567	.	+	.	ID=gene300;Name=FTN_0301;Dbxref=GeneID:4547692;gbkey=Gene;locus_tag=FTN_0301	264	1180	1.65625	5.95723	4.98034e-13		1.65625	3.15195	0.49858
gi|118496615|ref|NC_008601.1|	RefSeq	gene	311638	311985	.	+	.	ID=gene301;Name=FTN_0302;Dbxref=GeneID:4547693;gbkey=Gene;locus_tag=FTN_0302	110	647	2.05169	4.9463	4.27227e-16		2.05169	4.14591	0.61762
gi|118496615|ref|NC_008601.1|	RefSeq	gene	311969	312895	.	+	.	ID=gene302;Name=FTN_0303;Dbxref=GeneID:4547694;gbkey=Gene;locus_tag=FTN_0303	252	1412	1.98226	6.07524	7.86914e-18		1.98226	3.95111	0.596719
gi|118496615|ref|NC_008601.1|	RefSeq	gene	312892	314298	.	+	.	ID=gene303;Name=FTN_0304;Dbxref=GeneID:4547695;gbkey=Gene;locus_tag=FTN_0304	366	1041	1.0043	6.13759	6.94674e-06		1.0043	2.00598	0.302326
gi|118496615|ref|NC_008601.1|	RefSeq	gene	314309	314929	.	+	.	ID=gene304;Name=FTN_0305;Dbxref=GeneID:4547696;gbkey=Gene;locus_tag=FTN_0305	403	454	-0.331537	5.68959	0.15023		-0.331537	0.794689	-0.0998026
gi|118496615|ref|NC_008601.1|	RefSeq	gene	315040	315717	.	+	.	ID=gene305;Name=FTN_0306;Dbxref=GeneID:4547697;gbkey=Gene;locus_tag=FTN_0306	2393	2137	-0.666742	8.30041	0.00147371		-0.666742	0.629928	-0.200709
gi|118496615|ref|NC_008601.1|	RefSeq	gene	315736	316656	.	+	.	ID=gene306;Name=FTN_0307;Dbxref=GeneID:4547698;gbkey=Gene;locus_tag=FTN_0307	2020	2479	-0.208131	8.18972	0.320557		-0.208131	0.865658	-0.0626536
gi|118496615|ref|NC_008601.1|	RefSeq	gene	316669	318477	.	+	.	ID=gene307;Name=FTN_0308;Dbxref=GeneID:4547699;gbkey=Gene;locus_tag=FTN_0308	1691	2104	-0.188275	8.00617	0.371229		-0.188275	0.877655	-0.0566764
gi|118496615|ref|NC_008601.1|	RefSeq	gene	318501	320306	.	+	.	ID=gene308;Name=FTN_0309;Dbxref=GeneID:4547700;gbkey=Gene;locus_tag=FTN_0309	2544	1555	-1.21365	8.21333	1.01433e-08		-1.21365	0.431176	-0.365346
gi|118496615|ref|NC_008601.1|	RefSeq	gene	320389	321768	.	+	.	ID=gene309;Name=cysS;Dbxref=GeneID:4548405;gbkey=Gene;gene=cysS;locus_tag=FTN_0310	3278	5057	0.121917	8.83626	0.556794		0.121917	1.08818	0.0367007
gi|118496615|ref|NC_008601.1|	RefSeq	gene	321772	322716	.	+	.	ID=gene310;Name=FTN_0311;Dbxref=GeneID:4548406;gbkey=Gene;locus_tag=FTN_0311	1897	3119	0.213808	8.06057	0.306838		0.213808	1.15975	0.0643626
gi|118496615|ref|NC_008601.1|	RefSeq	gene	322772	323962	.	+	.	ID=gene311;Name=FTN_0312;Dbxref=GeneID:4548407;gbkey=Gene;locus_tag=FTN_0312	533	1684	1.15599	6.74417	1.25683e-07		1.15599	2.22836	0.347986
gi|118496615|ref|NC_008601.1|	RefSeq	gene	323976	324467	.	+	.	ID=gene312;Name=FTN_0313;Dbxref=GeneID:4548408;gbkey=Gene;locus_tag=FTN_0313	117	395	1.25106	4.5807	9.27884e-07		1.25106	2.38016	0.376607
gi|118496615|ref|NC_008601.1|	RefSeq	gene	324491	324814	.	-	.	ID=gene313;Name=FTN_0314;Dbxref=GeneID:4548409;gbkey=Gene;locus_tag=FTN_0314	83	331	1.49095	4.24784	2.31006e-08		1.49095	2.81073	0.448819
gi|118496615|ref|NC_008601.1|	RefSeq	gene	324845	325591	.	-	.	ID=gene314;Name=FTN_0315;Dbxref=GeneID:4548410;gbkey=Gene;locus_tag=FTN_0315	261	999	1.43253	5.81966	4.35876e-10		1.43253	2.6992	0.431234
gi|118496615|ref|NC_008601.1|	RefSeq	gene	325736	326791	.	-	.	ID=gene315;Name=FTN_0316;Dbxref=GeneID:4548411;gbkey=Gene;locus_tag=FTN_0316	282	846	1.08114	5.9746	2.15203e-06		1.08114	2.1157	0.325455
gi|118496615|ref|NC_008601.1|	RefSeq	gene	326808	328172	.	+	.	ID=gene316;Name=FTN_0317;Dbxref=GeneID:4548412;gbkey=Gene;locus_tag=FTN_0317	366	1421	1.45319	6.38589	8.00134e-11		1.45319	2.73812	0.437453
gi|118496615|ref|NC_008601.1|	RefSeq	gene	328174	328455	.	-	.	ID=gene317;Name=FTN_0318;Dbxref=GeneID:4548413;gbkey=Gene;locus_tag=FTN_0318	167	482	1.02519	5.35082	2.37333e-05		1.02519	2.03522	0.308612
gi|118496615|ref|NC_008601.1|	RefSeq	gene	328468	329970	.	-	.	ID=gene318;Name=FTN_0319;Dbxref=GeneID:4548414;gbkey=Gene;locus_tag=FTN_0319	458	1834	1.49782	6.8726	1.17785e-11		1.49782	2.82415	0.450888
gi|118496615|ref|NC_008601.1|	RefSeq	gene	330336	331079	.	-	.	ID=gene319;Name=FTN_0320;Dbxref=GeneID:4548415;gbkey=Gene;locus_tag=FTN_0320	207	805	1.45536	5.52049	5.90749e-10		1.45536	2.74224	0.438106
gi|118496615|ref|NC_008601.1|	RefSeq	gene	331082	331777	.	-	.	ID=gene320;Name=ubiG;Dbxref=GeneID:4548416;gbkey=Gene;gene=ubiG;locus_tag=FTN_0321	392	1061	0.932773	6.25472	2.82487e-05		0.932773	1.90894	0.280793
gi|118496615|ref|NC_008601.1|	RefSeq	gene	331919	333019	.	+	.	ID=gene321;Name=FTN_0322;Dbxref=GeneID:4548417;gbkey=Gene;locus_tag=FTN_0322	2095	7020	1.24093	8.79331	3.47612e-09		1.24093	2.36352	0.373559
gi|118496615|ref|NC_008601.1|	RefSeq	gene	333238	333474	.	-	.	ID=gene322;Name=FTN_0323;Dbxref=GeneID:4548418;gbkey=Gene;locus_tag=FTN_0323	638	1079	0.254484	6.56704	0.241626		0.254484	1.19291	0.0766072
gi|118496615|ref|NC_008601.1|	RefSeq	gene	333491	333784	.	-	.	ID=gene323;Name=FTN_0324;Dbxref=GeneID:4548419;gbkey=Gene;locus_tag=FTN_0324	624	1207	0.448199	6.70275	0.038882		0.448199	1.36434	0.134921
gi|118496615|ref|NC_008601.1|	RefSeq	gene	333784	334446	.	-	.	ID=gene324;Name=FTN_0325;Dbxref=GeneID:4548420;gbkey=Gene;locus_tag=FTN_0325	1224	2792	0.686104	7.70328	0.00115207		0.686104	1.60893	0.206538
gi|118496615|ref|NC_008601.1|	RefSeq	gene	334521	335054	.	-	.	ID=gene325;Name=FTN_0326;Dbxref=GeneID:4548421;gbkey=Gene;locus_tag=FTN_0326	537	1491	0.969605	6.81415	8.91167e-06		0.969605	1.9583	0.29188
gi|118496615|ref|NC_008601.1|	RefSeq	gene	335054	335818	.	-	.	ID=gene326;Name=FTN_0327;Dbxref=GeneID:4548422;gbkey=Gene;locus_tag=FTN_0327	1835	2958	0.185287	8.1636	0.376494		0.185287	1.13704	0.055777
gi|118496615|ref|NC_008601.1|	RefSeq	gene	335822	336625	.	-	.	ID=gene327;Name=FTN_0328;Dbxref=GeneID:4548423;gbkey=Gene;locus_tag=FTN_0328	1482	6814	1.69734	8.59375	1.61757e-15		1.69734	3.24303	0.510951
gi|118496615|ref|NC_008601.1|	RefSeq	gene	336639	336911	.	-	.	ID=gene328;Name=minE;Dbxref=GeneID:4548800;gbkey=Gene;gene=minE;locus_tag=FTN_0329	2046	5185	0.837961	8.36758	6.08563e-05		0.837961	1.78752	0.252251
gi|118496615|ref|NC_008601.1|	RefSeq	gene	336914	337738	.	-	.	ID=gene329;Name=minD;Dbxref=GeneID:4548801;gbkey=Gene;gene=minD;locus_tag=FTN_0330	15504	19419	-0.178715	10.8489	0.3834		-0.178715	0.883489	-0.0537987
gi|118496615|ref|NC_008601.1|	RefSeq	gene	337778	338464	.	-	.	ID=gene330;Name=minC;Dbxref=GeneID:4548802;gbkey=Gene;gene=minC;locus_tag=FTN_0331	25035	19561	-0.859507	11.5053	3.0743e-05		-0.859507	0.551141	-0.258737
gi|118496615|ref|NC_008601.1|	RefSeq	gene	338499	338654	.	-	.	ID=gene331;Name=rpmG;Dbxref=GeneID:4548803;gbkey=Gene;gene=rpmG;locus_tag=FTN_0332	9977	8878	-0.671908	10.3154	0.00112517		-0.671908	0.627676	-0.202264
gi|118496615|ref|NC_008601.1|	RefSeq	gene	338681	338917	.	-	.	ID=gene332;Name=rpmB;Dbxref=GeneID:4548804;gbkey=Gene;gene=rpmB;locus_tag=FTN_0333	11941	5052	-1.74451	10.5232	1.4945e-16		-1.74451	0.298435	-0.525151
gi|118496615|ref|NC_008601.1|	RefSeq	gene	339051	339395	.	-	.	ID=gene333;Name=FTN_0334;Dbxref=GeneID:4548805;gbkey=Gene;locus_tag=FTN_0334	338	304	-0.656243	5.71348	0.00538583		-0.656243	0.634529	-0.197549
gi|118496615|ref|NC_008601.1|	RefSeq	gene	339525	341564	.	+	.	ID=gene334;Name=recG;Dbxref=GeneID:4548806;gbkey=Gene;gene=recG;locus_tag=FTN_0335	1125	1086	-0.554384	7.22954	0.00965482		-0.554384	0.680948	-0.166886
gi|118496615|ref|NC_008601.1|	RefSeq	gene	341568	341765	.	+	.	ID=gene335;Name=FTN_0336;Dbxref=GeneID:4548807;gbkey=Gene;locus_tag=FTN_0336	115	276	0.758959	4.31582	0.0035312		0.758959	1.69227	0.228469
gi|118496615|ref|NC_008601.1|	RefSeq	gene	342333	343847	.	+	.	ID=gene336;Name=fumA;Dbxref=GeneID:4548808;gbkey=Gene;gene=fumA;locus_tag=FTN_0337	10604	6866	-1.1306	10.2515	5.41937e-08		-1.1306	0.456727	-0.340343
gi|118496615|ref|NC_008601.1|	RefSeq	gene	344391	345038	.	+	.	ID=gene337;Name=FTN_0338;Dbxref=GeneID:4548809;gbkey=Gene;locus_tag=FTN_0338	1160	852	-0.948625	7.00981	1.13775e-05		-0.948625	0.518126	-0.285565
gi|118496615|ref|NC_008601.1|	RefSeq	gene	345056	345409	.	+	.	ID=gene338;Name=FTN_0339;Dbxref=GeneID:4548810;gbkey=Gene;locus_tag=FTN_0339	3138	1370	-1.69911	8.16568	2.00637e-15		-1.69911	0.307977	-0.511482
gi|118496615|ref|NC_008601.1|	RefSeq	gene	345433	345768	.	-	.	ID=gene339;Name=FTN_0340;Dbxref=GeneID:4548811;gbkey=Gene;locus_tag=FTN_0340	6916	1755	-2.48191	9.33413	4.24336e-30		-2.48191	0.179007	-0.74713
gi|118496615|ref|NC_008601.1|	RefSeq	gene	345945	346190	.	-	.	ID=gene340;Name=FTN_0341;Dbxref=GeneID:4548812;gbkey=Gene;locus_tag=FTN_0341	129	317	0.793078	4.58778	0.00180188		0.793078	1.73277	0.23874
gi|118496615|ref|NC_008601.1|	RefSeq	gene	346272	347585	.	-	.	ID=gene341;Name=FTN_0342;Dbxref=GeneID:4548813;gbkey=Gene;locus_tag=FTN_0342	307	1264	1.53782	6.26582	1.12661e-11		1.53782	2.90356	0.462931
gi|118496615|ref|NC_008601.1|	RefSeq	gene	347652	349238	.	-	.	ID=gene342;Name=FTN_0343;Dbxref=GeneID:4548814;gbkey=Gene;locus_tag=FTN_0343	2742	832	-2.22392	8.37218	5.84475e-24		-2.22392	0.214059	-0.669466
gi|118496615|ref|NC_008601.1|	RefSeq	gene	349251	350966	.	-	.	ID=gene343;Name=FTN_0344;Dbxref=GeneID:4548815;gbkey=Gene;locus_tag=FTN_0344	900	690	-0.886733	7.00648	4.87702e-05		-0.886733	0.540837	-0.266933
gi|118496615|ref|NC_008601.1|	RefSeq	gene	351041	352147	.	-	.	ID=gene344;Name=FTN_0345;Dbxref=GeneID:4548816;gbkey=Gene;locus_tag=FTN_0345	1174	395	-2.07464	7.25496	5.85555e-20		-2.07464	0.237394	-0.62453
gi|118496615|ref|NC_008601.1|	RefSeq	gene	352147	353400	.	-	.	ID=gene345;Name=FTN_0346;Dbxref=GeneID:4548817;gbkey=Gene;locus_tag=FTN_0346	5627	744	-3.42228	9.579	3.45249e-50		-3.42228	0.0932806	-1.03021
gi|118496615|ref|NC_008601.1|	RefSeq	gene	353592	354056	.	+	.	ID=gene346;Name=fkpB;Dbxref=GeneID:4548818;gbkey=Gene;gene=fkpB;locus_tag=FTN_0347	1479	1363	-0.621327	7.45829	0.00341886		-0.621327	0.650073	-0.187038
gi|118496615|ref|NC_008601.1|	RefSeq	gene	354037	354999	.	+	.	ID=gene347;Name=ispH;Dbxref=GeneID:4548819;gbkey=Gene;gene=ispH;locus_tag=FTN_0348	2988	4393	0.0524794	8.62685	0.801524		0.0524794	1.03705	0.0157979
gi|118496615|ref|NC_008601.1|	RefSeq	gene	355001	355363	.	+	.	ID=gene348;Name=aroH;Dbxref=GeneID:4548330;gbkey=Gene;gene=aroH;locus_tag=FTN_0349	517	1178	0.684449	6.33333	0.00176001		0.684449	1.60709	0.20604
gi|118496615|ref|NC_008601.1|	RefSeq	gene	355372	356193	.	+	.	ID=gene349;Name=pssA;Dbxref=GeneID:4548331;gbkey=Gene;gene=pssA;locus_tag=FTN_0350	1232	2523	0.530556	7.60572	0.0119455		0.530556	1.44449	0.159713
gi|118496615|ref|NC_008601.1|	RefSeq	gene	356198	356422	.	-	.	ID=gene350;Name=FTN_0351;Dbxref=GeneID:4548332;gbkey=Gene;locus_tag=FTN_0351	498	1015	0.523626	6.14609	0.0170727		0.523626	1.43756	0.157627
gi|118496615|ref|NC_008601.1|	RefSeq	gene	356574	357281	.	+	.	ID=gene351;Name=tolQ;Dbxref=GeneID:4548333;gbkey=Gene;gene=tolQ;locus_tag=FTN_0352	1833	2613	0.00795474	8.2312	0.972225		0.00795474	1.00553	0.00239461
gi|118496615|ref|NC_008601.1|	RefSeq	gene	357297	357737	.	+	.	ID=gene352;Name=tolR;Dbxref=GeneID:4548334;gbkey=Gene;gene=tolR;locus_tag=FTN_0353	427	1727	1.51219	6.78217	9.02026e-12		1.51219	2.85242	0.455214
gi|118496615|ref|NC_008601.1|	RefSeq	gene	357724	358635	.	+	.	ID=gene353;Name=tolA;Dbxref=GeneID:4548335;gbkey=Gene;gene=tolA;locus_tag=FTN_0354	501	1914	1.42998	6.94996	7.47562e-11		1.42998	2.69442	0.430466
gi|118496615|ref|NC_008601.1|	RefSeq	gene	358647	359954	.	+	.	ID=gene354;Name=tolB;Dbxref=GeneID:4548336;gbkey=Gene;gene=tolB;locus_tag=FTN_0355	2068	2233	-0.392776	8.30925	0.0609329		-0.392776	0.761663	-0.118237
gi|118496615|ref|NC_008601.1|	RefSeq	gene	359964	360209	.	+	.	ID=gene355;Name=FTN_0356;Dbxref=GeneID:4548337;gbkey=Gene;locus_tag=FTN_0356	734	624	-0.737644	6.59739	0.000796768		-0.737644	0.599718	-0.222053
gi|118496615|ref|NC_008601.1|	RefSeq	gene	360228	360851	.	+	.	ID=gene356;Name=pal;Dbxref=GeneID:4548338;gbkey=Gene;gene=pal;locus_tag=FTN_0357	833	1451	0.297081	7.23984	0.166569		0.297081	1.22866	0.0894302
gi|118496615|ref|NC_008601.1|	RefSeq	gene	360958	362277	.	+	.	ID=gene357;Name=rimO;Dbxref=GeneID:4548339;gbkey=Gene;gene=rimO;locus_tag=FTN_0358	9676	6255	-1.13293	9.84422	5.17673e-08		-1.13293	0.455989	-0.341045
gi|118496615|ref|NC_008601.1|	RefSeq	gene	362380	363102	.	+	.	ID=gene358;Name=FTN_0359;Dbxref=GeneID:4548340;gbkey=Gene;locus_tag=FTN_0359	853	3815	1.6574	7.79854	1.32666e-14		1.6574	3.15448	0.498927
gi|118496615|ref|NC_008601.1|	RefSeq	gene	363126	363356	.	+	.	ID=gene359;Name=FTN_0360;Dbxref=GeneID:4548341;gbkey=Gene;locus_tag=FTN_0360	581	1302	0.66048	6.66712	0.00244765		0.66048	1.58061	0.198824
gi|118496615|ref|NC_008601.1|	RefSeq	gene	363337	364836	.	+	.	ID=gene360;Name=FTN_0361;Dbxref=GeneID:4548342;gbkey=Gene;locus_tag=FTN_0361	1791	4329	0.769689	8.27532	0.000236395		0.769689	1.7049	0.231699
gi|118496615|ref|NC_008601.1|	RefSeq	gene	364836	366365	.	+	.	ID=gene361;Name=FTN_0362;Dbxref=GeneID:4548343;gbkey=Gene;locus_tag=FTN_0362	728	2395	1.21435	7.24478	1.76645e-08		1.21435	2.32037	0.365557
gi|118496615|ref|NC_008601.1|	RefSeq	gene	366625	367554	.	+	.	ID=gene362;Name=FTN_0363;Dbxref=GeneID:4548344;gbkey=Gene;locus_tag=FTN_0363	767	2058	0.920308	7.15746	1.76432e-05		0.920308	1.89252	0.27704
gi|118496615|ref|NC_008601.1|	RefSeq	gene	367604	368227	.	+	.	ID=gene363;Name=FTN_0364;Dbxref=GeneID:4548345;gbkey=Gene;locus_tag=FTN_0364	248	1248	1.82723	6.00459	2.23996e-15		1.82723	3.54855	0.550051
gi|118496615|ref|NC_008601.1|	RefSeq	gene	368251	369009	.	+	.	ID=gene364;Name=FTN_0365;Dbxref=GeneID:4548346;gbkey=Gene;locus_tag=FTN_0365	360	1913	1.90592	6.58751	2.38728e-17		1.90592	3.74748	0.573739
gi|118496615|ref|NC_008601.1|	RefSeq	gene	369054	369143	.	-	.	ID=gene365;Name=FTN_0366;Dbxref=GeneID:4548347;gbkey=Gene;locus_tag=FTN_0366	48	548	3.00681	4.49258	2.76614e-26		3.00681	8.03783	0.905139
gi|118496615|ref|NC_008601.1|	RefSeq	gene	369322	370557	.	+	.	ID=gene366;Name=FTN_0367;Dbxref=GeneID:4548095;gbkey=Gene;locus_tag=FTN_0367	1208	3576	1.06212	7.93765	5.1833e-07		1.06212	2.08799	0.319729
gi|118496615|ref|NC_008601.1|	RefSeq	gene	371729	372253	.	+	.	ID=gene367;Name=FTN_0368;Dbxref=GeneID:4548096;gbkey=Gene;locus_tag=FTN_0368	194	480	0.803104	4.93376	0.000805444		0.803104	1.74485	0.241759
gi|118496615|ref|NC_008601.1|	RefSeq	gene	372857	373087	.	+	.	ID=gene368;Name=FTN_0369;Dbxref=GeneID:4548097;gbkey=Gene;locus_tag=FTN_0369	180	788	1.62609	5.37255	8.61216e-12		1.62609	3.08676	0.489503
gi|118496615|ref|NC_008601.1|	RefSeq	gene	373090	373368	.	+	.	ID=gene369;Name=FTN_0370;Dbxref=GeneID:4548098;gbkey=Gene;locus_tag=FTN_0370	116	1631	3.30886	6.05345	6.94618e-40		3.30886	9.90982	0.996066
gi|118496615|ref|NC_008601.1|	RefSeq	gene	373472	374329	.	+	.	ID=gene370;Name=FTN_0371;Dbxref=GeneID:4548099;gbkey=Gene;locus_tag=FTN_0371	737	1842	0.817904	7.19016	0.000143712		0.817904	1.76284	0.246214
gi|118496615|ref|NC_008601.1|	RefSeq	gene	374491	374709	.	+	.	ID=gene371;Name=FTN_0372;Dbxref=GeneID:4548100;gbkey=Gene;locus_tag=FTN_0372	143	357	0.815913	4.4842	0.00115999		0.815913	1.76041	0.245614
gi|118496615|ref|NC_008601.1|	RefSeq	gene	374890	376086	.	+	.	ID=gene372;Name=FTN_0373;Dbxref=GeneID:4548101;gbkey=Gene;locus_tag=FTN_0373	419	1366	1.20119	6.29223	5.99509e-08		1.20119	2.29929	0.361594
gi|118496615|ref|NC_008601.1|	RefSeq	gene	376108	376317	.	+	.	ID=gene373;Name=FTN_0374;Dbxref=GeneID:4548102;gbkey=Gene;locus_tag=FTN_0374	150	219	0.0423944	4.30044	0.900549		0.0423944	1.02982	0.012762
gi|118496615|ref|NC_008601.1|	RefSeq	gene	376636	377253	.	+	.	ID=gene374;Name=FTN_0375;Dbxref=GeneID:4548103;gbkey=Gene;locus_tag=FTN_0375	303	972	1.17782	5.85666	2.16438e-07		1.17782	2.26234	0.354559
gi|118496615|ref|NC_008601.1|	RefSeq	gene	378265	379017	.	+	.	ID=gene375;Name=FTN_0377;Note=IS insertion;Dbxref=GeneID:4548104;gbkey=Gene;locus_tag=FTN_0377;pseudo=true	264	982	1.39129	5.68378	1.36452e-09		1.39129	2.62313	0.41882
gi|118496615|ref|NC_008601.1|	RefSeq	gene	379010	380464	.	+	.	ID=gene376;Name=FTN_0378;Dbxref=GeneID:4548105;gbkey=Gene;locus_tag=FTN_0378	545	1625	1.07242	6.59245	9.12148e-07		1.07242	2.10296	0.322831
gi|118496615|ref|NC_008601.1|	RefSeq	gene	380755	381129	.	+	.	ID=gene377;Name=FTN_0379;Dbxref=GeneID:4548106;gbkey=Gene;locus_tag=FTN_0379	226	390	0.283488	5.02709	0.243025		0.283488	1.21713	0.0853385
gi|118496615|ref|NC_008601.1|	RefSeq	gene	381374	381619	.	+	.	ID=gene378;Name=FTN_0380;Dbxref=GeneID:4548107;gbkey=Gene;locus_tag=FTN_0380	284	155	-1.37633	4.75832	4.81034e-08		-1.37633	0.385198	-0.414316
gi|118496615|ref|NC_008601.1|	RefSeq	gene	382197	383183	.	+	.	ID=gene379;Name=FTN_0381;Dbxref=GeneID:4548108;gbkey=Gene;locus_tag=FTN_0381	537	709	-0.102661	6.32402	0.647896		-0.102661	0.931314	-0.0309041
gi|118496615|ref|NC_008601.1|	RefSeq	gene	383357	384595	.	+	.	ID=gene380;Name=FTN_0382;Dbxref=GeneID:4548109;gbkey=Gene;locus_tag=FTN_0382	303	1012	1.23599	5.91031	5.12731e-08		1.23599	2.35543	0.37207
gi|118496615|ref|NC_008601.1|	RefSeq	gene	384608	384997	.	-	.	ID=gene381;Name=FTN_0383;Dbxref=GeneID:4548110;gbkey=Gene;locus_tag=FTN_0383	89	348	1.4626	4.45974	3.71632e-08		1.4626	2.75604	0.440286
gi|118496615|ref|NC_008601.1|	RefSeq	gene	385017	385376	.	-	.	ID=gene382;Name=FTN_0384;Dbxref=GeneID:4548111;gbkey=Gene;locus_tag=FTN_0384	104	307	1.05736	4.53602	5.44794e-05		1.05736	2.08113	0.318299
gi|118496615|ref|NC_008601.1|	RefSeq	gene	385390	386244	.	-	.	ID=gene383;Name=ubiA;Dbxref=GeneID:4548112;gbkey=Gene;gene=ubiA;locus_tag=FTN_0385	181	785	1.6126	5.50738	1.16845e-11		1.6126	3.05803	0.485442
gi|118496615|ref|NC_008601.1|	RefSeq	gene	386247	386753	.	-	.	ID=gene384;Name=ubiC;Dbxref=GeneID:4548113;gbkey=Gene;gene=ubiC;locus_tag=FTN_0386	371	574	0.126053	5.92846	0.588701		0.126053	1.0913	0.0379457
gi|118496615|ref|NC_008601.1|	RefSeq	gene	386852	387559	.	+	.	ID=gene385;Name=rph;Dbxref=GeneID:4547588;gbkey=Gene;gene=rph;locus_tag=FTN_0387	1958	3926	0.500112	8.17658	0.0165963		0.500112	1.41432	0.150549
gi|118496615|ref|NC_008601.1|	RefSeq	gene	387613	387936	.	-	.	ID=gene386;Name=FTN_0388;Dbxref=GeneID:4547589;gbkey=Gene;locus_tag=FTN_0388	1022	1548	0.0954558	7.29238	0.657185		0.0954558	1.0684	0.0287351
gi|118496615|ref|NC_008601.1|	RefSeq	gene	388041	388991	.	-	.	ID=gene387;Name=FTN_0389;Dbxref=GeneID:4547590;gbkey=Gene;locus_tag=FTN_0389	2391	3032	-0.160882	8.29075	0.440986		-0.160882	0.894478	-0.0484304
gi|118496615|ref|NC_008601.1|	RefSeq	gene	389096	390163	.	-	.	ID=gene388;Name=htpX;Dbxref=GeneID:4547591;gbkey=Gene;gene=htpX;locus_tag=FTN_0390	1450	3219	0.646977	7.91495	0.00207984		0.646977	1.56588	0.19476
gi|118496615|ref|NC_008601.1|	RefSeq	gene	390167	390742	.	-	.	ID=gene389;Name=FTN_0391;Dbxref=GeneID:4547592;gbkey=Gene;locus_tag=FTN_0391	822	2288	0.973243	7.48311	5.34322e-06		0.973243	1.96325	0.292975
gi|118496615|ref|NC_008601.1|	RefSeq	gene	390790	391710	.	-	.	ID=gene390;Name=FTN_0392;Dbxref=GeneID:4547593;gbkey=Gene;locus_tag=FTN_0392	692	1024	0.0618176	6.62661	0.781344		0.0618176	1.04378	0.0186089
gi|118496615|ref|NC_008601.1|	RefSeq	gene	391849	392904	.	+	.	ID=gene391;Name=FTN_0393;Dbxref=GeneID:4547594;gbkey=Gene;locus_tag=FTN_0393	993	2289	0.701249	7.30144	0.000962188		0.701249	1.62591	0.211097
gi|118496615|ref|NC_008601.1|	RefSeq	gene	392906	395071	.	-	.	ID=gene392;Name=FTN_0394;Dbxref=GeneID:4547595;gbkey=Gene;locus_tag=FTN_0394	1022	6544	2.17512	8.2353	1.13152e-23		2.17512	4.51623	0.654776
gi|118496615|ref|NC_008601.1|	RefSeq	gene	395068	395433	.	-	.	ID=gene393;Name=FTN_0395;Dbxref=GeneID:4547596;gbkey=Gene;locus_tag=FTN_0395	153	1214	2.48382	5.71173	9.805e-25		2.48382	5.59376	0.747704
gi|118496615|ref|NC_008601.1|	RefSeq	gene	395576	396229	.	+	.	ID=gene394;Name=FTN_0396;Dbxref=GeneID:4547597;gbkey=Gene;locus_tag=FTN_0396	253	1479	2.04342	6.09963	8.40536e-19		2.04342	4.12222	0.615131
gi|118496615|ref|NC_008601.1|	RefSeq	gene	396549	397547	.	+	.	ID=gene395;Name=gpsA;Dbxref=GeneID:4547598;gbkey=Gene;gene=gpsA;locus_tag=FTN_0397	561	1812	1.18782	6.78556	5.04523e-08		1.18782	2.27808	0.357568
gi|118496615|ref|NC_008601.1|	RefSeq	gene	397548	398084	.	-	.	ID=gene396;Name=FTN_0398;Dbxref=GeneID:4547599;gbkey=Gene;locus_tag=FTN_0398	272	906	1.23204	5.86497	7.43524e-08		1.23204	2.349	0.370882
gi|118496615|ref|NC_008601.1|	RefSeq	gene	398089	399459	.	-	.	ID=gene397;Name=radA;Dbxref=GeneID:4547600;gbkey=Gene;gene=radA;locus_tag=FTN_0399	1623	2327	0.016262	7.84801	0.941047		0.016262	1.01134	0.00489536
gi|118496615|ref|NC_008601.1|	RefSeq	gene	399467	400237	.	-	.	ID=gene398;Name=FTN_0400;Dbxref=GeneID:4547601;gbkey=Gene;locus_tag=FTN_0400	9058	1813	-2.82426	9.73729	1.27882e-37		-2.82426	0.141193	-0.850187
gi|118496615|ref|NC_008601.1|	RefSeq	gene	400234	400833	.	-	.	ID=gene399;Name=FTN_0401;Dbxref=GeneID:4547602;gbkey=Gene;locus_tag=FTN_0401	860	1083	-0.170899	6.98027	0.430051		-0.170899	0.888289	-0.0514456
gi|118496615|ref|NC_008601.1|	RefSeq	gene	400836	401894	.	-	.	ID=gene400;Name=aroC;Dbxref=GeneID:4547603;gbkey=Gene;gene=aroC;locus_tag=FTN_0402	794	2855	1.34262	7.51313	3.97535e-10		1.34262	2.53612	0.404169
gi|118496615|ref|NC_008601.1|	RefSeq	gene	402035	402688	.	-	.	ID=gene401;Name=FTN_0403;Dbxref=GeneID:4547604;gbkey=Gene;locus_tag=FTN_0403	159	622	1.46374	5.21887	1.38546e-09		1.46374	2.75823	0.440631
gi|118496615|ref|NC_008601.1|	RefSeq	gene	402707	403219	.	-	.	ID=gene402;Name=FTN_0404;Dbxref=GeneID:4547605;gbkey=Gene;locus_tag=FTN_0404	271	665	0.791284	5.71722	0.000618857		0.791284	1.73061	0.2382
gi|118496615|ref|NC_008601.1|	RefSeq	gene	403380	403937	.	+	.	ID=gene403;Name=sodC;Dbxref=GeneID:4547606;gbkey=Gene;gene=sodC;locus_tag=FTN_0405	243	2023	2.55341	6.55583	5.39459e-28		2.55341	5.87022	0.768654
gi|118496615|ref|NC_008601.1|	RefSeq	gene	403941	404732	.	+	.	ID=gene404;Name=FTN_0406;Dbxref=GeneID:4547721;gbkey=Gene;locus_tag=FTN_0406	894	2930	1.20891	7.48767	1.51514e-08		1.20891	2.31164	0.363919
gi|118496615|ref|NC_008601.1|	RefSeq	gene	404707	406101	.	-	.	ID=gene405;Name=FTN_0407;Dbxref=GeneID:4547722;gbkey=Gene;locus_tag=FTN_0407	2992	13688	1.69015	9.498	1.30153e-15		1.69015	3.2269	0.508786
gi|118496615|ref|NC_008601.1|	RefSeq	gene	406141	406614	.	+	.	ID=gene406;Name=FTN_0408;Dbxref=GeneID:4547723;gbkey=Gene;locus_tag=FTN_0408	272	567	0.556022	5.55834	0.0165491		0.556022	1.47021	0.167379
gi|118496615|ref|NC_008601.1|	RefSeq	gene	406706	407818	.	+	.	ID=gene407;Name=adhC;Dbxref=GeneID:4547724;gbkey=Gene;gene=adhC;locus_tag=FTN_0409	57175	3029	-4.74195	12.1951	1.71717e-87		-4.74195	0.0373707	-1.42747
gi|118496615|ref|NC_008601.1|	RefSeq	gene	407867	409057	.	-	.	ID=gene408;Name=FTN_0410;Dbxref=GeneID:4547725;gbkey=Gene;locus_tag=FTN_0410	2855	7574	0.903995	9.10905	1.41643e-05		0.903995	1.87124	0.27213
gi|118496615|ref|NC_008601.1|	RefSeq	gene	409260	410147	.	+	.	ID=gene409;Name=FTN_0411;Dbxref=GeneID:4547726;gbkey=Gene;locus_tag=FTN_0411	180	575	1.17156	5.1068	1.03499e-06		1.17156	2.25255	0.352674
gi|118496615|ref|NC_008601.1|	RefSeq	gene	410233	411882	.	+	.	ID=gene410;Name=recN;Dbxref=GeneID:4547727;gbkey=Gene;gene=recN;locus_tag=FTN_0412	1918	4190	0.623775	8.4589	0.00282874		0.623775	1.5409	0.187775
gi|118496615|ref|NC_008601.1|	RefSeq	gene	412117	413349	.	-	.	ID=gene411;Name=pilV;Dbxref=GeneID:4547728;gbkey=Gene;gene=pilV;locus_tag=FTN_0413	1191	9176	2.44204	8.6755	4.28189e-29		2.44204	5.43411	0.735129
gi|118496615|ref|NC_008601.1|	RefSeq	gene	413582	414019	.	-	.	ID=gene412;Name=FTN_0414;Dbxref=GeneID:4547729;gbkey=Gene;locus_tag=FTN_0414	382	1434	1.40461	6.36759	2.92423e-10		1.40461	2.64747	0.42283
gi|118496615|ref|NC_008601.1|	RefSeq	gene	414149	414556	.	-	.	ID=gene413;Name=pilA;Dbxref=GeneID:4547730;gbkey=Gene;gene=pilA;locus_tag=FTN_0415	4188	38084	2.68128	10.6419	1.00831e-34		2.68128	6.41423	0.807145
gi|118496615|ref|NC_008601.1|	RefSeq	gene	414941	415660	.	+	.	ID=gene414;Name=lpxE;Dbxref=GeneID:4547731;gbkey=Gene;gene=lpxE;locus_tag=FTN_0416	878	1026	-0.278771	7.16692	0.196068		-0.278771	0.824293	-0.0839184
gi|118496615|ref|NC_008601.1|	RefSeq	gene	415800	416648	.	+	.	ID=gene415;Name=folD;Dbxref=GeneID:4547732;gbkey=Gene;gene=folD;locus_tag=FTN_0417	4156	2658	-1.14836	8.83678	4.37333e-08		-1.14836	0.451139	-0.34569
gi|118496615|ref|NC_008601.1|	RefSeq	gene	416811	417101	.	+	.	ID=gene416;Name=FTN_0418;Dbxref=GeneID:4547733;gbkey=Gene;locus_tag=FTN_0418	412	773	0.40419	6.21655	0.0720837		0.40419	1.32335	0.121673
gi|118496615|ref|NC_008601.1|	RefSeq	gene	417319	418362	.	+	.	ID=gene417;Name=purM;Dbxref=GeneID:4547734;gbkey=Gene;gene=purM;locus_tag=FTN_0419	8034	5518	-1.0455	9.78987	4.9432e-07		-1.0455	0.484478	-0.314726
gi|118496615|ref|NC_008601.1|	RefSeq	gene	418362	420674	.	+	.	ID=gene418;Name=FTN_0420;Dbxref=GeneID:4547735;gbkey=Gene;locus_tag=FTN_0420	14084	4907	-2.02466	10.5262	2.05549e-21		-2.02466	0.245764	-0.609482
gi|118496615|ref|NC_008601.1|	RefSeq	gene	420678	421253	.	+	.	ID=gene419;Name=purN;Dbxref=GeneID:4547736;gbkey=Gene;gene=purN;locus_tag=FTN_0421	2799	1328	-1.5791	8.26845	1.45481e-13		-1.5791	0.334692	-0.475355
gi|118496615|ref|NC_008601.1|	RefSeq	gene	421370	421861	.	+	.	ID=gene420;Name=purE;Dbxref=GeneID:4547737;gbkey=Gene;gene=purE;locus_tag=FTN_0422	2099	1422	-1.06525	7.96949	5.06935e-07		-1.06525	0.47789	-0.320672
gi|118496615|ref|NC_008601.1|	RefSeq	gene	421865	422962	.	+	.	ID=gene421;Name=purK;Dbxref=GeneID:4547738;gbkey=Gene;gene=purK;locus_tag=FTN_0423	1413	2742	0.452894	7.88417	0.0312888		0.452894	1.36878	0.136335
gi|118496615|ref|NC_008601.1|	RefSeq	gene	422959	423312	.	-	.	ID=gene422;Name=FTN_0424;Dbxref=GeneID:4547739;gbkey=Gene;locus_tag=FTN_0424	232	568	0.78795	5.34017	0.000759801		0.78795	1.72662	0.237197
gi|118496615|ref|NC_008601.1|	RefSeq	gene	423393	425399	.	-	.	ID=gene423;Name=prlC;Dbxref=GeneID:4547740;gbkey=Gene;gene=prlC;locus_tag=FTN_0425	6063	1730	-2.31271	9.36281	1.29392e-26		-2.31271	0.201282	-0.696194
gi|118496615|ref|NC_008601.1|	RefSeq	gene	425491	425862	.	+	.	ID=gene424;Name=FTN_0426;Dbxref=GeneID:4548076;gbkey=Gene;locus_tag=FTN_0426	598	269	-1.65555	6.79129	1.31505e-12		-1.65555	0.317417	-0.49837
gi|118496615|ref|NC_008601.1|	RefSeq	gene	425944	426393	.	+	.	ID=gene425;Name=FTN_0427;Dbxref=GeneID:4548077;gbkey=Gene;locus_tag=FTN_0427	21345	3728	-3.02092	10.8478	1.91787e-42		-3.02092	0.123201	-0.909387
gi|118496615|ref|NC_008601.1|	RefSeq	gene	426551	427030	.	+	.	ID=gene426;Name=FTN_0428;Dbxref=GeneID:4548078;gbkey=Gene;locus_tag=FTN_0428	1199	2013	0.243951	7.61007	0.249551		0.243951	1.18423	0.0734366
gi|118496615|ref|NC_008601.1|	RefSeq	gene	427130	427633	.	+	.	ID=gene427;Name=FTN_0429;Dbxref=GeneID:4548079;gbkey=Gene;locus_tag=FTN_0429	2581	3927	0.101948	8.767	0.624879		0.101948	1.07322	0.0306895
gi|118496615|ref|NC_008601.1|	RefSeq	gene	427666	428133	.	+	.	ID=gene428;Name=FTN_0430;Dbxref=GeneID:4548080;gbkey=Gene;locus_tag=FTN_0430	1137	6860	2.08933	8.34989	3.92879e-22		2.08933	4.25551	0.628951
gi|118496615|ref|NC_008601.1|	RefSeq	gene	428206	429648	.	+	.	ID=gene429;Name=FTN_0431;Dbxref=GeneID:4548081;gbkey=Gene;locus_tag=FTN_0431	754	4807	2.1688	7.90889	2.68967e-23		2.1688	4.4965	0.652874
gi|118496615|ref|NC_008601.1|	RefSeq	gene	429702	431996	.	-	.	ID=gene430;Name=topA;Dbxref=GeneID:4548082;gbkey=Gene;gene=topA;locus_tag=FTN_0432	2656	4743	0.332988	8.77461	0.108894		0.332988	1.25962	0.100239
gi|118496615|ref|NC_008601.1|	RefSeq	gene	432195	432836	.	+	.	ID=gene431;Name=parA;Dbxref=GeneID:4548083;gbkey=Gene;gene=parA;locus_tag=FTN_0433	1736	2429	-0.0189485	8.03231	0.930445		-0.0189485	0.986952	-0.00570406
gi|118496615|ref|NC_008601.1|	RefSeq	gene	432829	433743	.	+	.	ID=gene432;Name=parB;Dbxref=GeneID:4548084;gbkey=Gene;gene=parB;locus_tag=FTN_0434	4415	2701	-1.21242	8.8824	7.64278e-09		-1.21242	0.431544	-0.364975
gi|118496615|ref|NC_008601.1|	RefSeq	gene	433757	434464	.	+	.	ID=gene433;Name=FTN_0435;Dbxref=GeneID:4548085;gbkey=Gene;locus_tag=FTN_0435	2496	1363	-1.37628	8.04623	1.01573e-10		-1.37628	0.38521	-0.414302
gi|118496615|ref|NC_008601.1|	RefSeq	gene	434467	435348	.	+	.	ID=gene434;Name=FTN_0436;Dbxref=GeneID:4548086;gbkey=Gene;locus_tag=FTN_0436	2411	1631	-1.06735	8.04372	4.41542e-07		-1.06735	0.477194	-0.321305
gi|118496615|ref|NC_008601.1|	RefSeq	gene	435345	435935	.	+	.	ID=gene435;Name=FTN_0437;Dbxref=GeneID:4548087;gbkey=Gene;locus_tag=FTN_0437	727	1221	0.244459	6.67927	0.258207		0.244459	1.18465	0.0735894
gi|118496615|ref|NC_008601.1|	RefSeq	gene	435995	436615	.	-	.	ID=gene436;Name=rrmJ;Dbxref=GeneID:4548088;gbkey=Gene;gene=rrmJ;locus_tag=FTN_0438	310	1152	1.38996	6.02971	7.75875e-10		1.38996	2.62071	0.418419
gi|118496615|ref|NC_008601.1|	RefSeq	gene	436773	437240	.	+	.	ID=gene437;Name=FTN_0439;Dbxref=GeneID:4548089;gbkey=Gene;locus_tag=FTN_0439	691	1040	0.0862682	6.59693	0.693813		0.0862682	1.06162	0.0259693
gi|118496615|ref|NC_008601.1|	RefSeq	gene	437235	437720	.	-	.	ID=gene438;Name=lspA;Dbxref=GeneID:4548090;gbkey=Gene;gene=lspA;locus_tag=FTN_0440	601	1351	0.664954	6.60696	0.0021927		0.664954	1.58552	0.200171
gi|118496615|ref|NC_008601.1|	RefSeq	gene	437707	440514	.	-	.	ID=gene439;Name=ileS;Dbxref=GeneID:4548091;gbkey=Gene;gene=ileS;locus_tag=FTN_0441	18933	8105	-1.72755	10.8736	2.47766e-16		-1.72755	0.301965	-0.520043
gi|118496615|ref|NC_008601.1|	RefSeq	gene	440607	441527	.	-	.	ID=gene440;Name=ribF;Dbxref=GeneID:4548092;gbkey=Gene;gene=ribF;locus_tag=FTN_0442	666	703	-0.425466	6.61852	0.052372		-0.425466	0.744598	-0.128078
gi|118496615|ref|NC_008601.1|	RefSeq	gene	441678	443492	.	+	.	ID=gene441;Name=maeA;Dbxref=GeneID:4548093;gbkey=Gene;gene=maeA;locus_tag=FTN_0443	20512	11784	-1.30317	11.2394	3.90207e-10		-1.30317	0.405234	-0.392294
gi|118496615|ref|NC_008601.1|	RefSeq	gene	443654	445327	.	+	.	ID=gene442;Name=FTN_0444;Dbxref=GeneID:4548094;gbkey=Gene;locus_tag=FTN_0444	6052	29831	1.79777	10.6255	1.7588e-17		1.79777	3.47681	0.541181
gi|118496615|ref|NC_008601.1|	RefSeq	gene	445344	446789	.	+	.	ID=gene443;Name=FTN_0445;Dbxref=GeneID:4548609;gbkey=Gene;locus_tag=FTN_0445	592	5098	2.60251	7.7988	2.72696e-31		2.60251	6.07341	0.783433
gi|118496615|ref|NC_008601.1|	RefSeq	gene	446993	448390	.	+	.	ID=gene444;Name=engA;Dbxref=GeneID:4548610;gbkey=Gene;gene=engA;gene_synonym=yfgK,yphC;locus_tag=FTN_0446	4811	7033	0.0442573	9.33579	0.830911		0.0442573	1.03115	0.0133228
gi|118496615|ref|NC_008601.1|	RefSeq	gene	448359	449663	.	+	.	ID=gene445;Name=murA;Dbxref=GeneID:4548611;gbkey=Gene;gene=murA;locus_tag=FTN_0447	3200	3916	-0.212229	8.61324	0.306724		-0.212229	0.863203	-0.0638873
gi|118496615|ref|NC_008601.1|	RefSeq	gene	449671	450519	.	+	.	ID=gene446;Name=murB;Dbxref=GeneID:4548612;gbkey=Gene;gene=murB;locus_tag=FTN_0448	1103	1683	0.106048	7.37546	0.620243		0.106048	1.07628	0.0319235
gi|118496615|ref|NC_008601.1|	RefSeq	gene	450598	451473	.	+	.	ID=gene447;Name=FTN_0449;Dbxref=GeneID:4548613;gbkey=Gene;locus_tag=FTN_0449	2287	1724	-0.911184	8.35208	1.55181e-05		-0.911184	0.531748	-0.274294
gi|118496615|ref|NC_008601.1|	RefSeq	gene	451475	452251	.	-	.	ID=gene448;Name=FTN_0450;Dbxref=GeneID:4548614;gbkey=Gene;locus_tag=FTN_0450	923	1038	-0.334099	7.1172	0.121309		-0.334099	0.793279	-0.100574
gi|118496615|ref|NC_008601.1|	RefSeq	gene	452274	454379	.	-	.	ID=gene449;Name=FTN_0451;Dbxref=GeneID:4548615;gbkey=Gene;locus_tag=FTN_0451	2125	4027	0.41868	8.36503	0.0445869		0.41868	1.3367	0.126035
gi|118496615|ref|NC_008601.1|	RefSeq	gene	454529	455932	.	+	.	ID=gene450;Name=FTN_0452;Dbxref=GeneID:4548616;gbkey=Gene;locus_tag=FTN_0452	594	1028	0.287715	6.67947	0.18865		0.287715	1.22071	0.0866108
gi|118496615|ref|NC_008601.1|	RefSeq	gene	455936	457252	.	+	.	ID=gene451;Name=FTN_0453;Dbxref=GeneID:4548617;gbkey=Gene;locus_tag=FTN_0453	418	921	0.636026	6.17701	0.0041853		0.636026	1.55404	0.191463
gi|118496615|ref|NC_008601.1|	RefSeq	gene	457266	458282	.	+	.	ID=gene452;Name=FTN_0454;Dbxref=GeneID:4548618;gbkey=Gene;locus_tag=FTN_0454	556	434	-0.860716	5.95372	0.000140899		-0.860716	0.550679	-0.259101
gi|118496615|ref|NC_008601.1|	RefSeq	gene	458374	461274	.	+	.	ID=gene453;Name=FTN_0455;Dbxref=GeneID:4548619;gbkey=Gene;locus_tag=FTN_0455	2055	2646	-0.138863	8.33433	0.507637		-0.138863	0.908235	-0.041802
gi|118496615|ref|NC_008601.1|	RefSeq	gene	461255	463573	.	+	.	ID=gene454;Name=FTN_0456;Dbxref=GeneID:4548620;gbkey=Gene;locus_tag=FTN_0456	1678	1774	-0.423252	7.91154	0.0446737		-0.423252	0.745742	-0.127411
gi|118496615|ref|NC_008601.1|	RefSeq	gene	463591	464250	.	+	.	ID=gene455;Name=FTN_0457;Dbxref=GeneID:4548621;gbkey=Gene;locus_tag=FTN_0457	229	617	0.926069	5.4063	7.73856e-05		0.926069	1.90009	0.278775
gi|118496615|ref|NC_008601.1|	RefSeq	gene	464765	465103	.	-	.	ID=gene456;Name=hitA;Dbxref=GeneID:4548622;gbkey=Gene;gene=hitA;locus_tag=FTN_0458	880	1436	0.202913	7.40726	0.344983		0.202913	1.15102	0.0610829
gi|118496615|ref|NC_008601.1|	RefSeq	gene	465109	466767	.	-	.	ID=gene457;Name=ubiB;Dbxref=GeneID:4548623;gbkey=Gene;gene=ubiB;locus_tag=FTN_0459	1686	3086	0.368568	8.21785	0.0785014		0.368568	1.29107	0.11095
gi|118496615|ref|NC_008601.1|	RefSeq	gene	466760	467347	.	-	.	ID=gene458;Name=FTN_0460;Dbxref=GeneID:4548624;gbkey=Gene;locus_tag=FTN_0460	1901	1263	-1.09336	7.79452	2.76289e-07		-1.09336	0.468669	-0.329134
gi|118496615|ref|NC_008601.1|	RefSeq	gene	467349	468101	.	-	.	ID=gene459;Name=ubiE;Dbxref=GeneID:4548625;gbkey=Gene;gene=ubiE;locus_tag=FTN_0461	4679	2692	-1.30102	8.95387	6.05846e-10		-1.30102	0.405839	-0.391646
gi|118496615|ref|NC_008601.1|	RefSeq	gene	468195	469211	.	+	.	ID=gene460;Name=glk;Dbxref=GeneID:4548626;gbkey=Gene;gene=glk;locus_tag=FTN_0462	6587	2343	-1.99474	9.56248	1.11409e-20		-1.99474	0.250913	-0.600477
gi|118496615|ref|NC_008601.1|	RefSeq	gene	469213	469476	.	-	.	ID=gene461;Name=FTN_0463;Dbxref=GeneID:4548627;gbkey=Gene;locus_tag=FTN_0463	1252	789	-1.16953	7.08562	7.11966e-08		-1.16953	0.444565	-0.352065
gi|118496615|ref|NC_008601.1|	RefSeq	gene	469550	470080	.	-	.	ID=gene462;Name=FTN_0464;Dbxref=GeneID:4548628;gbkey=Gene;locus_tag=FTN_0464	549	1032	0.406953	6.45569	0.0633817		0.406953	1.32588	0.122505
gi|118496615|ref|NC_008601.1|	RefSeq	gene	470141	470755	.	+	.	ID=gene463;Name=FTN_0465;Dbxref=GeneID:4548224;gbkey=Gene;locus_tag=FTN_0465	380	874	0.697938	6.39663	0.00178331		0.697938	1.62218	0.2101
gi|118496615|ref|NC_008601.1|	RefSeq	gene	470805	471407	.	+	.	ID=gene464;Name=FTN_0466;Dbxref=GeneID:4548225;gbkey=Gene;locus_tag=FTN_0466	222	824	1.38812	5.63189	2.80814e-09		1.38812	2.61738	0.417867
gi|118496615|ref|NC_008601.1|	RefSeq	gene	471404	472627	.	-	.	ID=gene465;Name=FTN_0467;Dbxref=GeneID:4548226;gbkey=Gene;locus_tag=FTN_0467	691	1781	0.862288	6.95894	6.34183e-05		0.862288	1.81792	0.259574
gi|118496615|ref|NC_008601.1|	RefSeq	gene	472644	474701	.	-	.	ID=gene466;Name=metG;Dbxref=GeneID:4548227;gbkey=Gene;gene=metG;locus_tag=FTN_0468	2177	4184	0.438978	8.68644	0.0351317		0.438978	1.35564	0.132146
gi|118496615|ref|NC_008601.1|	RefSeq	gene	474850	474941	.	-	.	ID=gene467;Name=FTN_0469;Dbxref=GeneID:4548228;gbkey=Gene;locus_tag=FTN_0469	394	2926	2.38881	6.98165	3.81012e-26		2.38881	5.23725	0.719104
gi|118496615|ref|NC_008601.1|	RefSeq	gene	474969	475044	.	-	.	ID=gene468;Name=FTN_0470;Dbxref=GeneID:4548229;gbkey=Gene;locus_tag=FTN_0470	399	3752	2.72934	7.28601	4.08258e-33		2.72934	6.63151	0.821612
gi|118496615|ref|NC_008601.1|	RefSeq	gene	475224	475760	.	-	.	ID=gene469;Name=FTN_0471;Dbxref=GeneID:4548230;gbkey=Gene;locus_tag=FTN_0471	3303	3486	-0.425734	9.06153	0.040485		-0.425734	0.74446	-0.128159
gi|118496615|ref|NC_008601.1|	RefSeq	gene	476249	477772	.	+	.	ID=gene470;Name=FTN_0472;Dbxref=GeneID:4548231;gbkey=Gene;locus_tag=FTN_0472	5437	1396	-2.46493	9.19049	1.3113e-29		-2.46493	0.181126	-0.742019
gi|118496615|ref|NC_008601.1|	RefSeq	gene	477868	477944	.	-	.	ID=gene471;Name=FTN_0473;Dbxref=GeneID:4548232;gbkey=Gene;locus_tag=FTN_0473	178	2528	3.32375	6.6589	4.66021e-43		3.32375	10.0126	1.00055
gi|118496615|ref|NC_008601.1|	RefSeq	gene	477959	478034	.	-	.	ID=gene472;Name=FTN_0474;Dbxref=GeneID:4548233;gbkey=Gene;locus_tag=FTN_0474	207	2885	3.29668	6.82734	3.27847e-43		3.29668	9.82649	0.992398
gi|118496615|ref|NC_008601.1|	RefSeq	gene	478108	480969	.	+	.	ID=gene473;Name=FTN_0475;Dbxref=GeneID:4548234;gbkey=Gene;locus_tag=FTN_0475	7071	2111	-2.24745	9.98033	2.06495e-25		-2.24745	0.210595	-0.676551
gi|118496615|ref|NC_008601.1|	RefSeq	gene	481018	481134	.	+	.	ID=gene474;Name=FTN_0476;Dbxref=GeneID:4548235;gbkey=Gene;locus_tag=FTN_0476	63	11	-3.00466	2.60463	8.0531e-11		-3.00466	0.124597	-0.904493
gi|118496615|ref|NC_008601.1|	RefSeq	gene	481348	482235	.	+	.	ID=gene475;Name=FTN_0477;Dbxref=GeneID:4547455;gbkey=Gene;locus_tag=FTN_0477	1047	24404	4.03911	9.80465	1.18152e-67		4.03911	16.4396	1.21589
gi|118496615|ref|NC_008601.1|	RefSeq	gene	483383	484438	.	-	.	ID=gene476;Name=FTN_0478;Dbxref=GeneID:4547456;gbkey=Gene;locus_tag=FTN_0478	338	4042	3.07604	7.38308	3.17629e-40		3.07604	8.43297	0.92598
gi|118496615|ref|NC_008601.1|	RefSeq	gene	484552	485208	.	-	.	ID=gene477;Name=FTN_0479;Dbxref=GeneID:4547457;gbkey=Gene;locus_tag=FTN_0479	252	1695	2.24578	6.33256	2.77176e-22		2.24578	4.74293	0.676046
gi|118496615|ref|NC_008601.1|	RefSeq	gene	486541	486876	.	+	.	ID=gene478;Name=FTN_0480;Dbxref=GeneID:4547458;gbkey=Gene;locus_tag=FTN_0480	4683	4062	-0.708768	9.31565	0.000640824		-0.708768	0.611843	-0.21336
gi|118496615|ref|NC_008601.1|	RefSeq	gene	486849	487700	.	-	.	ID=gene479;Name=psd;Dbxref=GeneID:4547459;gbkey=Gene;gene=psd;locus_tag=FTN_0481	3153	5856	0.389634	9.06457	0.0600491		0.389634	1.31006	0.117292
gi|118496615|ref|NC_008601.1|	RefSeq	gene	487800	488780	.	+	.	ID=gene480;Name=FTN_0482;Dbxref=GeneID:4547460;gbkey=Gene;locus_tag=FTN_0482	1665	5491	1.21795	8.35125	7.4303e-09		1.21795	2.32616	0.36664
gi|118496615|ref|NC_008601.1|	RefSeq	gene	488789	489832	.	+	.	ID=gene481;Name=FTN_0483;Dbxref=GeneID:4547461;gbkey=Gene;locus_tag=FTN_0483	1012	5536	1.94798	8.16988	1.66838e-19		1.94798	3.85834	0.5864
gi|118496615|ref|NC_008601.1|	RefSeq	gene	489846	491213	.	+	.	ID=gene482;Name=glmU;Dbxref=GeneID:4547462;gbkey=Gene;gene=glmU;locus_tag=FTN_0484	8881	11304	-0.155504	10.3872	0.449313		-0.155504	0.897819	-0.0468113
gi|118496615|ref|NC_008601.1|	RefSeq	gene	491234	493072	.	+	.	ID=gene483;Name=glmS;Dbxref=GeneID:4547463;gbkey=Gene;gene=glmS;locus_tag=FTN_0485	16026	13505	-0.75046	10.8614	0.00027148		-0.75046	0.594414	-0.225911
gi|118496615|ref|NC_008601.1|	RefSeq	gene	493144	493677	.	+	.	ID=gene484;Name=FTN_0486;Dbxref=GeneID:4547464;gbkey=Gene;locus_tag=FTN_0486	657	4796	2.36414	7.86662	1.27316e-26		2.36414	5.14845	0.711677
gi|118496615|ref|NC_008601.1|	RefSeq	gene	493674	493871	.	-	.	ID=gene485;Name=rpsU;Dbxref=GeneID:4547465;gbkey=Gene;gene=rpsU;locus_tag=FTN_0487	7376	5245	-0.995421	9.84842	1.67068e-06		-0.995421	0.50159	-0.299652
gi|118496615|ref|NC_008601.1|	RefSeq	gene	493871	494074	.	-	.	ID=gene486;Name=cspC;Dbxref=GeneID:4547466;gbkey=Gene;gene=cspC;locus_tag=FTN_0488	17249	3784	-2.69203	10.8977	6.3999e-35		-2.69203	0.154746	-0.810381
gi|118496615|ref|NC_008601.1|	RefSeq	gene	494325	494654	.	-	.	ID=gene487;Name=FTN_0489;Dbxref=GeneID:4547467;gbkey=Gene;locus_tag=FTN_0489	190	394	0.548403	4.8649	0.0248017		0.548403	1.46247	0.165086
gi|118496615|ref|NC_008601.1|	RefSeq	gene	494781	495551	.	+	.	ID=gene488;Name=map;Dbxref=GeneID:4547468;gbkey=Gene;gene=map;locus_tag=FTN_0490	2699	2478	-0.626764	8.31853	0.00271526		-0.626764	0.647627	-0.188675
gi|118496615|ref|NC_008601.1|	RefSeq	gene	495553	496401	.	+	.	ID=gene489;Name=FTN_0491;Dbxref=GeneID:4547469;gbkey=Gene;locus_tag=FTN_0491	2429	2013	-0.774517	8.12578	0.000226013		-0.774517	0.584584	-0.233153
gi|118496615|ref|NC_008601.1|	RefSeq	gene	496504	498732	.	+	.	ID=gene490;Name=parC;Dbxref=GeneID:4547470;gbkey=Gene;gene=parC;locus_tag=FTN_0492	4562	4984	-0.375898	9.35426	0.0691693		-0.375898	0.770626	-0.113157
gi|118496615|ref|NC_008601.1|	RefSeq	gene	498729	499415	.	+	.	ID=gene491;Name=mtn;Dbxref=GeneID:4547471;gbkey=Gene;gene=mtn;locus_tag=FTN_0493	2540	1472	-1.29051	8.45921	1.21314e-09		-1.29051	0.408806	-0.388483
gi|118496615|ref|NC_008601.1|	RefSeq	gene	499402	500001	.	-	.	ID=gene492;Name=FTN_0494;Dbxref=GeneID:4547472;gbkey=Gene;locus_tag=FTN_0494	397	811	0.526903	6.279	0.0186941		0.526903	1.44083	0.158614
gi|118496615|ref|NC_008601.1|	RefSeq	gene	499994	501112	.	-	.	ID=gene493;Name=FTN_0495;Dbxref=GeneID:4547473;gbkey=Gene;locus_tag=FTN_0495	231	1391	2.08612	6.11155	2.53591e-19		2.08612	4.24604	0.627984
gi|118496615|ref|NC_008601.1|	RefSeq	gene	501311	503287	.	+	.	ID=gene494;Name=slt;Dbxref=GeneID:4547663;gbkey=Gene;gene=slt;locus_tag=FTN_0496	884	2263	0.852498	7.51754	6.4024e-05		0.852498	1.80562	0.256627
gi|118496615|ref|NC_008601.1|	RefSeq	gene	503301	503723	.	-	.	ID=gene495;Name=FTN_0497;Dbxref=GeneID:4547664;gbkey=Gene;locus_tag=FTN_0497	178	505	1.00044	5.07136	3.25069e-05		1.00044	2.00061	0.301163
gi|118496615|ref|NC_008601.1|	RefSeq	gene	504268	505497	.	+	.	ID=gene496;Name=FTN_0498;Dbxref=GeneID:4547665;gbkey=Gene;locus_tag=FTN_0498	257	883	1.27676	5.84492	2.92266e-08		1.27676	2.42294	0.384343
gi|118496615|ref|NC_008601.1|	RefSeq	gene	505748	509227	.	+	.	ID=gene497;Name=dnaE;Dbxref=GeneID:4547666;gbkey=Gene;gene=dnaE;locus_tag=FTN_0499	3476	5865	0.251151	8.94405	0.224994		0.251151	1.19016	0.075604
gi|118496615|ref|NC_008601.1|	RefSeq	gene	509303	509938	.	+	.	ID=gene498;Name=FTN_0500;Dbxref=GeneID:4547667;gbkey=Gene;locus_tag=FTN_0500	454	334	-0.946085	6.18717	4.44633e-05		-0.946085	0.519039	-0.2848
gi|118496615|ref|NC_008601.1|	RefSeq	gene	509999	510121	.	+	.	ID=gene499;Name=FTN_0501;Dbxref=GeneID:4547668;gbkey=Gene;locus_tag=FTN_0501	171	24	-3.32852	3.43712	3.55185e-22		-3.32852	0.099544	-1.00198
gi|118496615|ref|NC_008601.1|	RefSeq	gene	510648	511910	.	+	.	ID=gene500;Name=FTN_0502;Dbxref=GeneID:4547669;gbkey=Gene;locus_tag=FTN_0502	768	6919	2.66768	8.21517	1.6127e-33		2.66768	6.35405	0.803051
gi|118496615|ref|NC_008601.1|	RefSeq	gene	511903	512598	.	+	.	ID=gene501;Name=FTN_0503;Dbxref=GeneID:4547670;gbkey=Gene;locus_tag=FTN_0503	455	3353	2.3777	7.21337	3.16354e-26		2.3777	5.19709	0.71576
gi|118496615|ref|NC_008601.1|	RefSeq	gene	512714	514855	.	+	.	ID=gene502;Name=FTN_0504;Dbxref=GeneID:4547671;gbkey=Gene;locus_tag=FTN_0504	2917	6367	0.622565	9.15549	0.00271051		0.622565	1.53961	0.187411
gi|118496615|ref|NC_008601.1|	RefSeq	gene	514946	516022	.	+	.	ID=gene503;Name=gcvT;Dbxref=GeneID:4547672;gbkey=Gene;gene=gcvT;locus_tag=FTN_0505	11202	4064	-1.96629	10.521	2.5524e-20		-1.96629	0.25591	-0.591912
gi|118496615|ref|NC_008601.1|	RefSeq	gene	516080	516463	.	+	.	ID=gene504;Name=gcvH;Dbxref=GeneID:4547673;gbkey=Gene;gene=gcvH;locus_tag=FTN_0506	6198	1573	-2.48172	9.21138	4.92286e-30		-2.48172	0.179031	-0.747072
gi|118496615|ref|NC_008601.1|	RefSeq	gene	516528	517895	.	+	.	ID=gene505;Name=gcvP1;Dbxref=GeneID:4547674;gbkey=Gene;gene=gcvP1;locus_tag=FTN_0507	7569	5929	-0.855843	9.88479	3.63148e-05		-0.855843	0.552542	-0.257634
gi|118496615|ref|NC_008601.1|	RefSeq	gene	517901	519346	.	+	.	ID=gene506;Name=gcvP2;Dbxref=GeneID:4547675;gbkey=Gene;gene=gcvP2;locus_tag=FTN_0508	6041	7653	-0.162304	9.71363	0.430998		-0.162304	0.893597	-0.0488584
gi|118496615|ref|NC_008601.1|	RefSeq	gene	519765	523157	.	+	.	ID=gene507;Name=FTN_0509;Dbxref=GeneID:4547676;gbkey=Gene;locus_tag=FTN_0509	7042	8113	-0.29929	9.78987	0.146134		-0.29929	0.812652	-0.0900953
gi|118496615|ref|NC_008601.1|	RefSeq	gene	523321	523686	.	+	.	ID=gene508;Name=FTN_0510;Dbxref=GeneID:4547677;gbkey=Gene;locus_tag=FTN_0510	1146	508	-1.67697	6.87858	4.70721e-14		-1.67697	0.31274	-0.504817
gi|118496615|ref|NC_008601.1|	RefSeq	gene	523814	524659	.	-	.	ID=gene509;Name=FTN_0511;Dbxref=GeneID:4547678;gbkey=Gene;locus_tag=FTN_0511	365	1341	1.37354	6.47479	8.11127e-10		1.37354	2.59106	0.413478
gi|118496615|ref|NC_008601.1|	RefSeq	gene	524685	527897	.	-	.	ID=gene510;Name=glgX;Dbxref=GeneID:4547679;gbkey=Gene;gene=glgX;locus_tag=FTN_0512	1981	4585	0.707119	8.43111	0.000711431		0.707119	1.63254	0.212864		0.612542
gi|118496615|ref|NC_008601.1|	RefSeq	gene	527931	529853	.	-	.	ID=gene511;Name=glgB;Dbxref=GeneID:4547680;gbkey=Gene;gene=glgB;locus_tag=FTN_0513	3585	2627	-0.952063	8.83695	5.37869e-06		-0.952063	0.516893	-0.2866		1.93464
gi|118496615|ref|NC_008601.1|	RefSeq	gene	530155	531789	.	+	.	ID=gene512;Name=pgm;Dbxref=GeneID:4547357;gbkey=Gene;gene=pgm;locus_tag=FTN_0514	2866	3285	-0.306678	9.03826	0.140511		-0.306678	0.808501	-0.0923193		1.23686
gi|118496615|ref|NC_008601.1|	RefSeq	gene	531823	533094	.	+	.	ID=gene513;Name=glgC;Dbxref=GeneID:4547358;gbkey=Gene;gene=glgC;locus_tag=FTN_0515	13303	2909	-2.69664	10.4212	6.00979e-35		-2.69664	0.154252	-0.81177		6.4829
gi|118496615|ref|NC_008601.1|	RefSeq	gene	533104	534573	.	+	.	ID=gene514;Name=glgA;Dbxref=GeneID:4547359;gbkey=Gene;gene=glgA;locus_tag=FTN_0516	3326	2946	-0.678549	8.71991	0.00113397		-0.678549	0.624793	-0.204264		1.60053
gi|118496615|ref|NC_008601.1|	RefSeq	gene	534678	536951	.	+	.	ID=gene515;Name=glgP;Dbxref=GeneID:4547360;gbkey=Gene;gene=glgP;locus_tag=FTN_0517	3148	3535	-0.336258	9.04274	0.105612		-0.336258	0.792093	-0.101224		1.26248
gi|118496615|ref|NC_008601.1|	RefSeq	gene	536994	538457	.	+	.	ID=gene516;Name=malQ;Dbxref=GeneID:4547361;gbkey=Gene;gene=malQ;locus_tag=FTN_0518	921	1529	0.227747	7.21396	0.287677		0.227747	1.171	0.0685585
gi|118496615|ref|NC_008601.1|	RefSeq	gene	538549	539439	.	+	.	ID=gene517;Name=glyQ;Dbxref=GeneID:4547362;gbkey=Gene;gene=glyQ;locus_tag=FTN_0519	1238	2447	0.479424	7.52917	0.0231248		0.479424	1.39419	0.144321
gi|118496615|ref|NC_008601.1|	RefSeq	gene	539650	541089	.	+	.	ID=gene518;Name=murE;Dbxref=GeneID:4547363;gbkey=Gene;gene=murE;locus_tag=FTN_0520	1260	1899	0.088264	7.6069	0.678942		0.088264	1.06309	0.0265701
gi|118496615|ref|NC_008601.1|	RefSeq	gene	541170	541529	.	+	.	ID=gene519;Name=FTN_0521;Dbxref=GeneID:4547364;gbkey=Gene;locus_tag=FTN_0521	288	463	0.181337	5.86509	0.441249		0.181337	1.13393	0.0545879
gi|118496615|ref|NC_008601.1|	RefSeq	gene	541881	543239	.	+	.	ID=gene520;Name=murF;Dbxref=GeneID:4547365;gbkey=Gene;gene=murF;locus_tag=FTN_0522	1074	2089	0.456236	7.51797	0.0314417		0.456236	1.37196	0.137341
gi|118496615|ref|NC_008601.1|	RefSeq	gene	543248	544066	.	+	.	ID=gene521;Name=FTN_0523;Dbxref=GeneID:4547366;gbkey=Gene;locus_tag=FTN_0523	407	1502	1.38001	6.45425	5.16917e-10		1.38001	2.60271	0.415425
gi|118496615|ref|NC_008601.1|	RefSeq	gene	544116	545216	.	-	.	ID=gene522;Name=asd;Dbxref=GeneID:4547367;gbkey=Gene;gene=asd;locus_tag=FTN_0524	947	1365	0.0239169	7.27326	0.915552		0.0239169	1.01672	0.0071997
gi|118496615|ref|NC_008601.1|	RefSeq	gene	545312	547732	.	+	.	ID=gene523;Name=thrA;Dbxref=GeneID:4547368;gbkey=Gene;gene=thrA;locus_tag=FTN_0525	6371	3828	-1.23844	9.76684	3.22713e-09		-1.23844	0.42383	-0.372808
gi|118496615|ref|NC_008601.1|	RefSeq	gene	547735	548688	.	+	.	ID=gene524;Name=thrB;Dbxref=GeneID:4547369;gbkey=Gene;gene=thrB;locus_tag=FTN_0526	3771	1870	-1.51538	8.58566	9.01255e-13		-1.51538	0.349804	-0.456175
gi|118496615|ref|NC_008601.1|	RefSeq	gene	548701	549990	.	+	.	ID=gene525;Name=thrC;Dbxref=GeneID:4547370;gbkey=Gene;gene=thrC;locus_tag=FTN_0527	3277	2097	-1.14754	8.45608	4.98875e-08		-1.14754	0.451395	-0.345444
gi|118496615|ref|NC_008601.1|	RefSeq	gene	550018	550740	.	-	.	ID=gene526;Name=lpxH;Dbxref=GeneID:4547371;gbkey=Gene;gene=lpxH;locus_tag=FTN_0528	437	926	0.579721	6.11327	0.00906023		0.579721	1.49456	0.174513
gi|118496615|ref|NC_008601.1|	RefSeq	gene	550730	551356	.	-	.	ID=gene527;Name=pyrE;Dbxref=GeneID:4547372;gbkey=Gene;gene=pyrE;locus_tag=FTN_0529	216	760	1.31101	5.59961	2.07491e-08		1.31101	2.48115	0.394654
gi|118496615|ref|NC_008601.1|	RefSeq	gene	551516	552886	.	+	.	ID=gene528;Name=mpl;Dbxref=GeneID:4547373;gbkey=Gene;gene=mpl;locus_tag=FTN_0530	3459	1528	-1.68216	8.42272	3.27984e-15		-1.68216	0.311616	-0.506381
gi|118496615|ref|NC_008601.1|	RefSeq	gene	552883	553629	.	+	.	ID=gene529;Name=yjfH;Dbxref=GeneID:4547374;gbkey=Gene;gene=yjfH;locus_tag=FTN_0531	6024	956	-3.15899	9.03804	2.66781e-44		-3.15899	0.111957	-0.95095
gi|118496615|ref|NC_008601.1|	RefSeq	gene	553645	554289	.	-	.	ID=gene530;Name=FTN_0532;Dbxref=GeneID:4547375;gbkey=Gene;locus_tag=FTN_0532	1414	551	-1.86292	7.10374	4.91501e-17		-1.86292	0.274918	-0.560796
gi|118496615|ref|NC_008601.1|	RefSeq	gene	554319	555512	.	-	.	ID=gene531;Name=FTN_0533;Dbxref=GeneID:4547376;gbkey=Gene;locus_tag=FTN_0533	545	949	0.296556	6.59965	0.177932		0.296556	1.22821	0.0892722
gi|118496615|ref|NC_008601.1|	RefSeq	gene	555784	556827	.	+	.	ID=gene532;Name=FTN_0534;Dbxref=GeneID:4547511;gbkey=Gene;locus_tag=FTN_0534	384	1333	1.29172	6.34673	6.49738e-09		1.29172	2.4482	0.388848
gi|118496615|ref|NC_008601.1|	RefSeq	gene	556910	558136	.	+	.	ID=gene533;Name=FTN_0535;Dbxref=GeneID:4547512;gbkey=Gene;locus_tag=FTN_0535	793	1871	0.734797	7.23052	0.000600903		0.734797	1.66416	0.221196
gi|118496615|ref|NC_008601.1|	RefSeq	gene	558170	560011	.	+	.	ID=gene534;Name=yjjK;Dbxref=GeneID:4547513;gbkey=Gene;gene=yjjK;locus_tag=FTN_0536	1969	2359	-0.242819	8.08596	0.246789		-0.242819	0.845092	-0.0730958
gi|118496615|ref|NC_008601.1|	RefSeq	gene	560098	561510	.	+	.	ID=gene535;Name=FTN_0537;Dbxref=GeneID:4547514;gbkey=Gene;locus_tag=FTN_0537	648	1191	0.37451	6.82913	0.0854818		0.37451	1.2964	0.112739
gi|118496615|ref|NC_008601.1|	RefSeq	gene	561535	562995	.	-	.	ID=gene536;Name=FTN_0538;Dbxref=GeneID:4547515;gbkey=Gene;locus_tag=FTN_0538	360	862	0.755977	6.21793	0.000775162		0.755977	1.68877	0.227572
gi|118496615|ref|NC_008601.1|	RefSeq	gene	563016	564662	.	-	.	ID=gene537;Name=glnS;Dbxref=GeneID:4547516;gbkey=Gene;gene=glnS;locus_tag=FTN_0539	1598	3244	0.517933	7.97059	0.0134954		0.517933	1.4319	0.155913
gi|118496615|ref|NC_008601.1|	RefSeq	gene	564807	566399	.	+	.	ID=gene538;Name=pckA;Dbxref=GeneID:4547517;gbkey=Gene;gene=pckA;locus_tag=FTN_0540	1820	4878	0.918768	8.41348	1.16394e-05		0.918768	1.8905	0.276577
gi|118496615|ref|NC_008601.1|	RefSeq	gene	566474	567571	.	+	.	ID=gene539;Name=mraY;Dbxref=GeneID:4547518;gbkey=Gene;gene=mraY;locus_tag=FTN_0541	1820	1378	-0.904836	7.8208	1.98572e-05		-0.904836	0.534093	-0.272383
gi|118496615|ref|NC_008601.1|	RefSeq	gene	567571	568824	.	+	.	ID=gene540;Name=murD;Dbxref=GeneID:4547519;gbkey=Gene;gene=murD;locus_tag=FTN_0542	1189	962	-0.809091	7.25713	0.000169728		-0.809091	0.570741	-0.243561
gi|118496615|ref|NC_008601.1|	RefSeq	gene	568834	570039	.	+	.	ID=gene541;Name=ftsW;Dbxref=GeneID:4547520;gbkey=Gene;gene=ftsW;locus_tag=FTN_0543	456	1141	0.819506	6.49246	0.000203978		0.819506	1.7648	0.246696
gi|118496615|ref|NC_008601.1|	RefSeq	gene	570047	570853	.	-	.	ID=gene542;Name=FTN_0544;Dbxref=GeneID:4547521;gbkey=Gene;locus_tag=FTN_0544	316	672	0.584834	6.18294	0.0103824		0.584834	1.49987	0.176053
gi|118496615|ref|NC_008601.1|	RefSeq	gene	570952	571908	.	+	.	ID=gene543;Name=FTN_0545;Dbxref=GeneID:4547522;gbkey=Gene;locus_tag=FTN_0545	871	2841	1.20201	7.8016	1.87136e-08		1.20201	2.3006	0.361842
gi|118496615|ref|NC_008601.1|	RefSeq	gene	572301	574064	.	-	.	ID=gene544;Name=FTN_0546;Dbxref=GeneID:4547523;gbkey=Gene;locus_tag=FTN_0546	797	1927	0.770082	7.24231	0.000321838		0.770082	1.70537	0.231818
gi|118496615|ref|NC_008601.1|	RefSeq	gene	574156	574419	.	-	.	ID=gene545;Name=FTN_0547;Dbxref=GeneID:4547524;gbkey=Gene;locus_tag=FTN_0547	202	783	1.45064	5.61647	7.19782e-10		1.45064	2.7333	0.436687
gi|118496615|ref|NC_008601.1|	RefSeq	gene	574440	574754	.	-	.	ID=gene546;Name=FTN_0548;Dbxref=GeneID:4547525;gbkey=Gene;locus_tag=FTN_0548	644	549	-0.733646	6.48464	0.000938756		-0.733646	0.601382	-0.220849
gi|118496615|ref|NC_008601.1|	RefSeq	gene	574840	575472	.	+	.	ID=gene547;Name=sspA;Dbxref=GeneID:4547526;gbkey=Gene;gene=sspA;locus_tag=FTN_0549	2876	2929	-0.47718	8.3895	0.0220253		-0.47718	0.71838	-0.143646
gi|118496615|ref|NC_008601.1|	RefSeq	gene	575484	576500	.	+	.	ID=gene548;Name=sohB;Dbxref=GeneID:4547527;gbkey=Gene;gene=sohB;locus_tag=FTN_0550	6694	4480	-1.08289	9.44391	2.02557e-07		-1.08289	0.472082	-0.325982
gi|118496615|ref|NC_008601.1|	RefSeq	gene	576508	577419	.	+	.	ID=gene549;Name=holB;Dbxref=GeneID:4547528;gbkey=Gene;gene=holB;locus_tag=FTN_0551	1979	2499	-0.166957	8.1501	0.425938		-0.166957	0.89072	-0.050259
gi|118496615|ref|NC_008601.1|	RefSeq	gene	577430	577708	.	+	.	ID=gene550;Name=yhbY;Dbxref=GeneID:4547529;gbkey=Gene;gene=yhbY;locus_tag=FTN_0552	1866	1473	-0.844673	7.92181	6.58608e-05		-0.844673	0.556837	-0.254272
gi|118496615|ref|NC_008601.1|	RefSeq	gene	577716	578690	.	+	.	ID=gene551;Name=hemB;Dbxref=GeneID:4548458;gbkey=Gene;gene=hemB;locus_tag=FTN_0553	5041	6185	-0.208477	9.42265	0.312575		-0.208477	0.86545	-0.0627578
gi|118496615|ref|NC_008601.1|	RefSeq	gene	578694	579161	.	+	.	ID=gene552;Name=FTN_0554;Dbxref=GeneID:4548459;gbkey=Gene;locus_tag=FTN_0554	825	1750	0.581284	6.99592	0.00659671		0.581284	1.49618	0.174984
gi|118496615|ref|NC_008601.1|	RefSeq	gene	579267	580331	.	+	.	ID=gene553;Name=ansB;Dbxref=GeneID:4548460;gbkey=Gene;gene=ansB;locus_tag=FTN_0555	298	2358	2.48022	6.73633	3.5528e-27		2.48022	5.57984	0.746622
gi|118496615|ref|NC_008601.1|	RefSeq	gene	580679	581242	.	+	.	ID=gene554;Name=FTN_0556;Dbxref=GeneID:4548461;gbkey=Gene;locus_tag=FTN_0556	738	2597	1.31149	7.29816	1.21392e-09		1.31149	2.48197	0.394797
gi|118496615|ref|NC_008601.1|	RefSeq	gene	581293	583038	.	-	.	ID=gene555;Name=argS;Dbxref=GeneID:4548462;gbkey=Gene;gene=argS;locus_tag=FTN_0557	4304	13109	1.10324	9.92202	1.15267e-07		1.10324	2.14837	0.33211
gi|118496615|ref|NC_008601.1|	RefSeq	gene	583164	585770	.	+	.	ID=gene556;Name=ostA1;Dbxref=GeneID:4548463;gbkey=Gene;gene=ostA1;locus_tag=FTN_0558	1955	10193	1.87874	9.32815	1.26638e-18		1.87874	3.67753	0.565556
gi|118496615|ref|NC_008601.1|	RefSeq	gene	585770	587179	.	+	.	ID=gene557;Name=FTN_0559;Dbxref=GeneID:4548464;gbkey=Gene;locus_tag=FTN_0559	1534	1731	-0.329213	8.06952	0.119047		-0.329213	0.795971	-0.099103
gi|118496615|ref|NC_008601.1|	RefSeq	gene	587181	587969	.	+	.	ID=gene558;Name=ksgA;Dbxref=GeneID:4548465;gbkey=Gene;gene=ksgA;locus_tag=FTN_0560	1349	722	-1.40518	7.55194	1.16837e-10		-1.40518	0.37757	-0.423002
gi|118496615|ref|NC_008601.1|	RefSeq	gene	587981	588808	.	+	.	ID=gene559;Name=apaH;Dbxref=GeneID:4548466;gbkey=Gene;gene=apaH;locus_tag=FTN_0561	2091	1237	-1.26079	8.16903	3.31011e-09		-1.26079	0.417314	-0.379537
gi|118496615|ref|NC_008601.1|	RefSeq	gene	588812	589249	.	+	.	ID=gene560;Name=aroD;Dbxref=GeneID:4548467;gbkey=Gene;gene=aroD;locus_tag=FTN_0562	3928	1052	-2.40404	9.07566	8.52209e-28		-2.40404	0.188934	-0.723689
gi|118496615|ref|NC_008601.1|	RefSeq	gene	589254	589736	.	+	.	ID=gene561;Name=accB;Dbxref=GeneID:4548468;gbkey=Gene;gene=accB;locus_tag=FTN_0563	6897	9428	-0.0525616	10.0495	0.798843		-0.0525616	0.964223	-0.0158226
gi|118496615|ref|NC_008601.1|	RefSeq	gene	589801	591156	.	+	.	ID=gene562;Name=accC;Dbxref=GeneID:4548469;gbkey=Gene;gene=accC;locus_tag=FTN_0564	6954	22797	1.20937	10.4326	6.12175e-09		1.20937	2.31237	0.364057
gi|118496615|ref|NC_008601.1|	RefSeq	gene	591250	591930	.	+	.	ID=gene563;Name=FTN_0565;Dbxref=GeneID:4548470;gbkey=Gene;locus_tag=FTN_0565	277	3041	2.95257	7.16534	8.99687e-37		2.95257	7.74129	0.888813
gi|118496615|ref|NC_008601.1|	RefSeq	gene	591956	593074	.	+	.	ID=gene564;Name=FTN_0566;Dbxref=GeneID:4548471;gbkey=Gene;locus_tag=FTN_0566	270	2496	2.70457	6.79089	2.37416e-31		2.70457	6.51865	0.814158
gi|118496615|ref|NC_008601.1|	RefSeq	gene	593079	594002	.	-	.	ID=gene565;Name=FTN_0567;Dbxref=GeneID:4548472;gbkey=Gene;locus_tag=FTN_0567	135	1307	2.77074	5.83529	1.65588e-29		2.77074	6.82458	0.834076
gi|118496615|ref|NC_008601.1|	RefSeq	gene	593999	594781	.	-	.	ID=gene566;Name=FTN_0568;Dbxref=GeneID:4548473;gbkey=Gene;locus_tag=FTN_0568	180	489	0.937896	5.02306	9.25599e-05		0.937896	1.91573	0.282335
gi|118496615|ref|NC_008601.1|	RefSeq	gene	594778	596520	.	-	.	ID=gene567;Name=recJ;Dbxref=GeneID:4548474;gbkey=Gene;gene=recJ;locus_tag=FTN_0569	906	1657	0.367408	6.99242	0.0854974		0.367408	1.29003	0.110601
gi|118496615|ref|NC_008601.1|	RefSeq	gene	596514	597620	.	-	.	ID=gene568;Name=perM;Dbxref=GeneID:4548475;gbkey=Gene;gene=perM;locus_tag=FTN_0570	520	1280	0.795893	6.39334	0.000272936		0.795893	1.73615	0.239588
gi|118496615|ref|NC_008601.1|	RefSeq	gene	597722	599131	.	-	.	ID=gene569;Name=FTN_0571;Dbxref=GeneID:4548476;gbkey=Gene;locus_tag=FTN_0571	2756	3186	-0.294363	8.4191	0.157412		-0.294363	0.815433	-0.0886119
gi|118496615|ref|NC_008601.1|	RefSeq	gene	599215	600396	.	+	.	ID=gene570;Name=potF;Dbxref=GeneID:4548477;gbkey=Gene;gene=potF;locus_tag=FTN_0572	929	1439	0.127757	7.14543	0.552945		0.127757	1.09259	0.0384588
gi|118496615|ref|NC_008601.1|	RefSeq	gene	600637	601452	.	-	.	ID=gene571;Name=FTN_0573;Dbxref=GeneID:4547263;gbkey=Gene;locus_tag=FTN_0573	559	2697	1.7667	7.07992	8.8253e-16		1.7667	3.40275	0.53183
gi|118496615|ref|NC_008601.1|	RefSeq	gene	601671	602558	.	-	.	ID=gene572;Name=FTN_0574;Dbxref=GeneID:4547264;gbkey=Gene;locus_tag=FTN_0574	289	1213	1.56555	6.17516	6.35151e-12		1.56555	2.95991	0.471278
gi|118496615|ref|NC_008601.1|	RefSeq	gene	602712	603431	.	+	.	ID=gene573;Name=FTN_0575;Dbxref=GeneID:4547265;gbkey=Gene;locus_tag=FTN_0575	3109	1431	-1.62287	8.25766	2.92415e-14		-1.62287	0.324688	-0.488533
gi|118496615|ref|NC_008601.1|	RefSeq	gene	603499	604161	.	+	.	ID=gene574;Name=FTN_0576;Dbxref=GeneID:4547266;gbkey=Gene;locus_tag=FTN_0576	680	1410	0.548474	6.85668	0.0110067		0.548474	1.46254	0.165107
gi|118496615|ref|NC_008601.1|	RefSeq	gene	604169	605971	.	+	.	ID=gene575;Name=mutL;Dbxref=GeneID:4547267;gbkey=Gene;gene=mutL;locus_tag=FTN_0577	2334	2312	-0.517181	8.21736	0.0134849		-0.517181	0.698736	-0.155687
gi|118496615|ref|NC_008601.1|	RefSeq	gene	606155	607378	.	+	.	ID=gene576;Name=FTN_0578;Dbxref=GeneID:4547268;gbkey=Gene;locus_tag=FTN_0578	510	1943	1.42599	6.84349	8.34141e-11		1.42599	2.68698	0.429265
gi|118496615|ref|NC_008601.1|	RefSeq	gene	607385	608659	.	-	.	ID=gene577;Name=FTN_0579;Dbxref=GeneID:4547269;gbkey=Gene;locus_tag=FTN_0579	333	1253	1.40797	6.34798	3.99328e-10		1.40797	2.65363	0.423841
gi|118496615|ref|NC_008601.1|	RefSeq	gene	608767	609717	.	-	.	ID=gene578;Name=trxB;Dbxref=GeneID:4547270;gbkey=Gene;gene=trxB;locus_tag=FTN_0580	6244	3564	-1.31248	9.18891	3.8313e-10		-1.31248	0.402627	-0.395097
gi|118496615|ref|NC_008601.1|	RefSeq	gene	609808	611025	.	-	.	ID=gene579;Name=FTN_0581;Dbxref=GeneID:4547271;gbkey=Gene;locus_tag=FTN_0581	463	708	0.109169	6.0458	0.633082		0.109169	1.07861	0.032863
gi|118496615|ref|NC_008601.1|	RefSeq	gene	611068	611742	.	-	.	ID=gene580;Name=gph;Dbxref=GeneID:4547272;gbkey=Gene;gene=gph;locus_tag=FTN_0582	215	594	0.962243	5.3655	4.26971e-05		0.962243	1.94834	0.289664
gi|118496615|ref|NC_008601.1|	RefSeq	gene	611783	612709	.	-	.	ID=gene581;Name=FTN_0583;Dbxref=GeneID:4547273;gbkey=Gene;locus_tag=FTN_0583	140	298	0.585985	4.50414	0.0220314		0.585985	1.50106	0.176399
gi|118496615|ref|NC_008601.1|	RefSeq	gene	612820	613986	.	+	.	ID=gene582;Name=araJ;Dbxref=GeneID:4547274;gbkey=Gene;gene=araJ;locus_tag=FTN_0584	177	694	1.4671	5.37909	8.08975e-10		1.4671	2.76466	0.441642
gi|118496615|ref|NC_008601.1|	RefSeq	gene	614001	614723	.	-	.	ID=gene583;Name=cutC;Dbxref=GeneID:4547275;gbkey=Gene;gene=cutC;locus_tag=FTN_0585	271	464	0.272192	5.51231	0.247125		0.272192	1.20764	0.081938
gi|118496615|ref|NC_008601.1|	RefSeq	gene	615044	615562	.	+	.	ID=gene584;Name=FTN_0586;Dbxref=GeneID:4547276;gbkey=Gene;locus_tag=FTN_0586	369	377	-0.472445	5.71386	0.0428031		-0.472445	0.720742	-0.14222
gi|118496615|ref|NC_008601.1|	RefSeq	gene	615588	616817	.	+	.	ID=gene585;Name=FTN_0587;Dbxref=GeneID:4547277;gbkey=Gene;locus_tag=FTN_0587	3500	1088	-2.18907	8.6708	6.92059e-24		-2.18907	0.219293	-0.658976
gi|118496615|ref|NC_008601.1|	RefSeq	gene	616820	617740	.	-	.	ID=gene586;Name=FTN_0588;Dbxref=GeneID:4547278;gbkey=Gene;locus_tag=FTN_0588	822	1302	0.159955	7.04726	0.459255		0.159955	1.11725	0.0481512
gi|118496615|ref|NC_008601.1|	RefSeq	gene	617744	619189	.	-	.	ID=gene587;Name=FTN_0589;Dbxref=GeneID:4547279;gbkey=Gene;locus_tag=FTN_0589	427	1113	0.878441	6.44637	7.39686e-05		0.878441	1.83839	0.264437
gi|118496615|ref|NC_008601.1|	RefSeq	gene	620283	621503	.	+	.	ID=gene588;Name=FTN_0590;Dbxref=GeneID:4547280;gbkey=Gene;locus_tag=FTN_0590	7745	1970	-2.47853	9.56843	4.38216e-30		-2.47853	0.179428	-0.746111
gi|118496615|ref|NC_008601.1|	RefSeq	gene	621627	622667	.	-	.	ID=gene589;Name=FTN_0591;Dbxref=GeneID:4548950;gbkey=Gene;locus_tag=FTN_0591	2030	1096	-1.39266	8.23338	7.78833e-11		-1.39266	0.380863	-0.419232
gi|118496615|ref|NC_008601.1|	RefSeq	gene	623051	623476	.	-	.	ID=gene590;Name=FTN_0592;Dbxref=GeneID:4548951;gbkey=Gene;locus_tag=FTN_0592	202	1289	2.16971	5.86769	2.84945e-20		2.16971	4.49932	0.653146
gi|118496615|ref|NC_008601.1|	RefSeq	gene	623588	624460	.	-	.	ID=gene591;Name=sucD;Dbxref=GeneID:4548952;gbkey=Gene;gene=sucD;locus_tag=FTN_0593	11335	11709	-0.456707	10.3115	0.0263514		-0.456707	0.728648	-0.137482
gi|118496615|ref|NC_008601.1|	RefSeq	gene	624492	625655	.	-	.	ID=gene592;Name=sucC;Dbxref=GeneID:4548953;gbkey=Gene;gene=sucC;locus_tag=FTN_0594	19723	14556	-0.941803	11.0156	5.17409e-06		-0.941803	0.520582	-0.283511
gi|118496615|ref|NC_008601.1|	RefSeq	gene	625825	627741	.	+	.	ID=gene593;Name=FTN_0595;Dbxref=GeneID:4548954;gbkey=Gene;locus_tag=FTN_0595	6110	3499	-1.30774	9.45203	4.44277e-10		-1.30774	0.403954	-0.393669
gi|118496615|ref|NC_008601.1|	RefSeq	gene	627749	628633	.	-	.	ID=gene594;Name=FTN_0596;Dbxref=GeneID:4548955;gbkey=Gene;locus_tag=FTN_0596	457	554	-0.225798	6.17632	0.317923		-0.225798	0.855122	-0.067972
gi|118496615|ref|NC_008601.1|	RefSeq	gene	628731	629498	.	+	.	ID=gene595;Name=FTN_0597;Dbxref=GeneID:4548956;gbkey=Gene;locus_tag=FTN_0597	737	1237	0.243532	6.99414	0.258446		0.243532	1.18389	0.0733106
gi|118496615|ref|NC_008601.1|	RefSeq	gene	629505	630488	.	-	.	ID=gene596;Name=FTN_0598;Dbxref=GeneID:4548957;gbkey=Gene;locus_tag=FTN_0598	502	1410	0.986244	6.7644	6.63348e-06		0.986244	1.98102	0.296889
gi|118496615|ref|NC_008601.1|	RefSeq	gene	630522	631322	.	-	.	ID=gene597;Name=FTN_0599;Dbxref=GeneID:4548958;gbkey=Gene;locus_tag=FTN_0599	320	986	1.11972	6.42082	7.26332e-07		1.11972	2.17305	0.337069
gi|118496615|ref|NC_008601.1|	RefSeq	gene	631504	633915	.	+	.	ID=gene598;Name=gyrB;Dbxref=GeneID:4548959;gbkey=Gene;gene=gyrB;locus_tag=FTN_0600	28285	10125	-1.98564	11.6636	8.57045e-21		-1.98564	0.2525	-0.597739
gi|118496615|ref|NC_008601.1|	RefSeq	gene	634045	634908	.	+	.	ID=gene599;Name=FTN_0601;Dbxref=GeneID:4548960;gbkey=Gene;locus_tag=FTN_0601	7242	5009	-1.03539	9.96096	6.45163e-07		-1.03539	0.487884	-0.311683
gi|118496615|ref|NC_008601.1|	RefSeq	gene	634911	635450	.	+	.	ID=gene600;Name=FTN_0602;Dbxref=GeneID:4548961;gbkey=Gene;locus_tag=FTN_0602	3555	2520	-0.999929	8.82932	1.81734e-06		-0.999929	0.500025	-0.301009
gi|118496615|ref|NC_008601.1|	RefSeq	gene	635459	636283	.	-	.	ID=gene601;Name=mutM;Dbxref=GeneID:4548962;gbkey=Gene;gene=mutM;locus_tag=FTN_0603	357	1373	1.43953	6.28697	1.35579e-10		1.43953	2.71232	0.433341
gi|118496615|ref|NC_008601.1|	RefSeq	gene	636377	638476	.	+	.	ID=gene602;Name=FTN_0604;Dbxref=GeneID:4548963;gbkey=Gene;locus_tag=FTN_0604	4958	6642	-0.081684	9.3969	0.692718		-0.081684	0.944954	-0.0245893
gi|118496615|ref|NC_008601.1|	RefSeq	gene	638482	639399	.	+	.	ID=gene603;Name=mraW;Dbxref=GeneID:4548964;gbkey=Gene;gene=mraW;locus_tag=FTN_0605	1423	2672	0.405414	7.80809	0.0539126		0.405414	1.32447	0.122042
gi|118496615|ref|NC_008601.1|	RefSeq	gene	639396	639746	.	+	.	ID=gene604;Name=FTN_0606;Dbxref=GeneID:4548965;gbkey=Gene;locus_tag=FTN_0606	849	999	-0.268789	6.82961	0.213526		-0.268789	0.830016	-0.0809136
gi|118496615|ref|NC_008601.1|	RefSeq	gene	639739	641433	.	+	.	ID=gene605;Name=ftsI;Dbxref=GeneID:4548966;gbkey=Gene;gene=ftsI;locus_tag=FTN_0607	2590	4625	0.332944	8.63159	0.109078		0.332944	1.25958	0.100226
gi|118496615|ref|NC_008601.1|	RefSeq	gene	641539	641805	.	+	.	ID=gene606;Name=rpsO;Dbxref=GeneID:4548967;gbkey=Gene;gene=rpsO;locus_tag=FTN_0608	3271	10235	1.14214	9.40345	4.44019e-08		1.14214	2.20708	0.343818
gi|118496615|ref|NC_008601.1|	RefSeq	gene	641862	643943	.	+	.	ID=gene607;Name=pnp;Dbxref=GeneID:4548968;gbkey=Gene;gene=pnp;locus_tag=FTN_0609	68733	63795	-0.611104	12.9738	0.00290014		-0.611104	0.654696	-0.183961
gi|118496615|ref|NC_008601.1|	RefSeq	gene	643949	644299	.	+	.	ID=gene608;Name=FTN_0610;Dbxref=GeneID:4548969;gbkey=Gene;locus_tag=FTN_0610	3168	6174	0.459075	8.95631	0.0267359		0.459075	1.37466	0.138195
gi|118496615|ref|NC_008601.1|	RefSeq	gene	644330	645157	.	+	.	ID=gene609;Name=kdsA;Dbxref=GeneID:4548188;gbkey=Gene;gene=kdsA;locus_tag=FTN_0611	1973	10452	1.90172	9.17182	5.03112e-19		1.90172	3.73657	0.572473
gi|118496615|ref|NC_008601.1|	RefSeq	gene	645168	645833	.	+	.	ID=gene610;Name=udk;Dbxref=GeneID:4548189;gbkey=Gene;gene=udk;locus_tag=FTN_0612	1896	5194	0.950304	8.64504	5.72646e-06		0.950304	1.93228	0.28607
gi|118496615|ref|NC_008601.1|	RefSeq	gene	645826	646044	.	+	.	ID=gene611;Name=rpoZ;Dbxref=GeneID:4548190;gbkey=Gene;gene=rpoZ;locus_tag=FTN_0613	827	1811	0.627219	7.33554	0.00336362		0.627219	1.54458	0.188812
gi|118496615|ref|NC_008601.1|	RefSeq	gene	646111	646186	.	-	.	ID=gene612;Name=FTN_0614;Dbxref=GeneID:4548191;gbkey=Gene;locus_tag=FTN_0614	134	559	1.55634	4.94055	3.10397e-10		1.55634	2.94106	0.468504
gi|118496615|ref|NC_008601.1|	RefSeq	gene	646311	646883	.	+	.	ID=gene613;Name=FTN_0615;Dbxref=GeneID:4548192;gbkey=Gene;locus_tag=FTN_0615	332	1744	1.88927	6.45453	6.58946e-17		1.88927	3.70448	0.568727
gi|118496615|ref|NC_008601.1|	RefSeq	gene	646972	648321	.	+	.	ID=gene614;Name=rumA;Dbxref=GeneID:4548193;gbkey=Gene;gene=rumA;locus_tag=FTN_0616	1157	5156	1.65223	8.11793	1.0629e-14		1.65223	3.14319	0.497371
gi|118496615|ref|NC_008601.1|	RefSeq	gene	648331	649296	.	+	.	ID=gene615;Name=FTN_0617;Dbxref=GeneID:4548194;gbkey=Gene;locus_tag=FTN_0617	965	3541	1.37192	7.65989	1.32256e-10		1.37192	2.58814	0.412988
gi|118496615|ref|NC_008601.1|	RefSeq	gene	649296	650243	.	+	.	ID=gene616;Name=FTN_0618;Dbxref=GeneID:4548195;gbkey=Gene;locus_tag=FTN_0618	572	3132	1.94926	7.28395	8.838e-19		1.94926	3.86176	0.586785
gi|118496615|ref|NC_008601.1|	RefSeq	gene	650233	651024	.	+	.	ID=gene617;Name=FTN_0619;Note=stop codon;Dbxref=GeneID:4548196;gbkey=Gene;locus_tag=FTN_0619;pseudo=true	167	1516	2.67805	6.04948	7.86522e-29		2.67805	6.39991	0.806174
gi|118496615|ref|NC_008601.1|	RefSeq	gene	651130	652368	.	+	.	ID=gene618;Name=FTN_0620;Dbxref=GeneID:4548197;gbkey=Gene;locus_tag=FTN_0620	499	2663	1.91218	7.08053	5.71563e-18		1.91218	3.76376	0.575622
gi|118496615|ref|NC_008601.1|	RefSeq	gene	652477	653847	.	+	.	ID=gene619;Name=eno;Dbxref=GeneID:4548198;gbkey=Gene;gene=eno;locus_tag=FTN_0621	10268	12815	-0.183865	10.6003	0.37066		-0.183865	0.880341	-0.0553489
gi|118496615|ref|NC_008601.1|	RefSeq	gene	653855	654145	.	+	.	ID=gene620;Name=ftsB;Dbxref=GeneID:4548199;gbkey=Gene;gene=ftsB;locus_tag=FTN_0622	1708	1633	-0.568286	7.81278	0.00710665		-0.568286	0.674417	-0.171071
gi|118496615|ref|NC_008601.1|	RefSeq	gene	654135	654824	.	+	.	ID=gene621;Name=ispD;Dbxref=GeneID:4548200;gbkey=Gene;gene=ispD;locus_tag=FTN_0623	1890	2773	0.0495136	8.08288	0.814947		0.0495136	1.03492	0.0149051
gi|118496615|ref|NC_008601.1|	RefSeq	gene	654829	656091	.	-	.	ID=gene622;Name=FTN_0624;Dbxref=GeneID:4548201;gbkey=Gene;locus_tag=FTN_0624	909	2808	1.12356	7.48938	1.38929e-07		1.12356	2.17883	0.338224
gi|118496615|ref|NC_008601.1|	RefSeq	gene	656093	657148	.	-	.	ID=gene623;Name=tdh;Dbxref=GeneID:4548202;gbkey=Gene;gene=tdh;locus_tag=FTN_0625	1556	2441	0.146076	7.9104	0.488157		0.146076	1.10656	0.0439732
gi|118496615|ref|NC_008601.1|	RefSeq	gene	657171	658367	.	-	.	ID=gene624;Name=kbl;Dbxref=GeneID:4548203;gbkey=Gene;gene=kbl;locus_tag=FTN_0626	2026	2332	-0.300594	8.32689	0.151432		-0.300594	0.811918	-0.090488
gi|118496615|ref|NC_008601.1|	RefSeq	gene	658901	661513	.	+	.	ID=gene625;Name=chiA;Dbxref=GeneID:4548204;gbkey=Gene;gene=chiA;locus_tag=FTN_0627	6552	5908	-0.652798	9.59977	0.00159531		-0.652798	0.636046	-0.196512
gi|118496615|ref|NC_008601.1|	RefSeq	gene	661707	662336	.	+	.	ID=gene626;Name=upp;Dbxref=GeneID:4548205;gbkey=Gene;gene=upp;locus_tag=FTN_0628	835	1364	0.204427	6.93073	0.342615		0.204427	1.15223	0.0615386
gi|118496615|ref|NC_008601.1|	RefSeq	gene	662421	663254	.	+	.	ID=gene627;Name=purU;Dbxref=GeneID:4547943;gbkey=Gene;gene=purU;locus_tag=FTN_0629	1396	1872	-0.0802575	7.95504	0.706181		-0.0802575	0.945889	-0.0241599
gi|118496615|ref|NC_008601.1|	RefSeq	gene	663345	663689	.	+	.	ID=gene628;Name=FTN_0630;Dbxref=GeneID:4547944;gbkey=Gene;locus_tag=FTN_0630	337	563	0.236774	5.75546	0.307362		0.236774	1.17835	0.0712761
gi|118496615|ref|NC_008601.1|	RefSeq	gene	663750	664970	.	+	.	ID=gene629;Name=FTN_0631;Dbxref=GeneID:4547945;gbkey=Gene;locus_tag=FTN_0631	270	1972	2.36464	6.56229	1.07342e-24		2.36464	5.15023	0.711827
gi|118496615|ref|NC_008601.1|	RefSeq	gene	664954	666279	.	-	.	ID=gene630;Name=FTN_0632;Dbxref=GeneID:4547946;gbkey=Gene;locus_tag=FTN_0632	846	2560	1.09378	7.61243	3.11127e-07		1.09378	2.13432	0.329259
gi|118496615|ref|NC_008601.1|	RefSeq	gene	666383	668602	.	-	.	ID=gene631;Name=katG;Dbxref=GeneID:4547947;gbkey=Gene;gene=katG;locus_tag=FTN_0633	1913	26816	3.30557	10.0324	4.31518e-49		3.30557	9.88725	0.995076
gi|118496615|ref|NC_008601.1|	RefSeq	gene	668807	669595	.	-	.	ID=gene632;Name=FTN_0634;Dbxref=GeneID:4547948;gbkey=Gene;locus_tag=FTN_0634	273	481	0.313484	5.50685	0.180736		0.313484	1.24271	0.0943681
gi|118496615|ref|NC_008601.1|	RefSeq	gene	669589	670983	.	-	.	ID=gene633;Name=FTN_0635;Dbxref=GeneID:4547949;gbkey=Gene;locus_tag=FTN_0635	627	1530	0.783349	7.06615	0.000302254		0.783349	1.72112	0.235812
gi|118496615|ref|NC_008601.1|	RefSeq	gene	670999	672315	.	-	.	ID=gene634;Name=glpT;Dbxref=GeneID:4547950;gbkey=Gene;gene=glpT;locus_tag=FTN_0636	866	3314	1.43248	7.61945	2.33301e-11		1.43248	2.6991	0.43122
gi|118496615|ref|NC_008601.1|	RefSeq	gene	673286	674314	.	-	.	ID=gene635;Name=ugpQ;Dbxref=GeneID:4547951;gbkey=Gene;gene=ugpQ;locus_tag=FTN_0637	3097	963	-2.18864	9.1079	1.77439e-23		-2.18864	0.219359	-0.658846
gi|118496615|ref|NC_008601.1|	RefSeq	gene	674546	676090	.	+	.	ID=gene636;Name=FTN_0638;Dbxref=GeneID:4547952;gbkey=Gene;locus_tag=FTN_0638	826	1212	0.0496247	6.92572	0.822369		0.0496247	1.035	0.0149385
gi|118496615|ref|NC_008601.1|	RefSeq	gene	676090	676470	.	+	.	ID=gene637;Name=FTN_0639;Dbxref=GeneID:4547953;gbkey=Gene;locus_tag=FTN_0639	793	498	-1.17448	6.60709	1.35432e-07		-1.17448	0.443042	-0.353555
gi|118496615|ref|NC_008601.1|	RefSeq	gene	676608	677858	.	+	.	ID=gene638;Name=dctA;Dbxref=GeneID:4547954;gbkey=Gene;gene=dctA;locus_tag=FTN_0640	558	880	0.153666	6.57561	0.491776		0.153666	1.11239	0.0462581
gi|118496615|ref|NC_008601.1|	RefSeq	gene	677860	679509	.	-	.	ID=gene639;Name=cydC;Dbxref=GeneID:4547955;gbkey=Gene;gene=cydC;locus_tag=FTN_0641	887	1070	-0.232911	6.86893	0.281881		-0.232911	0.850916	-0.0701132
gi|118496615|ref|NC_008601.1|	RefSeq	gene	679506	681287	.	-	.	ID=gene640;Name=cydD;Dbxref=GeneID:4547956;gbkey=Gene;gene=cydD;locus_tag=FTN_0642	637	1050	0.217446	6.5832	0.320891		0.217446	1.16267	0.0654578
gi|118496615|ref|NC_008601.1|	RefSeq	gene	681664	682173	.	+	.	ID=gene641;Name=FTN_0643;Dbxref=GeneID:4547957;gbkey=Gene;locus_tag=FTN_0643	15201	1497	-3.84743	10.8945	7.60891e-63		-3.84743	0.0694716	-1.15819
gi|118496615|ref|NC_008601.1|	RefSeq	gene	682201	682401	.	+	.	ID=gene642;Name=FTN_0644;Dbxref=GeneID:4547958;gbkey=Gene;locus_tag=FTN_0644	2058	719	-2.0205	8.51064	4.49121e-20		-2.0205	0.246472	-0.608232
gi|118496615|ref|NC_008601.1|	RefSeq	gene	682405	683664	.	-	.	ID=gene643;Name=FTN_0645;Dbxref=GeneID:4547959;gbkey=Gene;locus_tag=FTN_0645	1945	1707	-0.691805	8.43026	0.0010313		-0.691805	0.619079	-0.208254
gi|118496615|ref|NC_008601.1|	RefSeq	gene	683742	684641	.	-	.	ID=gene644;Name=cscK;Dbxref=GeneID:4547960;gbkey=Gene;gene=cscK;locus_tag=FTN_0646	543	1089	0.500354	6.44338	0.0222887		0.500354	1.41456	0.150622
gi|118496615|ref|NC_008601.1|	RefSeq	gene	684751	686031	.	-	.	ID=gene645;Name=serS;Dbxref=GeneID:4547961;gbkey=Gene;gene=serS;locus_tag=FTN_0647	4102	1461	-1.99281	9.03281	1.97512e-20		-1.99281	0.251249	-0.599895
gi|118496615|ref|NC_008601.1|	RefSeq	gene	686046	687584	.	-	.	ID=gene646;Name=gpmI;Dbxref=GeneID:4547871;gbkey=Gene;gene=gpmI;locus_tag=FTN_0648	6787	3399	-1.50117	9.86918	1.00563e-12		-1.50117	0.353267	-0.451897
gi|118496615|ref|NC_008601.1|	RefSeq	gene	687803	690835	.	+	.	ID=gene647;Name=FTN_0649;Dbxref=GeneID:4547872;gbkey=Gene;locus_tag=FTN_0649	6665	5539	-0.770509	9.80863	0.000199358		-0.770509	0.586211	-0.231946
gi|118496615|ref|NC_008601.1|	RefSeq	gene	690857	690932	.	-	.	ID=gene648;Name=FTN_0650;Dbxref=GeneID:4547873;gbkey=Gene;locus_tag=FTN_0650	39	178	1.68415	3.4601	1.25469e-07		1.68415	3.21352	0.506981
gi|118496615|ref|NC_008601.1|	RefSeq	gene	691032	691433	.	-	.	ID=gene649;Name=cdd;Dbxref=GeneID:4547874;gbkey=Gene;gene=cdd;locus_tag=FTN_0651	240	2672	2.97273	6.87025	1.24367e-36		2.97273	7.85018	0.89488
gi|118496615|ref|NC_008601.1|	RefSeq	gene	691454	692257	.	-	.	ID=gene650;Name=udp;Dbxref=GeneID:4547875;gbkey=Gene;gene=udp;locus_tag=FTN_0652	846	3538	1.56054	7.82343	3.78575e-13		1.56054	2.94965	0.46977
gi|118496615|ref|NC_008601.1|	RefSeq	gene	692373	692984	.	+	.	ID=gene651;Name=miaE;Dbxref=GeneID:4547876;gbkey=Gene;gene=miaE;locus_tag=FTN_0653	187	2522	3.2492	6.70164	1.35074e-41		3.2492	9.50838	0.978106
gi|118496615|ref|NC_008601.1|	RefSeq	gene	693036	693686	.	-	.	ID=gene652;Name=FTN_0654;Dbxref=GeneID:4547877;gbkey=Gene;locus_tag=FTN_0654	188	2116	2.9883	6.51093	7.67592e-36		2.9883	7.93536	0.899567
gi|118496615|ref|NC_008601.1|	RefSeq	gene	693720	694298	.	-	.	ID=gene653;Name=FTN_0655;Dbxref=GeneID:4547878;gbkey=Gene;locus_tag=FTN_0655	264	1543	2.04316	6.45891	6.68744e-19		2.04316	4.12146	0.615051
gi|118496615|ref|NC_008601.1|	RefSeq	gene	694299	695522	.	-	.	ID=gene654;Name=FTN_0656;Dbxref=GeneID:4547879;gbkey=Gene;locus_tag=FTN_0656	636	3973	2.1394	7.72596	2.71417e-22		2.1394	4.4058	0.644025
gi|118496615|ref|NC_008601.1|	RefSeq	gene	695529	696782	.	-	.	ID=gene655;Name=FTN_0657;Dbxref=GeneID:4547880;gbkey=Gene;locus_tag=FTN_0657	814	2602	1.17287	7.57728	4.3318e-08		1.17287	2.2546	0.35307
gi|118496615|ref|NC_008601.1|	RefSeq	gene	696790	697851	.	-	.	ID=gene656;Name=FTN_0658;Dbxref=GeneID:4547881;gbkey=Gene;locus_tag=FTN_0658	476	1768	1.38935	6.7491	2.75817e-10		1.38935	2.6196	0.418235
gi|118496615|ref|NC_008601.1|	RefSeq	gene	697851	698933	.	-	.	ID=gene657;Name=FTN_0659;Dbxref=GeneID:4547882;gbkey=Gene;locus_tag=FTN_0659	411	1351	1.21307	6.52872	4.36832e-08		1.21307	2.3183	0.365169
gi|118496615|ref|NC_008601.1|	RefSeq	gene	699099	700538	.	+	.	ID=gene658;Name=pepA;Dbxref=GeneID:4547883;gbkey=Gene;gene=pepA;locus_tag=FTN_0660	10259	10618	-0.453918	10.5821	0.0273524		-0.453918	0.730058	-0.136643
gi|118496615|ref|NC_008601.1|	RefSeq	gene	700640	702100	.	+	.	ID=gene659;Name=guaB;Dbxref=GeneID:4547884;gbkey=Gene;gene=guaB;locus_tag=FTN_0661	24765	20944	-0.745307	11.1379	0.000293897		-0.745307	0.596541	-0.22436
gi|118496615|ref|NC_008601.1|	RefSeq	gene	702166	702819	.	+	.	ID=gene660;Name=FTN_0662;Dbxref=GeneID:4547885;gbkey=Gene;locus_tag=FTN_0662	1237	2938	0.744395	7.53935	0.000419985		0.744395	1.67527	0.224085
gi|118496615|ref|NC_008601.1|	RefSeq	gene	702806	704428	.	+	.	ID=gene661;Name=pgi;Dbxref=GeneID:4547886;gbkey=Gene;gene=pgi;locus_tag=FTN_0663	3881	10046	0.868558	9.44024	2.84779e-05		0.868558	1.82584	0.261462
gi|118496615|ref|NC_008601.1|	RefSeq	gene	704429	705013	.	+	.	ID=gene662;Name=fimT;Dbxref=GeneID:4547887;gbkey=Gene;gene=fimT;locus_tag=FTN_0664	4420	5477	-0.194201	9.13368	0.347545		-0.194201	0.874057	-0.0584603
gi|118496615|ref|NC_008601.1|	RefSeq	gene	705047	705529	.	+	.	ID=gene663;Name=greA;Dbxref=GeneID:4547888;gbkey=Gene;gene=greA;locus_tag=FTN_0665	1379	5455	1.48034	8.38795	3.11062e-12		1.48034	2.79015	0.445627
gi|118496615|ref|NC_008601.1|	RefSeq	gene	705568	708390	.	+	.	ID=gene664;Name=uvrA;Dbxref=GeneID:4548057;gbkey=Gene;gene=uvrA;locus_tag=FTN_0666	3192	11518	1.34778	9.46157	1.27114e-10		1.34778	2.54521	0.405723
gi|118496615|ref|NC_008601.1|	RefSeq	gene	708396	709784	.	-	.	ID=gene665;Name=FTN_0667;Dbxref=GeneID:4548058;gbkey=Gene;locus_tag=FTN_0667	544	3416	2.14687	7.38898	3.21846e-22		2.14687	4.42867	0.646273
gi|118496615|ref|NC_008601.1|	RefSeq	gene	709997	711943	.	+	.	ID=gene666;Name=hflB;Dbxref=GeneID:4548059;gbkey=Gene;gene=hflB;locus_tag=FTN_0668	2916	16853	2.02736	9.71768	2.20061e-21		2.02736	4.07658	0.610296
gi|118496615|ref|NC_008601.1|	RefSeq	gene	712184	712906	.	+	.	ID=gene667;Name=deoD;Dbxref=GeneID:4548060;gbkey=Gene;gene=deoD;locus_tag=FTN_0669	3627	4880	-0.0754385	8.98826	0.716386		-0.0754385	0.949054	-0.0227093
gi|118496615|ref|NC_008601.1|	RefSeq	gene	712903	713352	.	-	.	ID=gene668;Name=FTN_0670;Dbxref=GeneID:4548061;gbkey=Gene;locus_tag=FTN_0670	155	1801	3.03407	6.2181	9.56872e-36		3.03407	8.19116	0.913346
gi|118496615|ref|NC_008601.1|	RefSeq	gene	713356	714384	.	-	.	ID=gene669;Name=FTN_0671;Dbxref=GeneID:4548062;gbkey=Gene;locus_tag=FTN_0671	222	1670	2.40713	6.2971	7.51576e-25		2.40713	5.30417	0.724617
gi|118496615|ref|NC_008601.1|	RefSeq	gene	714516	717236	.	+	.	ID=gene670;Name=secA;Dbxref=GeneID:4548063;gbkey=Gene;gene=secA;gene_synonym=azi,div;locus_tag=FTN_0672	11574	14131	-0.215567	10.608	0.293669		-0.215567	0.861208	-0.0648922
gi|118496615|ref|NC_008601.1|	RefSeq	gene	717345	717911	.	+	.	ID=gene671;Name=tag;Dbxref=GeneID:4548064;gbkey=Gene;gene=tag;locus_tag=FTN_0673	604	1153	0.429163	6.70916	0.0487634		0.429163	1.34645	0.129191
gi|118496615|ref|NC_008601.1|	RefSeq	gene	717903	719030	.	-	.	ID=gene672;Name=glxK;Dbxref=GeneID:4548065;gbkey=Gene;gene=glxK;locus_tag=FTN_0674	396	1743	1.6342	6.53136	2.19303e-13		1.6342	3.10415	0.491943
gi|118496615|ref|NC_008601.1|	RefSeq	gene	719301	719615	.	+	.	ID=gene673;Name=rplU;Dbxref=GeneID:4548066;gbkey=Gene;gene=rplU;locus_tag=FTN_0675	5597	29097	1.87458	10.4529	8.81108e-19		1.87458	3.66695	0.564305
gi|118496615|ref|NC_008601.1|	RefSeq	gene	719646	719900	.	+	.	ID=gene674;Name=rpmA;Dbxref=GeneID:4548067;gbkey=Gene;gene=rpmA;locus_tag=FTN_0676	2563	33109	3.18772	10.3283	2.49746e-46		3.18772	9.11171	0.9596
gi|118496615|ref|NC_008601.1|	RefSeq	gene	721006	721383	.	+	.	ID=gene675;Name=FTN_0677;Dbxref=GeneID:4548068;gbkey=Gene;locus_tag=FTN_0677	417	951	0.685717	6.36947	0.00203135		0.685717	1.6085	0.206422
gi|118496615|ref|NC_008601.1|	RefSeq	gene	721380	722594	.	-	.	ID=gene676;Name=FTN_0678;Dbxref=GeneID:4548069;gbkey=Gene;locus_tag=FTN_0678	3377	3319	-0.528519	8.70179	0.0110444		-0.528519	0.693266	-0.1591
gi|118496615|ref|NC_008601.1|	RefSeq	gene	722623	723717	.	-	.	ID=gene677;Name=rnd;Dbxref=GeneID:4548070;gbkey=Gene;gene=rnd;locus_tag=FTN_0679	398	1227	1.12055	6.36001	4.7759e-07		1.12055	2.17429	0.337318
gi|118496615|ref|NC_008601.1|	RefSeq	gene	723838	725676	.	+	.	ID=gene678;Name=uvrC;Dbxref=GeneID:4548071;gbkey=Gene;gene=uvrC;locus_tag=FTN_0680	920	2143	0.716317	7.24832	0.000769431		0.716317	1.64298	0.215633
gi|118496615|ref|NC_008601.1|	RefSeq	gene	725743	726369	.	+	.	ID=gene679;Name=FTN_0681;Dbxref=GeneID:4548072;gbkey=Gene;locus_tag=FTN_0681	135	554	1.53266	4.84733	5.77955e-10		1.53266	2.89318	0.461376
gi|118496615|ref|NC_008601.1|	RefSeq	gene	726759	726947	.	+	.	ID=gene680;Name=FTN_0682;Dbxref=GeneID:4548073;gbkey=Gene;locus_tag=FTN_0682	269	396	0.0543286	5.87859	0.820338		0.0543286	1.03838	0.0163545
gi|118496615|ref|NC_008601.1|	RefSeq	gene	726940	727692	.	+	.	ID=gene681;Name=kdsB;Dbxref=GeneID:4548074;gbkey=Gene;gene=kdsB;locus_tag=FTN_0683	798	1433	0.340993	7.38564	0.1127		0.340993	1.26663	0.102649
gi|118496615|ref|NC_008601.1|	RefSeq	gene	727685	728080	.	+	.	ID=gene682;Name=FTN_0684;Dbxref=GeneID:4548075;gbkey=Gene;locus_tag=FTN_0684	520	790	0.0997767	6.52615	0.652235		0.0997767	1.07161	0.0300358
gi|118496615|ref|NC_008601.1|	RefSeq	gene	728077	729225	.	-	.	ID=gene683;Name=galK;Dbxref=GeneID:4547301;gbkey=Gene;gene=galK;locus_tag=FTN_0685	1418	1812	-0.149808	7.65285	0.479555		-0.149808	0.90137	-0.0450968
gi|118496615|ref|NC_008601.1|	RefSeq	gene	729228	730253	.	-	.	ID=gene684;Name=galT;Dbxref=GeneID:4547302;gbkey=Gene;gene=galT;locus_tag=FTN_0686	1919	1914	-0.507276	7.9345	0.0158392		-0.507276	0.703549	-0.152705
gi|118496615|ref|NC_008601.1|	RefSeq	gene	730344	731726	.	+	.	ID=gene685;Name=galP1;Dbxref=GeneID:4547303;gbkey=Gene;gene=galP1;locus_tag=FTN_0687	741	2607	1.31118	7.50307	1.22747e-09		1.31118	2.48144	0.394704
gi|118496615|ref|NC_008601.1|	RefSeq	gene	731758	733152	.	+	.	ID=gene686;Name=galP2;Dbxref=GeneID:4547304;gbkey=Gene;gene=galP2;locus_tag=FTN_0688	3375	1895	-1.33617	8.83715	2.60869e-10		-1.33617	0.396071	-0.402226
gi|118496615|ref|NC_008601.1|	RefSeq	gene	733247	733525	.	+	.	ID=gene687;Name=ppiC;Dbxref=GeneID:4547305;gbkey=Gene;gene=ppiC;locus_tag=FTN_0689	106770	3413	-5.47081	13.1405	2.86835e-108		-5.47081	0.0225488	-1.64688
gi|118496615|ref|NC_008601.1|	RefSeq	gene	733590	735299	.	+	.	ID=gene688;Name=deaD;Dbxref=GeneID:4547306;gbkey=Gene;gene=deaD;locus_tag=FTN_0690	29659	14958	-1.49109	11.7536	9.91829e-13		-1.49109	0.355744	-0.448862
gi|118496615|ref|NC_008601.1|	RefSeq	gene	735416	735988	.	+	.	ID=gene689;Name=gmk;Dbxref=GeneID:4547307;gbkey=Gene;gene=gmk;locus_tag=FTN_0691	1057	6614	2.14189	8.29108	4.56949e-23		2.14189	4.41341	0.644774
gi|118496615|ref|NC_008601.1|	RefSeq	gene	736009	737034	.	+	.	ID=gene690;Name=nadA;Dbxref=GeneID:4547308;gbkey=Gene;gene=nadA;locus_tag=FTN_0692	3724	17495	1.72844	9.74776	2.86567e-16		1.72844	3.3137	0.520314
gi|118496615|ref|NC_008601.1|	RefSeq	gene	737043	737906	.	+	.	ID=gene691;Name=nadC;Dbxref=GeneID:4547309;gbkey=Gene;gene=nadC;locus_tag=FTN_0693	3346	8821	0.894939	9.04565	1.66777e-05		0.894939	1.85953	0.269403
gi|118496615|ref|NC_008601.1|	RefSeq	gene	737909	739396	.	+	.	ID=gene692;Name=nadB;Dbxref=GeneID:4547310;gbkey=Gene;gene=nadB;locus_tag=FTN_0694	1442	8474	2.05135	8.63573	1.44429e-21		2.05135	4.14493	0.617517
gi|118496615|ref|NC_008601.1|	RefSeq	gene	739415	740455	.	+	.	ID=gene693;Name=add;Dbxref=GeneID:4547311;gbkey=Gene;gene=add;locus_tag=FTN_0695	1862	4406	0.739039	8.1254	0.000410273		0.739039	1.66906	0.222473
gi|118496615|ref|NC_008601.1|	RefSeq	gene	740450	741076	.	-	.	ID=gene694;Name=FTN_0696;Dbxref=GeneID:4547312;gbkey=Gene;locus_tag=FTN_0696	104	1654	3.48645	6.03466	6.24191e-43		3.48645	11.208	1.04953
gi|118496615|ref|NC_008601.1|	RefSeq	gene	741230	741520	.	+	.	ID=gene695;Name=FTN_0697;Dbxref=GeneID:4547313;gbkey=Gene;locus_tag=FTN_0697	616	863	-0.0171121	6.43767	0.949296		-0.0171121	0.988209	-0.00515124
gi|118496615|ref|NC_008601.1|	RefSeq	gene	741553	742023	.	+	.	ID=gene696;Name=FTN_0698;Dbxref=GeneID:4547314;gbkey=Gene;locus_tag=FTN_0698	976	1437	0.0545562	7.21966	0.802301		0.0545562	1.03854	0.016423
gi|118496615|ref|NC_008601.1|	RefSeq	gene	742065	743231	.	+	.	ID=gene697;Name=FTN_0699;Dbxref=GeneID:4547315;gbkey=Gene;locus_tag=FTN_0699	1225	2829	0.703918	7.75754	0.00085342		0.703918	1.62892	0.211901
gi|118496615|ref|NC_008601.1|	RefSeq	gene	743228	744298	.	+	.	ID=gene698;Name=FTN_0700;Dbxref=GeneID:4547316;gbkey=Gene;locus_tag=FTN_0700	851	2235	0.889418	7.38787	3.11614e-05		0.889418	1.85243	0.267741
gi|118496615|ref|NC_008601.1|	RefSeq	gene	744311	744958	.	+	.	ID=gene699;Name=FTN_0701;Dbxref=GeneID:4547317;gbkey=Gene;locus_tag=FTN_0701	233	1072	1.69792	5.83935	2.32214e-13		1.69792	3.24432	0.511123
gi|118496615|ref|NC_008601.1|	RefSeq	gene	745266	746768	.	+	.	ID=gene700;Name=FTN_0702;Dbxref=GeneID:4547318;gbkey=Gene;locus_tag=FTN_0702	440	2146	1.78229	6.83387	9.90925e-16		1.78229	3.43971	0.536522
gi|118496615|ref|NC_008601.1|	RefSeq	gene	746848	747420	.	+	.	ID=gene701;Name=FTN_0703;Dbxref=GeneID:4547319;gbkey=Gene;locus_tag=FTN_0703	405	1686	1.55382	6.48718	2.84239e-12		1.55382	2.93594	0.467747
gi|118496615|ref|NC_008601.1|	RefSeq	gene	747676	749163	.	+	.	ID=gene702;Name=FTN_0704;Dbxref=GeneID:4548780;gbkey=Gene;locus_tag=FTN_0704	1111	7018	2.15555	8.41586	2.33022e-23		2.15555	4.45539	0.648886
gi|118496615|ref|NC_008601.1|	RefSeq	gene	749168	750079	.	+	.	ID=gene703;Name=FTN_0705;Dbxref=GeneID:4548781;gbkey=Gene;locus_tag=FTN_0705	726	2574	1.3223	7.18662	9.18693e-10		1.3223	2.50065	0.398053
gi|118496615|ref|NC_008601.1|	RefSeq	gene	750173	750676	.	+	.	ID=gene704;Name=FTN_0706;Dbxref=GeneID:4548782;gbkey=Gene;locus_tag=FTN_0706	612	572	-0.600936	6.24567	0.00685204		-0.600936	0.659326	-0.1809
gi|118496615|ref|NC_008601.1|	RefSeq	gene	750859	752079	.	+	.	ID=gene705;Name=FTN_0707;Dbxref=GeneID:4548783;gbkey=Gene;locus_tag=FTN_0707	1270	2005	0.155217	7.34525	0.464172		0.155217	1.11359	0.0467249
gi|118496615|ref|NC_008601.1|	RefSeq	gene	752105	752350	.	+	.	ID=gene706;Name=FTN_0708;Dbxref=GeneID:4548784;gbkey=Gene;locus_tag=FTN_0708	223	318	0.008434	4.88487	1		0.008434	1.00586	0.00253889
gi|118496615|ref|NC_008601.1|	RefSeq	gene	752359	753105	.	+	.	ID=gene707;Name=FTN_0709;Dbxref=GeneID:4548785;gbkey=Gene;locus_tag=FTN_0709	234	569	0.778109	5.49548	0.000912387		0.778109	1.71488	0.234234
gi|118496615|ref|NC_008601.1|	RefSeq	gene	753221	756331	.	+	.	ID=gene708;Name=FTN_0710;Dbxref=GeneID:4548786;gbkey=Gene;locus_tag=FTN_0710	3581	3615	-0.489895	8.88036	0.0183405		-0.489895	0.712077	-0.147473
gi|118496615|ref|NC_008601.1|	RefSeq	gene	756324	756983	.	+	.	ID=gene709;Name=FTN_0711;Dbxref=GeneID:4548787;gbkey=Gene;locus_tag=FTN_0711	219	763	1.2968	5.52024	2.90385e-08		1.2968	2.45684	0.390377
gi|118496615|ref|NC_008601.1|	RefSeq	gene	757042	757410	.	-	.	ID=gene710;Name=hslR;Dbxref=GeneID:4548788;gbkey=Gene;gene=hslR;locus_tag=FTN_0712	205	578	0.991539	5.20152	2.61755e-05		0.991539	1.9883	0.298483
gi|118496615|ref|NC_008601.1|	RefSeq	gene	757650	760250	.	-	.	ID=gene711;Name=ostA2;Dbxref=GeneID:4548789;gbkey=Gene;gene=ostA2;locus_tag=FTN_0713	3468	13918	1.5012	9.53454	9.18362e-13		1.5012	2.83079	0.451907
gi|118496615|ref|NC_008601.1|	RefSeq	gene	760571	766129	.	+	.	ID=gene712;Name=FTN_0714;Dbxref=GeneID:4548790;gbkey=Gene;locus_tag=FTN_0714	84021	166451	0.48273	13.6006	0.0184485		0.48273	1.39739	0.145316
gi|118496615|ref|NC_008601.1|	RefSeq	gene	766940	770710	.	+	.	ID=gene713;Name=FTN_0715;Dbxref=GeneID:4548791;gbkey=Gene;locus_tag=FTN_0715	27350	90082	1.21615	12.4033	4.55669e-09		1.21615	2.32326	0.366098
gi|118496615|ref|NC_008601.1|	RefSeq	gene	771325	772140	.	+	.	ID=gene714;Name=FTN_0716;Dbxref=GeneID:4548792;gbkey=Gene;locus_tag=FTN_0716	435	2516	2.02824	6.98594	9.35288e-20		2.02824	4.07907	0.610561
gi|118496615|ref|NC_008601.1|	RefSeq	gene	772240	773937	.	-	.	ID=gene715;Name=FTN_0717;Dbxref=GeneID:4548793;gbkey=Gene;locus_tag=FTN_0717	1485	3514	0.739066	8.10753	0.000435508		0.739066	1.66909	0.222481
gi|118496615|ref|NC_008601.1|	RefSeq	gene	773934	774791	.	-	.	ID=gene716;Name=FTN_0718;Dbxref=GeneID:4548794;gbkey=Gene;locus_tag=FTN_0718	3230	4501	-0.024833	8.81956	0.905909		-0.024833	0.982934	-0.00747546
gi|118496615|ref|NC_008601.1|	RefSeq	gene	774793	774996	.	-	.	ID=gene717;Name=FTN_0719;Dbxref=GeneID:4548795;gbkey=Gene;locus_tag=FTN_0719	241	523	0.614018	5.81052	0.00849092		0.614018	1.53052	0.184838
gi|118496615|ref|NC_008601.1|	RefSeq	gene	775195	775911	.	+	.	ID=gene718;Name=FTN_0720;Dbxref=GeneID:4548796;gbkey=Gene;locus_tag=FTN_0720	2034	3080	0.0950608	8.18765	0.650369		0.0950608	1.06811	0.0286162
gi|118496615|ref|NC_008601.1|	RefSeq	gene	776065	777051	.	-	.	ID=gene719;Name=FTN_0721;Dbxref=GeneID:4548797;gbkey=Gene;locus_tag=FTN_0721	638	1680	0.89318	6.89095	3.68793e-05		0.89318	1.85727	0.268874
gi|118496615|ref|NC_008601.1|	RefSeq	gene	777263	778249	.	+	.	ID=gene720;Name=FTN_0722;Dbxref=GeneID:4548798;gbkey=Gene;locus_tag=FTN_0722	566	2311	1.52593	6.97203	3.01585e-12		1.52593	2.87972	0.45935
gi|118496615|ref|NC_008601.1|	RefSeq	gene	778319	778522	.	-	.	ID=gene721;Name=cspA;Dbxref=GeneID:4548799;gbkey=Gene;gene=cspA;locus_tag=FTN_0723	311	1668	1.91923	6.33433	2.98526e-17		1.91923	3.78222	0.577747
gi|118496615|ref|NC_008601.1|	RefSeq	gene	778721	779050	.	-	.	ID=gene722;Name=FTN_0724;Dbxref=GeneID:4547853;gbkey=Gene;locus_tag=FTN_0724	44	290	2.21427	3.943	7.92278e-14		2.21427	4.64048	0.666563
gi|118496615|ref|NC_008601.1|	RefSeq	gene	779296	779496	.	+	.	ID=gene723;Name=rpsU;Dbxref=GeneID:4547854;gbkey=Gene;gene=rpsU;locus_tag=FTN_0725	136	461	1.25698	4.83097	4.41812e-07		1.25698	2.38994	0.378388
gi|118496615|ref|NC_008601.1|	RefSeq	gene	779775	779862	.	+	.	ID=gene724;Name=FTN_0726;Dbxref=GeneID:4547855;gbkey=Gene;locus_tag=FTN_0726	53	169	1.16785	3.24212	0.000137743		1.16785	2.24677	0.351559
gi|118496615|ref|NC_008601.1|	RefSeq	gene	780006	780575	.	+	.	ID=gene725;Name=FTN_0727;Dbxref=GeneID:4547856;gbkey=Gene;locus_tag=FTN_0727	266	491	0.380622	5.30046	0.106368		0.380622	1.3019	0.114579
gi|118496615|ref|NC_008601.1|	RefSeq	gene	780666	781805	.	+	.	ID=gene726;Name=FTN_0728;Dbxref=GeneID:4547857;gbkey=Gene;locus_tag=FTN_0728	7753	3031	-1.85846	9.43439	2.33236e-18		-1.85846	0.275771	-0.559451
gi|118496615|ref|NC_008601.1|	RefSeq	gene	781822	782685	.	+	.	ID=gene727;Name=galU;Dbxref=GeneID:4547858;gbkey=Gene;gene=galU;locus_tag=FTN_0729	3283	1560	-1.57692	8.2613	1.31892e-13		-1.57692	0.335196	-0.474701
gi|118496615|ref|NC_008601.1|	RefSeq	gene	782807	784744	.	+	.	ID=gene728;Name=acs;Dbxref=GeneID:4547859;gbkey=Gene;gene=acs;locus_tag=FTN_0730	2287	5138	0.664181	8.81586	0.00143354		0.664181	1.58467	0.199938
gi|118496615|ref|NC_008601.1|	RefSeq	gene	784756	785673	.	+	.	ID=gene729;Name=FTN_0731;Dbxref=GeneID:4547860;gbkey=Gene;locus_tag=FTN_0731	1086	1496	-0.0414551	7.38961	0.849209		-0.0414551	0.971674	-0.0124792
gi|118496615|ref|NC_008601.1|	RefSeq	gene	785676	785882	.	-	.	ID=gene730;Name=FTN_0732;Dbxref=GeneID:4547861;gbkey=Gene;locus_tag=FTN_0732	159	247	0.131857	4.65086	0.622501		0.131857	1.0957	0.039693
gi|118496615|ref|NC_008601.1|	RefSeq	gene	785967	786260	.	-	.	ID=gene731;Name=FTN_0733;Dbxref=GeneID:4547862;gbkey=Gene;locus_tag=FTN_0733	57	120	0.569602	3.25317	0.079506		0.569602	1.48411	0.171467
gi|118496615|ref|NC_008601.1|	RefSeq	gene	786282	787331	.	-	.	ID=gene732;Name=recF;Dbxref=GeneID:4547863;gbkey=Gene;gene=recF;locus_tag=FTN_0734	956	432	-1.64919	6.45445	2.24066e-13		-1.64919	0.318819	-0.496456
gi|118496615|ref|NC_008601.1|	RefSeq	gene	787335	788081	.	-	.	ID=gene733;Name=FTN_0735;Dbxref=GeneID:4547864;gbkey=Gene;locus_tag=FTN_0735	163	194	-0.252186	4.57479	0.324444		-0.252186	0.839623	-0.0759154
gi|118496615|ref|NC_008601.1|	RefSeq	gene	788274	790358	.	+	.	ID=gene734;Name=glyS;Dbxref=GeneID:4547865;gbkey=Gene;gene=glyS;locus_tag=FTN_0736	6905	10168	0.0547767	9.8355	0.790504		0.0547767	1.0387	0.0164894
gi|118496615|ref|NC_008601.1|	RefSeq	gene	790570	791376	.	-	.	ID=gene735;Name=potI;Dbxref=GeneID:4547866;gbkey=Gene;gene=potI;locus_tag=FTN_0737	322	1255	1.45871	6.30458	1.05921e-10		1.45871	2.74863	0.439117
gi|118496615|ref|NC_008601.1|	RefSeq	gene	791390	792307	.	-	.	ID=gene736;Name=potH;Dbxref=GeneID:4547867;gbkey=Gene;gene=potH;locus_tag=FTN_0738	1509	1278	-0.743184	7.5776	0.000472593		-0.743184	0.59742	-0.223721
gi|118496615|ref|NC_008601.1|	RefSeq	gene	792271	793392	.	-	.	ID=gene737;Name=potG;Dbxref=GeneID:4547868;gbkey=Gene;gene=potG;locus_tag=FTN_0739	2039	2892	0.000660587	8.2932	0.999813		0.000660587	1.00046	0.000198857
gi|118496615|ref|NC_008601.1|	RefSeq	gene	793798	794058	.	+	.	ID=gene738;Name=FTN_0740;Dbxref=GeneID:4547869;gbkey=Gene;locus_tag=FTN_0740	1685	93	-4.68074	7.4462	1.23799e-69		-4.68074	0.0389904	-1.40904
gi|118496615|ref|NC_008601.1|	RefSeq	gene	794171	795628	.	-	.	ID=gene739;Name=FTN_0741;Dbxref=GeneID:4547870;gbkey=Gene;locus_tag=FTN_0741	731	705	-0.555697	6.51155	0.0112925		-0.555697	0.680328	-0.167282
gi|118496615|ref|NC_008601.1|	RefSeq	gene	796240	796890	.	+	.	ID=gene740;Name=serB;Dbxref=GeneID:4548236;gbkey=Gene;gene=serB;locus_tag=FTN_0742	267	549	0.536248	5.37876	0.0210591		0.536248	1.4502	0.161427
gi|118496615|ref|NC_008601.1|	RefSeq	gene	796879	797901	.	-	.	ID=gene741;Name=FTN_0743;Dbxref=GeneID:4548237;gbkey=Gene;locus_tag=FTN_0743	324	1117	1.28175	5.99944	1.35217e-08		1.28175	2.43133	0.385844
gi|118496615|ref|NC_008601.1|	RefSeq	gene	797981	798379	.	+	.	ID=gene742;Name=FTN_0744;Dbxref=GeneID:4548238;gbkey=Gene;locus_tag=FTN_0744	241	310	-0.140247	5.15168	0.565478		-0.140247	0.907364	-0.0422185
gi|118496615|ref|NC_008601.1|	RefSeq	gene	798391	799098	.	+	.	ID=gene743;Name=FTN_0745;Dbxref=GeneID:4548239;gbkey=Gene;locus_tag=FTN_0745	468	866	0.384239	6.38713	0.0830449		0.384239	1.30517	0.115667
gi|118496615|ref|NC_008601.1|	RefSeq	gene	799235	800332	.	+	.	ID=gene744;Name=alr;Dbxref=GeneID:4548240;gbkey=Gene;gene=alr;locus_tag=FTN_0746	821	1732	0.57338	7.15562	0.00738627		0.57338	1.48801	0.172605
gi|118496615|ref|NC_008601.1|	RefSeq	gene	800413	802023	.	+	.	ID=gene745;Name=FTN_0747;Dbxref=GeneID:4548241;gbkey=Gene;locus_tag=FTN_0747	2008	1782	-0.675763	8.31512	0.00133075		-0.675763	0.626001	-0.203425
gi|118496615|ref|NC_008601.1|	RefSeq	gene	802109	802951	.	+	.	ID=gene746;Name=pheA;Dbxref=GeneID:4548242;gbkey=Gene;gene=pheA;locus_tag=FTN_0748	739	1048	0.000447229	6.88832	1		0.000447229	1.00031	0.000134629
gi|118496615|ref|NC_008601.1|	RefSeq	gene	802977	803645	.	+	.	ID=gene747;Name=FTN_0749;Dbxref=GeneID:4548243;gbkey=Gene;locus_tag=FTN_0749	335	470	-0.0150408	5.72726	0.961959		-0.0150408	0.989629	-0.00452774
gi|118496615|ref|NC_008601.1|	RefSeq	gene	803701	805074	.	+	.	ID=gene748;Name=sdaA;Dbxref=GeneID:4548244;gbkey=Gene;gene=sdaA;locus_tag=FTN_0750	11872	7000	-1.26566	10.2936	1.27193e-09		-1.26566	0.415908	-0.381003
gi|118496615|ref|NC_008601.1|	RefSeq	gene	805177	806400	.	+	.	ID=gene749;Name=sufS;Dbxref=GeneID:4548245;gbkey=Gene;gene=sufS;locus_tag=FTN_0751	6652	5704	-0.725345	9.51588	0.0004579		-0.725345	0.604853	-0.218351
gi|118496615|ref|NC_008601.1|	RefSeq	gene	806421	806777	.	+	.	ID=gene750;Name=FTN_0752;Dbxref=GeneID:4548246;gbkey=Gene;locus_tag=FTN_0752	1103	2337	0.579635	7.38355	0.00619094		0.579635	1.49447	0.174488
gi|118496615|ref|NC_008601.1|	RefSeq	gene	806791	807342	.	+	.	ID=gene751;Name=FTN_0753;Dbxref=GeneID:4548247;gbkey=Gene;locus_tag=FTN_0753	927	4918	1.90377	7.92862	1.12552e-18		1.90377	3.74189	0.573091
gi|118496615|ref|NC_008601.1|	RefSeq	gene	807354	807842	.	+	.	ID=gene752;Name=coaD;Dbxref=GeneID:4548248;gbkey=Gene;gene=coaD;locus_tag=FTN_0754	605	4262	2.31278	7.61105	1.70986e-25		2.31278	4.9684	0.696217
gi|118496615|ref|NC_008601.1|	RefSeq	gene	807847	808092	.	+	.	ID=gene753;Name=FTN_0755;Dbxref=GeneID:4548249;gbkey=Gene;locus_tag=FTN_0755	226	1765	2.46119	6.27783	6.42145e-26		2.46119	5.5067	0.740891
gi|118496615|ref|NC_008601.1|	RefSeq	gene	808202	809380	.	+	.	ID=gene754;Name=fopA;Dbxref=GeneID:4548250;gbkey=Gene;gene=fopA;locus_tag=FTN_0756	9606	134363	3.3025	12.4281	2.17443e-49		3.3025	9.86622	0.994151
gi|118496615|ref|NC_008601.1|	RefSeq	gene	810052	814941	.	+	.	ID=gene755;Name=FTN_0757;Dbxref=GeneID:4548251;gbkey=Gene;locus_tag=FTN_0757	7502	16472	0.631116	10.2765	0.00219473		0.631116	1.54876	0.189985
gi|118496615|ref|NC_008601.1|	RefSeq	gene	814922	815878	.	+	.	ID=gene756;Name=FTN_0758;Dbxref=GeneID:4548252;gbkey=Gene;locus_tag=FTN_0758	651	1833	0.989818	6.87204	4.7664e-06		0.989818	1.98594	0.297965
gi|118496615|ref|NC_008601.1|	RefSeq	gene	816036	816329	.	+	.	ID=gene757;Name=FTN_0759;Dbxref=GeneID:4548253;gbkey=Gene;locus_tag=FTN_0759	91	724	2.48716	5.09988	5.22911e-22		2.48716	5.60673	0.74871
gi|118496615|ref|NC_008601.1|	RefSeq	gene	816310	816900	.	+	.	ID=gene758;Name=FTN_0760;Dbxref=GeneID:4548254;gbkey=Gene;locus_tag=FTN_0760	792	3307	1.55828	7.41185	4.50015e-13		1.55828	2.94503	0.469089
gi|118496615|ref|NC_008601.1|	RefSeq	gene	818940	820025	.	+	.	ID=gene759;Name=FTN_0761;Dbxref=GeneID:4548255;gbkey=Gene;locus_tag=FTN_0761	1660	7278	1.62875	8.65041	1.72224e-14		1.62875	3.09246	0.490303
gi|118496615|ref|NC_008601.1|	RefSeq	gene	820018	820266	.	+	.	ID=gene760;Name=grxC;Dbxref=GeneID:4547569;gbkey=Gene;gene=grxC;locus_tag=FTN_0762	511	1654	1.19085	6.72076	5.60961e-08		1.19085	2.28288	0.358483
gi|118496615|ref|NC_008601.1|	RefSeq	gene	820263	820712	.	+	.	ID=gene761;Name=FTN_0763;Dbxref=GeneID:4547570;gbkey=Gene;locus_tag=FTN_0763	889	2949	1.22633	7.45636	9.49669e-09		1.22633	2.33971	0.369162
gi|118496615|ref|NC_008601.1|	RefSeq	gene	820725	821078	.	-	.	ID=gene762;Name=FTN_0764;Dbxref=GeneID:4547571;gbkey=Gene;locus_tag=FTN_0764	877	1965	0.660273	7.17364	0.00197133		0.660273	1.58038	0.198762
gi|118496615|ref|NC_008601.1|	RefSeq	gene	821243	822211	.	-	.	ID=gene763;Name=FTN_0765;Dbxref=GeneID:4547572;gbkey=Gene;locus_tag=FTN_0765	687	3622	1.8947	7.59902	4.11776e-18		1.8947	3.71845	0.570362
gi|118496615|ref|NC_008601.1|	RefSeq	gene	822306	823058	.	-	.	ID=gene764;Name=spoU;Dbxref=GeneID:4547573;gbkey=Gene;gene=spoU;locus_tag=FTN_0766	504	617	-0.211652	5.95863	0.345402		-0.211652	0.863548	-0.0637135
gi|118496615|ref|NC_008601.1|	RefSeq	gene	823200	825152	.	+	.	ID=gene765;Name=betT;Dbxref=GeneID:4547574;gbkey=Gene;gene=betT;locus_tag=FTN_0767	634	2497	1.47395	7.15892	1.24395e-11		1.47395	2.77781	0.443702
gi|118496615|ref|NC_008601.1|	RefSeq	gene	825145	825621	.	-	.	ID=gene766;Name=tspO;Dbxref=GeneID:4547575;gbkey=Gene;gene=tspO;locus_tag=FTN_0768	282	1128	1.49611	6.24478	5.13823e-11		1.49611	2.82082	0.450375
gi|118496615|ref|NC_008601.1|	RefSeq	gene	825750	826604	.	+	.	ID=gene767;Name=FTN_0769;Dbxref=GeneID:4547576;gbkey=Gene;locus_tag=FTN_0769	1357	1535	-0.325699	7.45924	0.124561		-0.325699	0.797911	-0.0980453
gi|118496615|ref|NC_008601.1|	RefSeq	gene	826601	827803	.	-	.	ID=gene768;Name=FTN_0770;Dbxref=GeneID:4547577;gbkey=Gene;locus_tag=FTN_0770	610	2034	1.23375	6.9558	1.39835e-08		1.23375	2.35178	0.371397
gi|118496615|ref|NC_008601.1|	RefSeq	gene	828083	829204	.	-	.	ID=gene769;Name=FTN_0771;Dbxref=GeneID:4547578;gbkey=Gene;locus_tag=FTN_0771	35161	4718	-3.40123	11.7741	9.58771e-52		-3.40123	0.0946513	-1.02387
gi|118496615|ref|NC_008601.1|	RefSeq	gene	829225	829515	.	-	.	ID=gene770;Name=FTN_0772;Dbxref=GeneID:4547579;gbkey=Gene;locus_tag=FTN_0772	5951	1666	-2.34019	9.33232	3.78936e-27		-2.34019	0.197485	-0.704466
gi|118496615|ref|NC_008601.1|	RefSeq	gene	829603	830691	.	-	.	ID=gene771;Name=FTN_0773;Dbxref=GeneID:4547580;gbkey=Gene;locus_tag=FTN_0773	2925	2662	-0.639443	8.27902	0.0021929		-0.639443	0.641961	-0.192491
gi|118496615|ref|NC_008601.1|	RefSeq	gene	830694	831029	.	-	.	ID=gene772;Name=FTN_0774;Dbxref=GeneID:4547581;gbkey=Gene;locus_tag=FTN_0774	647	1335	0.541385	6.67781	0.0123974		0.541385	1.45537	0.162973
gi|118496615|ref|NC_008601.1|	RefSeq	gene	831132	831467	.	+	.	ID=gene773;Name=FTN_0775;Dbxref=GeneID:4547582;gbkey=Gene;locus_tag=FTN_0775	184	437	0.744056	5.00938	0.00208119		0.744056	1.67488	0.223983
gi|118496615|ref|NC_008601.1|	RefSeq	gene	831494	833560	.	+	.	ID=gene774;Name=FTN_0776;Dbxref=GeneID:4547583;gbkey=Gene;locus_tag=FTN_0776	686	2674	1.45904	7.32458	1.74462e-11		1.45904	2.74924	0.439213
gi|118496615|ref|NC_008601.1|	RefSeq	gene	833557	834003	.	-	.	ID=gene775;Name=FTN_0777;Dbxref=GeneID:4547584;gbkey=Gene;locus_tag=FTN_0777	451	1190	0.896064	6.42642	4.75698e-05		0.896064	1.86098	0.269742
gi|118496615|ref|NC_008601.1|	RefSeq	gene	834159	836756	.	+	.	ID=gene776;Name=alaS;Dbxref=GeneID:4547585;gbkey=Gene;gene=alaS;locus_tag=FTN_0778	11358	10460	-0.622364	10.646	0.00251969		-0.622364	0.649606	-0.18735
gi|118496615|ref|NC_008601.1|	RefSeq	gene	836764	838146	.	+	.	ID=gene777;Name=FTN_0779;Dbxref=GeneID:4547586;gbkey=Gene;locus_tag=FTN_0779	2021	3845	0.42435	8.66795	0.0419668		0.42435	1.34197	0.127742
gi|118496615|ref|NC_008601.1|	RefSeq	gene	838149	839528	.	+	.	ID=gene778;Name=pepB;Dbxref=GeneID:4547587;gbkey=Gene;gene=pepB;locus_tag=FTN_0780	1404	2297	0.206649	8.21593	0.327296		0.206649	1.154	0.0622074
gi|118496615|ref|NC_008601.1|	RefSeq	gene	839608	840627	.	+	.	ID=gene779;Name=talA;Dbxref=GeneID:4547320;gbkey=Gene;gene=talA;locus_tag=FTN_0781	3574	3010	-0.751293	8.96412	0.000313916		-0.751293	0.594071	-0.226162
gi|118496615|ref|NC_008601.1|	RefSeq	gene	840650	841225	.	+	.	ID=gene780;Name=FTN_0782;Dbxref=GeneID:4547321;gbkey=Gene;locus_tag=FTN_0782	1852	1529	-0.779983	7.92058	0.000224965		-0.779983	0.582374	-0.234798
gi|118496615|ref|NC_008601.1|	RefSeq	gene	841263	841751	.	-	.	ID=gene781;Name=FTN_0783;Dbxref=GeneID:4547322;gbkey=Gene;locus_tag=FTN_0783	240	503	0.563778	5.34226	0.0161979		0.563778	1.47813	0.169714
gi|118496615|ref|NC_008601.1|	RefSeq	gene	841767	842442	.	-	.	ID=gene782;Name=FTN_0784;Note=frameshift;Dbxref=GeneID:4547323;gbkey=Gene;locus_tag=FTN_0784;pseudo=true	161	577	1.33741	5.43585	3.6474e-08		1.33741	2.52696	0.402599
gi|118496615|ref|NC_008601.1|	RefSeq	gene	842439	842945	.	-	.	ID=gene783;Name=FTN_0785;Dbxref=GeneID:4547324;gbkey=Gene;locus_tag=FTN_0785	161	360	0.657052	5.06143	0.00771909		0.657052	1.57686	0.197792
gi|118496615|ref|NC_008601.1|	RefSeq	gene	843533	844279	.	+	.	ID=gene784;Name=FTN_0786;Dbxref=GeneID:4547325;gbkey=Gene;locus_tag=FTN_0786	255	1089	1.5905	6.11808	4.52162e-12		1.5905	3.01153	0.478788
gi|118496615|ref|NC_008601.1|	RefSeq	gene	844273	846288	.	+	.	ID=gene785;Name=rep;Dbxref=GeneID:4547326;gbkey=Gene;gene=rep;locus_tag=FTN_0787	809	1701	0.568566	7.19921	0.00793855		0.568566	1.48305	0.171156
gi|118496615|ref|NC_008601.1|	RefSeq	gene	846344	847174	.	+	.	ID=gene786;Name=FTN_0788;Dbxref=GeneID:4547327;gbkey=Gene;locus_tag=FTN_0788	750	1126	0.0826881	6.96671	0.70442		0.0826881	1.05899	0.0248916
gi|118496615|ref|NC_008601.1|	RefSeq	gene	847642	848631	.	-	.	ID=gene787;Name=FTN_0789;Dbxref=GeneID:4547328;gbkey=Gene;locus_tag=FTN_0789	805	3565	1.64317	7.8467	2.39528e-14		1.64317	3.12351	0.494644
gi|118496615|ref|NC_008601.1|	RefSeq	gene	848825	849685	.	+	.	ID=gene788;Name=rdgC;Dbxref=GeneID:4547329;gbkey=Gene;gene=rdgC;locus_tag=FTN_0790	1111	964	-0.708214	7.26463	0.000994828		-0.708214	0.612077	-0.213194
gi|118496615|ref|NC_008601.1|	RefSeq	gene	849690	849947	.	+	.	ID=gene789;Name=FTN_0791;Dbxref=GeneID:4547330;gbkey=Gene;locus_tag=FTN_0791	525	441	-0.754889	6.17689	0.000860432		-0.754889	0.592592	-0.227244
gi|118496615|ref|NC_008601.1|	RefSeq	gene	849963	850385	.	-	.	ID=gene790;Name=FTN_0792;Dbxref=GeneID:4547331;gbkey=Gene;locus_tag=FTN_0792	302	586	0.452674	5.68726	0.0500228		0.452674	1.36857	0.136268
gi|118496615|ref|NC_008601.1|	RefSeq	gene	850477	851046	.	+	.	ID=gene791;Name=FTN_0793;Dbxref=GeneID:4547332;gbkey=Gene;locus_tag=FTN_0793	118	1000	2.57854	5.46346	3.53958e-25		2.57854	5.97336	0.776219
gi|118496615|ref|NC_008601.1|	RefSeq	gene	851999	852079	.	-	.	ID=gene792;Name=FTN_0794;Note=IS insertion;Dbxref=GeneID:4547333;gbkey=Gene;locus_tag=FTN_0794;pseudo=true	116	1332	3.01673	5.77198	1.35575e-33		3.01673	8.09329	0.908125
gi|118496615|ref|NC_008601.1|	RefSeq	gene	852098	852310	.	-	.	ID=gene793;Name=FTN_0795;Dbxref=GeneID:4547334;gbkey=Gene;locus_tag=FTN_0795	818	1358	0.227739	7.17855	0.290429		0.227739	1.171	0.0685563
gi|118496615|ref|NC_008601.1|	RefSeq	gene	853311	853387	.	+	.	ID=gene794;Name=FTN_0796;Dbxref=GeneID:4547335;gbkey=Gene;locus_tag=FTN_0796	99	318	1.17914	4.12979	7.31438e-06		1.17914	2.26442	0.354957
gi|118496615|ref|NC_008601.1|	RefSeq	gene	853524	854072	.	+	.	ID=gene795;Name=FTN_0797;Dbxref=GeneID:4547336;gbkey=Gene;locus_tag=FTN_0797	100	145	0.0324745	3.89828	0.930959		0.0324745	1.02276	0.00977581
gi|118496615|ref|NC_008601.1|	RefSeq	gene	854146	856302	.	+	.	ID=gene796;Name=rlmL;Dbxref=GeneID:4547337;gbkey=Gene;gene=rlmL;locus_tag=FTN_0798	1033	1067	-0.456771	7.32548	0.0332486		-0.456771	0.728615	-0.137502
gi|118496615|ref|NC_008601.1|	RefSeq	gene	856314	856643	.	-	.	ID=gene797;Name=emrE;Dbxref=GeneID:4548312;gbkey=Gene;gene=emrE;locus_tag=FTN_0799	97	107	-0.361553	3.83072	0.217773		-0.361553	0.778326	-0.108838
gi|118496615|ref|NC_008601.1|	RefSeq	gene	857559	858587	.	-	.	ID=gene798;Name=FTN_0800;Dbxref=GeneID:4548313;gbkey=Gene;locus_tag=FTN_0800	220	1048	1.74804	5.74474	6.49505e-14		1.74804	3.35902	0.526213
gi|118496615|ref|NC_008601.1|	RefSeq	gene	858597	858947	.	-	.	ID=gene799;Name=FTN_0801;Dbxref=GeneID:4548314;gbkey=Gene;locus_tag=FTN_0801	56	223	1.48829	3.60073	4.04503e-07		1.48829	2.80556	0.448019
gi|118496615|ref|NC_008601.1|	RefSeq	gene	859091	859489	.	+	.	ID=gene800;Name=FTN_0802;Dbxref=GeneID:4548315;gbkey=Gene;locus_tag=FTN_0802	2553	583	-2.63387	7.99912	1.33486e-31		-2.63387	0.161112	-0.792873
gi|118496615|ref|NC_008601.1|	RefSeq	gene	859494	860435	.	+	.	ID=gene801;Name=fmt;Dbxref=GeneID:4548316;gbkey=Gene;gene=fmt;locus_tag=FTN_0803	3672	1000	-2.37994	8.64275	3.13773e-27		-2.37994	0.192117	-0.716433
gi|118496615|ref|NC_008601.1|	RefSeq	gene	860439	861413	.	+	.	ID=gene802;Name=gshB;Dbxref=GeneID:4548317;gbkey=Gene;gene=gshB;locus_tag=FTN_0804	2470	841	-2.05769	8.2055	6.11357e-21		-2.05769	0.240201	-0.619426
gi|118496615|ref|NC_008601.1|	RefSeq	gene	861403	862704	.	+	.	ID=gene803;Name=hemL;Dbxref=GeneID:4548318;gbkey=Gene;gene=hemL;locus_tag=FTN_0805	8039	1223	-3.21998	9.45438	9.94073e-47		-3.21998	0.107322	-0.969311
gi|118496615|ref|NC_008601.1|	RefSeq	gene	862720	864387	.	-	.	ID=gene804;Name=FTN_0806;Dbxref=GeneID:4548319;gbkey=Gene;locus_tag=FTN_0806	2750	1610	-1.27584	8.4631	1.724e-09		-1.27584	0.412985	-0.384066
gi|118496615|ref|NC_008601.1|	RefSeq	gene	864448	865230	.	-	.	ID=gene805;Name=FTN_0807;Dbxref=GeneID:4548320;gbkey=Gene;locus_tag=FTN_0807	4987	1193	-2.56698	9.17323	1.16343e-31		-2.56698	0.168758	-0.772737
gi|118496615|ref|NC_008601.1|	RefSeq	gene	865252	865992	.	-	.	ID=gene806;Name=FTN_0808;Dbxref=GeneID:4548321;gbkey=Gene;locus_tag=FTN_0808	6124	1231	-2.81804	9.50775	3.0818e-37		-2.81804	0.141803	-0.848315
gi|118496615|ref|NC_008601.1|	RefSeq	gene	866270	867520	.	+	.	ID=gene807;Name=FTN_0809;Dbxref=GeneID:4548322;gbkey=Gene;locus_tag=FTN_0809	363	446	-0.206408	5.83144	0.370796		-0.206408	0.866693	-0.0621349
gi|118496615|ref|NC_008601.1|	RefSeq	gene	867532	868416	.	+	.	ID=gene808;Name=FTN_0810;Dbxref=GeneID:4548323;gbkey=Gene;locus_tag=FTN_0810	613	330	-1.39657	6.04034	1.12252e-09		-1.39657	0.379831	-0.420409
gi|118496615|ref|NC_008601.1|	RefSeq	gene	868439	869401	.	+	.	ID=gene809;Name=birA;Dbxref=GeneID:4548324;gbkey=Gene;gene=birA;locus_tag=FTN_0811	740	493	-1.08926	6.41756	1.05793e-06		-1.08926	0.470004	-0.327899
gi|118496615|ref|NC_008601.1|	RefSeq	gene	869344	870021	.	-	.	ID=gene810;Name=bioD;Dbxref=GeneID:4548325;gbkey=Gene;gene=bioD;locus_tag=FTN_0812	382	304	-0.832741	5.2736	0.000387006		-0.832741	0.561461	-0.25068
gi|118496615|ref|NC_008601.1|	RefSeq	gene	870026	870763	.	-	.	ID=gene811;Name=bioC;Dbxref=GeneID:4548326;gbkey=Gene;gene=bioC;locus_tag=FTN_0813	150	225	0.0813628	4.43057	0.780972		0.0813628	1.05802	0.0244926
gi|118496615|ref|NC_008601.1|	RefSeq	gene	870741	871868	.	-	.	ID=gene812;Name=bioF;Dbxref=GeneID:4548327;gbkey=Gene;gene=bioF;locus_tag=FTN_0814	525	457	-0.70349	5.79248	0.00181829		-0.70349	0.614085	-0.211772
gi|118496615|ref|NC_008601.1|	RefSeq	gene	871862	872803	.	-	.	ID=gene813;Name=bioB;Dbxref=GeneID:4548328;gbkey=Gene;gene=bioB;locus_tag=FTN_0815	354	339	-0.565807	5.53522	0.0160442		-0.565807	0.675577	-0.170325
gi|118496615|ref|NC_008601.1|	RefSeq	gene	872849	874180	.	+	.	ID=gene814;Name=bioA;Dbxref=GeneID:4548329;gbkey=Gene;gene=bioA;locus_tag=FTN_0816	433	1270	1.04867	6.27623	2.09113e-06		1.04867	2.06862	0.31568
gi|118496615|ref|NC_008601.1|	RefSeq	gene	874182	874682	.	-	.	ID=gene815;Name=FTN_0817;Dbxref=GeneID:4547797;gbkey=Gene;locus_tag=FTN_0817	785	1284	0.20631	6.89051	0.339696		0.20631	1.15373	0.0621055
gi|118496615|ref|NC_008601.1|	RefSeq	gene	874698	875618	.	-	.	ID=gene816;Name=FTN_0818;Dbxref=GeneID:4547798;gbkey=Gene;locus_tag=FTN_0818	2159	3360	0.134547	8.34	0.519757		0.134547	1.09775	0.0405026
gi|118496615|ref|NC_008601.1|	RefSeq	gene	875631	876896	.	-	.	ID=gene817;Name=FTN_0819;Dbxref=GeneID:4547799;gbkey=Gene;locus_tag=FTN_0819	4901	8072	0.216301	9.51189	0.294326		0.216301	1.16175	0.065113
gi|118496615|ref|NC_008601.1|	RefSeq	gene	876898	877251	.	-	.	ID=gene818;Name=folB;Dbxref=GeneID:4547800;gbkey=Gene;gene=folB;locus_tag=FTN_0820	1882	459	-2.53886	7.46664	4.39648e-29		-2.53886	0.172078	-0.764274
gi|118496615|ref|NC_008601.1|	RefSeq	gene	877333	878703	.	+	.	ID=gene819;Name=FTN_0821;Dbxref=GeneID:4547801;gbkey=Gene;locus_tag=FTN_0821	998	469	-1.5927	6.93899	1.05889e-12		-1.5927	0.331551	-0.479449
gi|118496615|ref|NC_008601.1|	RefSeq	gene	878696	880459	.	+	.	ID=gene820;Name=FTN_0822;Dbxref=GeneID:4547802;gbkey=Gene;locus_tag=FTN_0822	6128	997	-3.12311	9.09065	1.6973e-43		-3.12311	0.114776	-0.940149
gi|118496615|ref|NC_008601.1|	RefSeq	gene	880461	881015	.	+	.	ID=gene821;Name=pabA;Dbxref=GeneID:4547803;gbkey=Gene;gene=pabA;locus_tag=FTN_0823	336	561	0.235927	5.73526	0.306355		0.235927	1.17766	0.0710212
gi|118496615|ref|NC_008601.1|	RefSeq	gene	881016	882230	.	-	.	ID=gene822;Name=FTN_0824;Dbxref=GeneID:4547804;gbkey=Gene;locus_tag=FTN_0824	346	2028	2.04734	6.64154	1.19198e-19		2.04734	4.13344	0.616311
gi|118496615|ref|NC_008601.1|	RefSeq	gene	882247	883320	.	-	.	ID=gene823;Name=FTN_0825;Dbxref=GeneID:4547805;gbkey=Gene;locus_tag=FTN_0825	1856	4649	0.821144	8.28156	8.73497e-05		0.821144	1.76681	0.247189
gi|118496615|ref|NC_008601.1|	RefSeq	gene	883399	884463	.	-	.	ID=gene824;Name=FTN_0826;Dbxref=GeneID:4547806;gbkey=Gene;locus_tag=FTN_0826	3668	3857	-0.431045	8.64177	0.0377707		-0.431045	0.741724	-0.129758
gi|118496615|ref|NC_008601.1|	RefSeq	gene	884555	885481	.	-	.	ID=gene825;Name=FTN_0827;Dbxref=GeneID:4547807;gbkey=Gene;locus_tag=FTN_0827	755	2140	0.999418	7.33711	3.18645e-06		0.999418	1.99919	0.300855
gi|118496615|ref|NC_008601.1|	RefSeq	gene	885559	885984	.	-	.	ID=gene826;Name=FTN_0828;Dbxref=GeneID:4547808;gbkey=Gene;locus_tag=FTN_0828	131	1130	2.60419	5.81207	3.75643e-26		2.60419	6.08049	0.783939
gi|118496615|ref|NC_008601.1|	RefSeq	gene	886123	886842	.	-	.	ID=gene827;Name=FTN_0829;Dbxref=GeneID:4547809;gbkey=Gene;locus_tag=FTN_0829	143	462	1.18775	5.0091	1.63499e-06		1.18775	2.27797	0.357548
gi|118496615|ref|NC_008601.1|	RefSeq	gene	886832	887452	.	-	.	ID=gene828;Name=folE;Dbxref=GeneID:4547810;gbkey=Gene;gene=folE;locus_tag=FTN_0830	368	458	-0.187847	5.66606	0.413686		-0.187847	0.877915	-0.0565476
gi|118496615|ref|NC_008601.1|	RefSeq	gene	887579	888904	.	+	.	ID=gene829;Name=FTN_0831;Dbxref=GeneID:4547811;gbkey=Gene;locus_tag=FTN_0831	1365	721	-1.42419	7.49205	7.02484e-11		-1.42419	0.372628	-0.428724
gi|118496615|ref|NC_008601.1|	RefSeq	gene	888901	890442	.	-	.	ID=gene830;Name=FTN_0832;Dbxref=GeneID:4547812;gbkey=Gene;locus_tag=FTN_0832	1235	1674	-0.0647511	7.59353	0.762849		-0.0647511	0.95611	-0.019492
gi|118496615|ref|NC_008601.1|	RefSeq	gene	890580	890900	.	-	.	ID=gene831;Name=FTN_0833;Dbxref=GeneID:4547813;gbkey=Gene;locus_tag=FTN_0833	329	305	-0.612584	5.35309	0.00971857		-0.612584	0.654024	-0.184406
gi|118496615|ref|NC_008601.1|	RefSeq	gene	890911	892272	.	-	.	ID=gene832;Name=gor;Dbxref=GeneID:4547814;gbkey=Gene;gene=gor;locus_tag=FTN_0834	4263	1573	-1.9418	8.75867	1.46044e-19		-1.9418	0.260292	-0.584539
gi|118496615|ref|NC_008601.1|	RefSeq	gene	892308	893027	.	-	.	ID=gene833;Name=FTN_0835;Dbxref=GeneID:4547815;gbkey=Gene;locus_tag=FTN_0835	629	317	-1.49169	6.46379	8.66871e-11		-1.49169	0.355595	-0.449044
gi|118496615|ref|NC_008601.1|	RefSeq	gene	893027	893530	.	-	.	ID=gene834;Name=FTN_0836;Dbxref=GeneID:4547816;gbkey=Gene;locus_tag=FTN_0836	285	276	-0.549596	5.31685	0.0226967		-0.549596	0.683211	-0.165445
gi|118496615|ref|NC_008601.1|	RefSeq	gene	893530	894228	.	-	.	ID=gene835;Name=FTN_0837;Dbxref=GeneID:4548629;gbkey=Gene;locus_tag=FTN_0837	363	383	-0.426029	5.53898	0.0676543		-0.426029	0.744308	-0.128248
gi|118496615|ref|NC_008601.1|	RefSeq	gene	894229	895017	.	-	.	ID=gene836;Name=xthA;Dbxref=GeneID:4548630;gbkey=Gene;gene=xthA;locus_tag=FTN_0838	447	780	0.299592	6.0964	0.178972		0.299592	1.2308	0.090186
gi|118496615|ref|NC_008601.1|	RefSeq	gene	895194	896294	.	+	.	ID=gene837;Name=FTN_0839;Dbxref=GeneID:4548631;gbkey=Gene;locus_tag=FTN_0839	4765	827	-3.02984	9.03857	5.0541e-41		-3.02984	0.122441	-0.912072
gi|118496615|ref|NC_008601.1|	RefSeq	gene	896313	896903	.	+	.	ID=gene838;Name=mdaB;Dbxref=GeneID:4548632;gbkey=Gene;gene=mdaB;locus_tag=FTN_0840	2833	455	-3.14153	8.09477	3.69776e-42		-3.14153	0.11332	-0.945693
gi|118496615|ref|NC_008601.1|	RefSeq	gene	897004	897681	.	+	.	ID=gene839;Name=FTN_0841;Dbxref=GeneID:4548633;gbkey=Gene;locus_tag=FTN_0841	970	1644	0.257583	7.2703	0.227686		0.257583	1.19547	0.0775403
gi|118496615|ref|NC_008601.1|	RefSeq	gene	897751	898863	.	-	.	ID=gene840;Name=aroG;Dbxref=GeneID:4548634;gbkey=Gene;gene=aroG;locus_tag=FTN_0842	7158	5690	-0.834657	9.69683	5.64013e-05		-0.834657	0.560716	-0.251257
gi|118496615|ref|NC_008601.1|	RefSeq	gene	898895	900271	.	-	.	ID=gene841;Name=ffh;Dbxref=GeneID:4548635;gbkey=Gene;gene=ffh;locus_tag=FTN_0843	5430	9349	0.28031	9.62416	0.173729		0.28031	1.21446	0.0843817
gi|118496615|ref|NC_008601.1|	RefSeq	gene	900352	900618	.	-	.	ID=gene842;Name=FTN_0844;Dbxref=GeneID:4548636;gbkey=Gene;locus_tag=FTN_0844	166	354	0.58872	5.26494	0.0178403		0.58872	1.50391	0.177222
gi|118496615|ref|NC_008601.1|	RefSeq	gene	900618	901457	.	-	.	ID=gene843;Name=FTN_0845;Dbxref=GeneID:4548637;gbkey=Gene;locus_tag=FTN_0845	1385	1494	-0.394217	7.40486	0.0629948		-0.394217	0.760902	-0.118671
gi|118496615|ref|NC_008601.1|	RefSeq	gene	901617	901835	.	+	.	ID=gene844;Name=infA;Dbxref=GeneID:4548638;gbkey=Gene;gene=infA;locus_tag=FTN_0846	283	1096	1.44949	6.84683	1.94172e-10		1.44949	2.73112	0.436341
gi|118496615|ref|NC_008601.1|	RefSeq	gene	901864	902790	.	-	.	ID=gene845;Name=FTN_0847;Dbxref=GeneID:4548639;gbkey=Gene;locus_tag=FTN_0847	295	3259	2.96166	7.39045	3.69044e-37		2.96166	7.79018	0.891547
gi|118496615|ref|NC_008601.1|	RefSeq	gene	902795	904216	.	-	.	ID=gene846;Name=FTN_0848;Dbxref=GeneID:4548640;gbkey=Gene;locus_tag=FTN_0848	805	2082	0.86728	7.28155	5.05611e-05		0.86728	1.82422	0.261077
gi|118496615|ref|NC_008601.1|	RefSeq	gene	904275	905648	.	-	.	ID=gene847;Name=trkA;Dbxref=GeneID:4548641;gbkey=Gene;gene=trkA;gene_synonym=sapG;locus_tag=FTN_0849	1507	1652	-0.370982	7.54451	0.0792643		-0.370982	0.773256	-0.111677
gi|118496615|ref|NC_008601.1|	RefSeq	gene	905800	906210	.	+	.	ID=gene848;Name=FTN_0850;Dbxref=GeneID:4548642;gbkey=Gene;locus_tag=FTN_0850	1808	3475	0.439051	8.18804	0.0357575		0.439051	1.35571	0.132168
gi|118496615|ref|NC_008601.1|	RefSeq	gene	906217	907662	.	+	.	ID=gene849;Name=sufB;Dbxref=GeneID:4548643;gbkey=Gene;gene=sufB;locus_tag=FTN_0851	6099	12601	0.543341	9.86271	0.00839484		0.543341	1.45734	0.163562
gi|118496615|ref|NC_008601.1|	RefSeq	gene	907701	908450	.	+	.	ID=gene850;Name=sufC;Dbxref=GeneID:4548644;gbkey=Gene;gene=sufC;locus_tag=FTN_0852	3185	4195	-0.106164	8.62356	0.609525		-0.106164	0.929055	-0.0319586
gi|118496615|ref|NC_008601.1|	RefSeq	gene	908463	909608	.	+	.	ID=gene851;Name=sufD;Dbxref=GeneID:4548645;gbkey=Gene;gene=sufD;locus_tag=FTN_0853	2204	3629	0.215893	8.36138	0.300574		0.215893	1.16142	0.0649903
gi|118496615|ref|NC_008601.1|	RefSeq	gene	909700	910482	.	+	.	ID=gene852;Name=FTN_0854;Dbxref=GeneID:4548646;gbkey=Gene;locus_tag=FTN_0854	911	2604	1.01158	7.87268	2.07913e-06		1.01158	2.01612	0.304516
gi|118496615|ref|NC_008601.1|	RefSeq	gene	910576	911265	.	+	.	ID=gene853;Name=FTN_0855;Dbxref=GeneID:4548647;gbkey=Gene;locus_tag=FTN_0855	895	1864	0.554844	7.92552	0.00929612		0.554844	1.46901	0.167025
gi|118496615|ref|NC_008601.1|	RefSeq	gene	911269	911595	.	+	.	ID=gene854;Name=FTN_0856;Dbxref=GeneID:4547224;gbkey=Gene;locus_tag=FTN_0856	564	1596	0.997016	7.33628	4.64927e-06		0.997016	1.99587	0.300132
gi|118496615|ref|NC_008601.1|	RefSeq	gene	911588	912037	.	+	.	ID=gene855;Name=FTN_0857;Dbxref=GeneID:4547225;gbkey=Gene;locus_tag=FTN_0857	316	1973	2.13848	6.88641	5.43962e-21		2.13848	4.40299	0.643748
gi|118496615|ref|NC_008601.1|	RefSeq	gene	911996	912289	.	-	.	ID=gene856;Name=FTN_0858;Dbxref=GeneID:4547226;gbkey=Gene;locus_tag=FTN_0858	141	2194	3.45529	6.4901	1.3707e-44		3.45529	10.9685	1.04015
gi|118496615|ref|NC_008601.1|	RefSeq	gene	912293	912898	.	-	.	ID=gene857;Name=FTN_0859;Dbxref=GeneID:4547227;gbkey=Gene;locus_tag=FTN_0859	130	3633	4.29994	7.04329	9.76343e-65		4.29994	19.6975	1.29441
gi|118496615|ref|NC_008601.1|	RefSeq	gene	912964	914316	.	-	.	ID=gene858;Name=FTN_0860;Dbxref=GeneID:4547228;gbkey=Gene;locus_tag=FTN_0860	487	718	0.0565051	6.11589	0.808043		0.0565051	1.03994	0.0170097
gi|118496615|ref|NC_008601.1|	RefSeq	gene	914550	915791	.	+	.	ID=gene859;Name=FTN_0861;Dbxref=GeneID:4547229;gbkey=Gene;locus_tag=FTN_0861	1570	957	-1.21759	7.74887	1.56284e-08		-1.21759	0.43	-0.366532
gi|118496615|ref|NC_008601.1|	RefSeq	gene	916124	917248	.	+	.	ID=gene860;Name=FTN_0862;Dbxref=GeneID:4547230;gbkey=Gene;locus_tag=FTN_0862	6941	545	-4.17399	10.0398	1.24407e-68		-4.17399	0.0553991	-1.2565
gi|118496615|ref|NC_008601.1|	RefSeq	gene	917341	917778	.	+	.	ID=gene861;Name=FTN_0863;Dbxref=GeneID:4547231;gbkey=Gene;locus_tag=FTN_0863	113	295	0.880244	4.46053	0.000714299		0.880244	1.84069	0.26498
gi|118496615|ref|NC_008601.1|	RefSeq	gene	918329	918700	.	+	.	ID=gene862;Name=FTN_0864;Dbxref=GeneID:4547232;gbkey=Gene;locus_tag=FTN_0864	2248	179	-4.15304	8.5426	2.57477e-62		-4.15304	0.0562095	-1.25019
gi|118496615|ref|NC_008601.1|	RefSeq	gene	918872	919291	.	-	.	ID=gene863;Name=mutT;Dbxref=GeneID:4547233;gbkey=Gene;gene=mutT;locus_tag=FTN_0865	124	168	-0.0653683	4.26412	0.82165		-0.0653683	0.955701	-0.0196778
gi|118496615|ref|NC_008601.1|	RefSeq	gene	919330	919914	.	+	.	ID=gene864;Name=FTN_0866;Dbxref=GeneID:4547234;gbkey=Gene;locus_tag=FTN_0866	267	1403	1.88965	6.48766	1.70375e-16		1.88965	3.70545	0.568841
gi|118496615|ref|NC_008601.1|	RefSeq	gene	919916	920326	.	+	.	ID=gene865;Name=FTN_0867;Dbxref=GeneID:4547235;gbkey=Gene;locus_tag=FTN_0867	295	1336	1.67524	6.33882	1.70271e-13		1.67524	3.19373	0.504298
gi|118496615|ref|NC_008601.1|	RefSeq	gene	920419	920997	.	+	.	ID=gene866;Name=FTN_0868;Dbxref=GeneID:4547236;gbkey=Gene;locus_tag=FTN_0868	169	456	0.928047	5.05792	0.000129773		0.928047	1.9027	0.27937
gi|118496615|ref|NC_008601.1|	RefSeq	gene	921132	923027	.	+	.	ID=gene867;Name=FTN_0869;Dbxref=GeneID:4547237;gbkey=Gene;locus_tag=FTN_0869	2119	1111	-1.43495	8.22146	2.06092e-11		-1.43495	0.36986	-0.431963
gi|118496615|ref|NC_008601.1|	RefSeq	gene	923135	925576	.	+	.	ID=gene868;Name=leuS;Dbxref=GeneID:4547238;gbkey=Gene;gene=leuS;locus_tag=FTN_0870	6087	5538	-0.639898	9.73235	0.00198098		-0.639898	0.641758	-0.192628
gi|118496615|ref|NC_008601.1|	RefSeq	gene	925584	926159	.	+	.	ID=gene869;Name=FTN_0871;Dbxref=GeneID:4547239;gbkey=Gene;locus_tag=FTN_0871	945	776	-0.787688	7.27734	0.000290612		-0.787688	0.579272	-0.237118
gi|118496615|ref|NC_008601.1|	RefSeq	gene	926220	927410	.	+	.	ID=gene870;Name=FTN_0872;Dbxref=GeneID:4547240;gbkey=Gene;locus_tag=FTN_0872	579	1531	0.899174	7.20334	3.59225e-05		0.899174	1.865	0.270678
gi|118496615|ref|NC_008601.1|	RefSeq	gene	927417	927983	.	-	.	ID=gene871;Name=dcd;Dbxref=GeneID:4547241;gbkey=Gene;gene=dcd;locus_tag=FTN_0873	836	1355	0.19315	7.38894	0.37013		0.19315	1.14326	0.0581441
gi|118496615|ref|NC_008601.1|	RefSeq	gene	927995	928855	.	-	.	ID=gene872;Name=FTN_0874;Dbxref=GeneID:4547242;gbkey=Gene;locus_tag=FTN_0874	3063	2183	-0.99213	8.85008	2.30401e-06		-0.99213	0.502735	-0.298661
gi|118496615|ref|NC_008601.1|	RefSeq	gene	928929	930161	.	+	.	ID=gene873;Name=FTN_0875;Dbxref=GeneID:4547243;gbkey=Gene;locus_tag=FTN_0875	300	993	1.223	6.14895	6.99268e-08		1.223	2.33432	0.36816
gi|118496615|ref|NC_008601.1|	RefSeq	gene	930215	931642	.	+	.	ID=gene874;Name=FTN_0876;Dbxref=GeneID:4548820;gbkey=Gene;locus_tag=FTN_0876	309	502	0.196474	6.09845	0.396863		0.196474	1.14589	0.0591445
gi|118496615|ref|NC_008601.1|	RefSeq	gene	931734	933164	.	+	.	ID=gene875;Name=cls;Dbxref=GeneID:4548821;gbkey=Gene;gene=cls;locus_tag=FTN_0877	357	646	0.351974	6.12321	0.122572		0.351974	1.27631	0.105955
gi|118496615|ref|NC_008601.1|	RefSeq	gene	933333	934322	.	+	.	ID=gene876;Name=FTN_0878;Dbxref=GeneID:4548822;gbkey=Gene;locus_tag=FTN_0878	714	811	-0.319715	8.42935	0.143372		-0.319715	0.801228	-0.0962439
gi|118496615|ref|NC_008601.1|	RefSeq	gene	934344	935090	.	-	.	ID=gene877;Name=FTN_0879;Dbxref=GeneID:4548823;gbkey=Gene;locus_tag=FTN_0879	182	1358	2.39526	6.34663	6.39815e-24		2.39526	5.26073	0.721046
gi|118496615|ref|NC_008601.1|	RefSeq	gene	935093	936310	.	-	.	ID=gene878;Name=FTN_0880;Dbxref=GeneID:4548824;gbkey=Gene;locus_tag=FTN_0880	793	2247	0.998968	7.372	3.08954e-06		0.998968	1.99857	0.300719
gi|118496615|ref|NC_008601.1|	RefSeq	gene	936452	936883	.	+	.	ID=gene879;Name=FTN_0881;Dbxref=GeneID:4548825;gbkey=Gene;locus_tag=FTN_0881	230	436	0.418986	5.50864	0.0792484		0.418986	1.33699	0.126127
gi|118496615|ref|NC_008601.1|	RefSeq	gene	936926	939298	.	-	.	ID=gene880;Name=pheT;Dbxref=GeneID:4548826;gbkey=Gene;gene=pheT;locus_tag=FTN_0882	8934	5160	-1.29546	10.2818	5.66944e-10		-1.29546	0.407407	-0.389971
gi|118496615|ref|NC_008601.1|	RefSeq	gene	939318	940331	.	-	.	ID=gene881;Name=pheS;Dbxref=GeneID:4548827;gbkey=Gene;gene=pheS;locus_tag=FTN_0883	3395	3559	-0.435469	9.06567	0.0360586		-0.435469	0.739453	-0.131089
gi|118496615|ref|NC_008601.1|	RefSeq	gene	940417	941310	.	-	.	ID=gene882;Name=FTN_0884;Dbxref=GeneID:4548828;gbkey=Gene;locus_tag=FTN_0884	308	454	0.0561983	5.91207	0.827382		0.0561983	1.03972	0.0169174
gi|118496615|ref|NC_008601.1|	RefSeq	gene	941335	942810	.	-	.	ID=gene883;Name=FTN_0885;Dbxref=GeneID:4548829;gbkey=Gene;locus_tag=FTN_0885	448	1125	0.824664	6.56713	0.000191451		0.824664	1.77112	0.248249
gi|118496615|ref|NC_008601.1|	RefSeq	gene	942996	944264	.	+	.	ID=gene884;Name=FTN_0886;Dbxref=GeneID:4548830;gbkey=Gene;locus_tag=FTN_0886	287	964	1.24414	6.11016	4.99154e-08		1.24414	2.36877	0.374523
gi|118496615|ref|NC_008601.1|	RefSeq	gene	944249	945208	.	-	.	ID=gene885;Name=FTN_0887;Dbxref=GeneID:4548831;gbkey=Gene;locus_tag=FTN_0887	189	410	0.613419	5.28514	0.0107548		0.613419	1.52988	0.184658
gi|118496615|ref|NC_008601.1|	RefSeq	gene	945336	945872	.	+	.	ID=gene886;Name=FTN_0888;Dbxref=GeneID:4548832;gbkey=Gene;locus_tag=FTN_0888	133	259	0.457676	4.75649	0.0777971		0.457676	1.37333	0.137774
gi|118496615|ref|NC_008601.1|	RefSeq	gene	945887	946090	.	+	.	ID=gene887;Name=FTN_0889;Dbxref=GeneID:4548833;gbkey=Gene;locus_tag=FTN_0889	141	165	-0.276551	4.51864	0.312977		-0.276551	0.825562	-0.0832501
gi|118496615|ref|NC_008601.1|	RefSeq	gene	946569	947336	.	+	.	ID=gene888;Name=FTN_0890;Dbxref=GeneID:4548834;gbkey=Gene;locus_tag=FTN_0890	490	975	0.488988	6.92635	0.0267895		0.488988	1.40346	0.1472
gi|118496615|ref|NC_008601.1|	RefSeq	gene	947378	948424	.	-	.	ID=gene889;Name=ruvB;Dbxref=GeneID:4548835;gbkey=Gene;gene=ruvB;locus_tag=FTN_0891	1324	3828	1.02809	8.21445	1.11394e-06		1.02809	2.03932	0.309484
gi|118496615|ref|NC_008601.1|	RefSeq	gene	948488	949213	.	-	.	ID=gene890;Name=FTN_0892;Dbxref=GeneID:4548836;gbkey=Gene;locus_tag=FTN_0892	1033	976	-0.58536	7.80872	0.00652885		-0.58536	0.666483	-0.176211
gi|118496615|ref|NC_008601.1|	RefSeq	gene	949331	949921	.	+	.	ID=gene891;Name=FTN_0893;Dbxref=GeneID:4548837;gbkey=Gene;locus_tag=FTN_0893	493	1862	1.41346	7.41938	1.32481e-10		1.41346	2.66375	0.425494
gi|118496615|ref|NC_008601.1|	RefSeq	gene	949931	950560	.	-	.	ID=gene892;Name=FTN_0894;Dbxref=GeneID:4548838;gbkey=Gene;locus_tag=FTN_0894	926	1558	0.247041	7.26234	0.248376		0.247041	1.18677	0.0743666
gi|118496615|ref|NC_008601.1|	RefSeq	gene	950582	950917	.	-	.	ID=gene893;Name=FTN_0895;Dbxref=GeneID:4547741;gbkey=Gene;locus_tag=FTN_0895	959	617	-1.13962	7.15666	2.23076e-07		-1.13962	0.45388	-0.343059
gi|118496615|ref|NC_008601.1|	RefSeq	gene	950933	952780	.	-	.	ID=gene894;Name=dxs;Dbxref=GeneID:4547742;gbkey=Gene;gene=dxs;locus_tag=FTN_0896	7256	5578	-0.882954	10.0229	2.07011e-05		-0.882954	0.542256	-0.265796
gi|118496615|ref|NC_008601.1|	RefSeq	gene	952862	954412	.	-	.	ID=gene895;Name=guaA;Dbxref=GeneID:4547743;gbkey=Gene;gene=guaA;locus_tag=FTN_0897	3935	7772	0.478366	9.56713	0.0206849		0.478366	1.39317	0.144003
gi|118496615|ref|NC_008601.1|	RefSeq	gene	954500	956044	.	-	.	ID=gene896;Name=FTN_0898;Dbxref=GeneID:4547744;gbkey=Gene;locus_tag=FTN_0898	647	1137	0.309805	7.16602	0.15321		0.309805	1.23954	0.0932606
gi|118496615|ref|NC_008601.1|	RefSeq	gene	956100	956876	.	-	.	ID=gene897;Name=truA;Dbxref=GeneID:4547745;gbkey=Gene;gene=truA;gene_synonym=hisT;locus_tag=FTN_0899	233	626	0.921985	5.89918	8.06239e-05		0.921985	1.89472	0.277545
gi|118496615|ref|NC_008601.1|	RefSeq	gene	956879	958711	.	-	.	ID=gene898;Name=FTN_0900;Dbxref=GeneID:4547746;gbkey=Gene;locus_tag=FTN_0900	1177	2000	0.26132	8.18758	0.217544		0.26132	1.19857	0.078665
gi|118496615|ref|NC_008601.1|	RefSeq	gene	958724	959317	.	-	.	ID=gene899;Name=FTN_0901;Dbxref=GeneID:4547747;gbkey=Gene;locus_tag=FTN_0901	450	528	-0.272863	6.97936	0.230272		-0.272863	0.827675	-0.08214
gi|118496615|ref|NC_008601.1|	RefSeq	gene	959366	960097	.	-	.	ID=gene900;Name=yhbG;Dbxref=GeneID:4547748;gbkey=Gene;gene=yhbG;locus_tag=FTN_0902	831	1054	-0.16057	7.36582	0.460246		-0.16057	0.894672	-0.0483362
gi|118496615|ref|NC_008601.1|	RefSeq	gene	960171	961004	.	-	.	ID=gene901;Name=FTN_0903;Dbxref=GeneID:4547749;gbkey=Gene;locus_tag=FTN_0903	1971	1101	-1.34354	8.49256	3.4083e-10		-1.34354	0.394052	-0.404446
gi|118496615|ref|NC_008601.1|	RefSeq	gene	960991	961617	.	-	.	ID=gene902;Name=FTN_0904;Dbxref=GeneID:4547750;gbkey=Gene;locus_tag=FTN_0904	836	933	-0.345123	7.67882	0.112396		-0.345123	0.787241	-0.103892
gi|118496615|ref|NC_008601.1|	RefSeq	gene	961625	962173	.	-	.	ID=gene903;Name=yrbI;Dbxref=GeneID:4547751;gbkey=Gene;gene=yrbI;locus_tag=FTN_0905	1276	1471	-0.298349	8.22053	0.160315		-0.298349	0.813182	-0.0898121
gi|118496615|ref|NC_008601.1|	RefSeq	gene	962264	962785	.	-	.	ID=gene904;Name=ppa;Dbxref=GeneID:4547752;gbkey=Gene;gene=ppa;locus_tag=FTN_0906	1077	1873	0.294762	8.496	0.165336		0.294762	1.22668	0.0887322
gi|118496615|ref|NC_008601.1|	RefSeq	gene	962942	964276	.	+	.	ID=gene905;Name=FTN_0907;Dbxref=GeneID:4547753;gbkey=Gene;locus_tag=FTN_0907	2407	10938	1.68045	9.73841	2.08193e-15		1.68045	3.20529	0.505867
gi|118496615|ref|NC_008601.1|	RefSeq	gene	964309	964593	.	+	.	ID=gene906;Name=FTN_0908;Dbxref=GeneID:4547754;gbkey=Gene;locus_tag=FTN_0908	526	1097	0.556793	7.1816	0.0110749		0.556793	1.471	0.167611
gi|118496615|ref|NC_008601.1|	RefSeq	gene	964603	965223	.	+	.	ID=gene907;Name=lipB;Dbxref=GeneID:4547755;gbkey=Gene;gene=lipB;locus_tag=FTN_0909	622	1985	1.17047	7.3462	6.96049e-08		1.17047	2.25086	0.352348
gi|118496615|ref|NC_008601.1|	RefSeq	gene	965706	967178	.	+	.	ID=gene908;Name=FTN_0910;Dbxref=GeneID:4547756;gbkey=Gene;locus_tag=FTN_0910	2124	1556	-0.952421	8.81192	6.6462e-06		-0.952421	0.516764	-0.286707
gi|118496615|ref|NC_008601.1|	RefSeq	gene	967156	969195	.	+	.	ID=gene909;Name=FTN_0911;Dbxref=GeneID:4547757;gbkey=Gene;locus_tag=FTN_0911	5824	7217	-0.194153	10.1778	0.346329		-0.194153	0.874086	-0.0584457
gi|118496615|ref|NC_008601.1|	RefSeq	gene	969308	970570	.	-	.	ID=gene910;Name=ndh;Dbxref=GeneID:4547758;gbkey=Gene;gene=ndh;locus_tag=FTN_0912	15432	11041	-0.98659	10.9876	1.87395e-06		-0.98659	0.504669	-0.296993
gi|118496615|ref|NC_008601.1|	RefSeq	gene	970677	972410	.	-	.	ID=gene911;Name=rpoD;Dbxref=GeneID:4547759;gbkey=Gene;gene=rpoD;locus_tag=FTN_0913	5954	33760	1.99982	10.8527	5.19138e-21		1.99982	3.9995	0.602006
gi|118496615|ref|NC_008601.1|	RefSeq	gene	972435	974252	.	-	.	ID=gene912;Name=dnaG;Dbxref=GeneID:4547760;gbkey=Gene;gene=dnaG;locus_tag=FTN_0914	10287	30154	1.04797	11.1375	4.18153e-07		1.04797	2.06762	0.315472
gi|118496615|ref|NC_008601.1|	RefSeq	gene	974273	974719	.	-	.	ID=gene913;Name=FTN_0915;Dbxref=GeneID:4548256;gbkey=Gene;locus_tag=FTN_0915	1381	22032	3.49217	9.80848	1.41378e-53		3.49217	11.2525	1.05125
gi|118496615|ref|NC_008601.1|	RefSeq	gene	974780	974977	.	-	.	ID=gene914;Name=rpsU;Dbxref=GeneID:4548257;gbkey=Gene;gene=rpsU;locus_tag=FTN_0916	569	11108	3.78324	8.74866	5.57052e-59		3.78324	13.7679	1.13887
gi|118496615|ref|NC_008601.1|	RefSeq	gene	975232	976635	.	+	.	ID=gene915;Name=FTN_0917;Dbxref=GeneID:4548258;gbkey=Gene;locus_tag=FTN_0917	4555	1779	-1.85984	9.64117	3.37926e-18		-1.85984	0.275506	-0.559869
gi|118496615|ref|NC_008601.1|	RefSeq	gene	976636	977247	.	+	.	ID=gene916;Name=FTN_0918;Dbxref=GeneID:4548259;gbkey=Gene;locus_tag=FTN_0918	369	1059	1.01726	6.789	5.3747e-06		1.01726	2.02407	0.306226
gi|118496615|ref|NC_008601.1|	RefSeq	gene	977263	977679	.	+	.	ID=gene917;Name=FTN_0919;Dbxref=GeneID:4548260;gbkey=Gene;locus_tag=FTN_0919	281	434	0.123536	5.92559	0.6057		0.123536	1.0894	0.0371881
gi|118496615|ref|NC_008601.1|	RefSeq	gene	977672	978475	.	+	.	ID=gene918;Name=FTN_0920;Dbxref=GeneID:4548261;gbkey=Gene;locus_tag=FTN_0920	470	928	0.477829	6.98959	0.0305425		0.477829	1.39265	0.143841
gi|118496615|ref|NC_008601.1|	RefSeq	gene	978489	979340	.	+	.	ID=gene919;Name=FTN_0921;Dbxref=GeneID:4548262;gbkey=Gene;locus_tag=FTN_0921	798	2057	0.862452	7.74672	5.59844e-05		0.862452	1.81813	0.259624
gi|118496615|ref|NC_008601.1|	RefSeq	gene	979358	980335	.	-	.	ID=gene920;Name=ispB;Dbxref=GeneID:4548263;gbkey=Gene;gene=ispB;locus_tag=FTN_0922	5978	3914	-1.11454	9.61469	9.30671e-08		-1.11454	0.46184	-0.335509
gi|118496615|ref|NC_008601.1|	RefSeq	gene	980424	980855	.	-	.	ID=gene921;Name=FTN_0923;Dbxref=GeneID:4548264;gbkey=Gene;locus_tag=FTN_0923	374	1107	1.06179	6.45694	2.01076e-06		1.06179	2.08752	0.319631
gi|118496615|ref|NC_008601.1|	RefSeq	gene	980936	981559	.	-	.	ID=gene922;Name=FTN_0924;Dbxref=GeneID:4548265;gbkey=Gene;locus_tag=FTN_0924	62	999	3.50441	5.3951	2.45313e-38		3.50441	11.3483	1.05493
gi|118496615|ref|NC_008601.1|	RefSeq	gene	982220	983200	.	-	.	ID=gene923;Name=FTN_0925;Dbxref=GeneID:4548266;gbkey=Gene;locus_tag=FTN_0925	1406	5844	1.55174	8.60658	2.85292e-13		1.55174	2.93171	0.467122
gi|118496615|ref|NC_008601.1|	RefSeq	gene	983652	984254	.	-	.	ID=gene924;Name=cysC;Dbxref=GeneID:4548267;gbkey=Gene;gene=cysC;locus_tag=FTN_0926	669	1048	0.143994	6.96722	0.508767		0.143994	1.10496	0.0433466
gi|118496615|ref|NC_008601.1|	RefSeq	gene	984274	985686	.	-	.	ID=gene925;Name=cysN;Dbxref=GeneID:4548268;gbkey=Gene;gene=cysN;locus_tag=FTN_0927	1701	3493	0.534511	8.10219	0.0106799		0.534511	1.44845	0.160904
gi|118496615|ref|NC_008601.1|	RefSeq	gene	988922	989818	.	-	.	ID=gene926;Name=cysD;Dbxref=GeneID:4548269;gbkey=Gene;gene=cysD;locus_tag=FTN_0928	729	983	-0.072262	6.52836	0.740329		-0.072262	0.951145	-0.021753
gi|118496615|ref|NC_008601.1|	RefSeq	gene	989842	990945	.	-	.	ID=gene927;Name=FTN_0929;Dbxref=GeneID:4548270;gbkey=Gene;locus_tag=FTN_0929	355	728	0.532445	6.02528	0.018222		0.532445	1.44638	0.160282
gi|118496615|ref|NC_008601.1|	RefSeq	gene	990926	991774	.	-	.	ID=gene928;Name=FTN_0930;Dbxref=GeneID:4548271;gbkey=Gene;locus_tag=FTN_0930	688	1277	0.388682	6.84244	0.0725845		0.388682	1.3092	0.117005
gi|118496615|ref|NC_008601.1|	RefSeq	gene	991793	992752	.	+	.	ID=gene929;Name=FTN_0931;Dbxref=GeneID:4548272;gbkey=Gene;locus_tag=FTN_0931	600	843	-0.0129728	6.82028	0.962911		-0.0129728	0.991048	-0.0039052
gi|118496615|ref|NC_008601.1|	RefSeq	gene	992752	994551	.	+	.	ID=gene930;Name=FTN_0932;Dbxref=GeneID:4548273;gbkey=Gene;locus_tag=FTN_0932	1381	1256	-0.640362	7.40736	0.00262242		-0.640362	0.641552	-0.192768
gi|118496615|ref|NC_008601.1|	RefSeq	gene	994548	994832	.	+	.	ID=gene931;Name=FTN_0933;Dbxref=GeneID:4547530;gbkey=Gene;locus_tag=FTN_0933	157	245	0.138385	4.99836	0.59833		0.138385	1.10067	0.0416581
gi|118496615|ref|NC_008601.1|	RefSeq	gene	994829	995323	.	+	.	ID=gene932;Name=FTN_0934;Dbxref=GeneID:4547531;gbkey=Gene;locus_tag=FTN_0934	314	636	0.514575	5.93767	0.0245208		0.514575	1.42857	0.154902
gi|118496615|ref|NC_008601.1|	RefSeq	gene	995336	997189	.	+	.	ID=gene933;Name=asnB;Dbxref=GeneID:4547532;gbkey=Gene;gene=asnB;locus_tag=FTN_0935	853	1627	0.428007	7.1228	0.045508		0.428007	1.34537	0.128843
gi|118496615|ref|NC_008601.1|	RefSeq	gene	997186	998418	.	+	.	ID=gene934;Name=FTN_0936;Dbxref=GeneID:4547533;gbkey=Gene;locus_tag=FTN_0936	375	958	0.849413	6.26162	0.000146556		0.849413	1.80177	0.255699
gi|118496615|ref|NC_008601.1|	RefSeq	gene	998435	999337	.	+	.	ID=gene935;Name=FTN_0937;Dbxref=GeneID:4547534;gbkey=Gene;locus_tag=FTN_0937	267	2418	2.67489	6.73538	9.65389e-31		2.67489	6.38588	0.805221
gi|118496615|ref|NC_008601.1|	RefSeq	gene	999435	999626	.	-	.	ID=gene936;Name=FTN_0938;Dbxref=GeneID:4547535;gbkey=Gene;locus_tag=FTN_0938	69	2386	4.60624	6.46015	7.31091e-66		4.60624	24.3565	1.38662
gi|118496615|ref|NC_008601.1|	RefSeq	gene	1000019	1000177	.	-	.	ID=gene937;Name=FTN_0939;Dbxref=GeneID:4547536;gbkey=Gene;locus_tag=FTN_0939	190	3196	3.56793	6.96222	4.23797e-49		3.56793	11.8592	1.07405
gi|118496615|ref|NC_008601.1|	RefSeq	gene	1000693	1000887	.	-	.	ID=gene938;Name=FTN_0940;Dbxref=GeneID:4547537;gbkey=Gene;locus_tag=FTN_0940	1465	2062	-0.0104008	7.45108	0.963587		-0.0104008	0.992817	-0.00313094
gi|118496615|ref|NC_008601.1|	RefSeq	gene	1001160	1001330	.	-	.	ID=gene939;Name=FTN_0941;Dbxref=GeneID:4547538;gbkey=Gene;locus_tag=FTN_0941	64	616	2.76126	4.82299	1.87798e-24		2.76126	6.77986	0.831221
gi|118496615|ref|NC_008601.1|	RefSeq	gene	1001367	1001510	.	-	.	ID=gene940;Name=FTN_0942;Dbxref=GeneID:4547539;gbkey=Gene;locus_tag=FTN_0942	56	394	2.30903	4.44124	1.94909e-16		2.30903	4.95549	0.695086
gi|118496615|ref|NC_008601.1|	RefSeq	gene	1001819	1002259	.	-	.	ID=gene941;Name=rimI;Dbxref=GeneID:4547540;gbkey=Gene;gene=rimI;locus_tag=FTN_0943	82	805	2.79019	5.15864	9.55401e-27		2.79019	6.91722	0.839932
gi|118496615|ref|NC_008601.1|	RefSeq	gene	1002237	1002662	.	-	.	ID=gene942;Name=FTN_0944;Dbxref=GeneID:4547541;gbkey=Gene;locus_tag=FTN_0944	146	992	2.26002	5.64756	1.24319e-20		2.26002	4.78998	0.680333
gi|118496615|ref|NC_008601.1|	RefSeq	gene	1002662	1003477	.	-	.	ID=gene943;Name=rsuA;Dbxref=GeneID:4547542;gbkey=Gene;gene=rsuA;locus_tag=FTN_0945	2401	3501	0.0405848	8.37498	0.847112		0.0405848	1.02853	0.0122172
gi|118496615|ref|NC_008601.1|	RefSeq	gene	1003470	1004375	.	-	.	ID=gene944;Name=pilF;Dbxref=GeneID:4547543;gbkey=Gene;gene=pilF;locus_tag=FTN_0946	3281	4452	-0.0632251	8.91689	0.76136		-0.0632251	0.957122	-0.0190327
gi|118496615|ref|NC_008601.1|	RefSeq	gene	1004365	1005477	.	-	.	ID=gene945;Name=FTN_0947;Dbxref=GeneID:4547544;gbkey=Gene;locus_tag=FTN_0947	2673	8331	1.13645	9.05109	5.4756e-08		1.13645	2.1984	0.342107
gi|118496615|ref|NC_008601.1|	RefSeq	gene	1005508	1006905	.	-	.	ID=gene946;Name=dnaB;Dbxref=GeneID:4547545;gbkey=Gene;gene=dnaB;locus_tag=FTN_0948	2367	21062	2.64991	9.81699	7.12014e-34		2.64991	6.27629	0.797703
gi|118496615|ref|NC_008601.1|	RefSeq	gene	1006993	1007448	.	-	.	ID=gene947;Name=rplI;Dbxref=GeneID:4547546;gbkey=Gene;gene=rplI;locus_tag=FTN_0949	4016	39956	2.811	10.7432	1.29364e-37		2.811	7.01773	0.846197
gi|118496615|ref|NC_008601.1|	RefSeq	gene	1007467	1007685	.	-	.	ID=gene948;Name=rpsR;Dbxref=GeneID:4547547;gbkey=Gene;gene=rpsR;locus_tag=FTN_0950	2271	28883	3.16522	10.2128	9.69086e-46		3.16522	8.97068	0.952825
gi|118496615|ref|NC_008601.1|	RefSeq	gene	1007701	1008036	.	-	.	ID=gene949;Name=rpsF;Dbxref=GeneID:4547548;gbkey=Gene;gene=rpsF;locus_tag=FTN_0951	2067	22630	2.94902	9.89865	1.41486e-40		2.94902	7.72223	0.887743
gi|118496615|ref|NC_008601.1|	RefSeq	gene	1008162	1008644	.	-	.	ID=gene950;Name=FTN_0952;Dbxref=GeneID:4547549;gbkey=Gene;locus_tag=FTN_0952	573	496	-0.711574	6.80591	0.0015177		-0.711574	0.610653	-0.214205
gi|118496615|ref|NC_008601.1|	RefSeq	gene	1008733	1009659	.	+	.	ID=gene951;Name=hemF;Dbxref=GeneID:4547244;gbkey=Gene;gene=hemF;locus_tag=FTN_0953	902	1169	-0.129454	7.1642	0.549698		-0.129454	0.914177	-0.0389695
gi|118496615|ref|NC_008601.1|	RefSeq	gene	1009684	1010892	.	+	.	ID=gene952;Name=FTN_0954;Dbxref=GeneID:4547245;gbkey=Gene;locus_tag=FTN_0954	566	1141	0.507801	6.50454	0.019715		0.507801	1.42188	0.152863
gi|118496615|ref|NC_008601.1|	RefSeq	gene	1010967	1012019	.	+	.	ID=gene953;Name=serC;Dbxref=GeneID:4547246;gbkey=Gene;gene=serC;locus_tag=FTN_0955	2563	3270	-0.152082	8.44889	0.465787		-0.152082	0.899951	-0.0457811
gi|118496615|ref|NC_008601.1|	RefSeq	gene	1012006	1012671	.	+	.	ID=gene954;Name=cmk;Dbxref=GeneID:4547247;gbkey=Gene;gene=cmk;locus_tag=FTN_0956	2335	9850	1.57311	9.01652	9.55929e-14		1.57311	2.97546	0.473554
gi|118496615|ref|NC_008601.1|	RefSeq	gene	1012688	1013299	.	-	.	ID=gene955;Name=FTN_0957;Dbxref=GeneID:4547248;gbkey=Gene;locus_tag=FTN_0957	6839	25211	1.37864	10.5122	4.06627e-11		1.37864	2.60023	0.415011
gi|118496615|ref|NC_008601.1|	RefSeq	gene	1013302	1013826	.	-	.	ID=gene956;Name=FTN_0958;Dbxref=GeneID:4547249;gbkey=Gene;locus_tag=FTN_0958	14004	19944	0.00657062	10.8962	0.974764		0.00657062	1.00456	0.00197795
gi|118496615|ref|NC_008601.1|	RefSeq	gene	1013924	1014793	.	+	.	ID=gene957;Name=oxyR;Dbxref=GeneID:4547250;gbkey=Gene;gene=oxyR;locus_tag=FTN_0959	287	1031	1.34106	5.94443	3.93378e-09		1.34106	2.53338	0.4037
gi|118496615|ref|NC_008601.1|	RefSeq	gene	1014796	1015527	.	-	.	ID=gene958;Name=FTN_0960;Dbxref=GeneID:4547251;gbkey=Gene;locus_tag=FTN_0960	165	1969	3.07258	6.38743	6.32892e-37		3.07258	8.41279	0.92494
gi|118496615|ref|NC_008601.1|	RefSeq	gene	1015541	1015813	.	-	.	ID=gene959;Name=FTN_0961;Dbxref=GeneID:4547252;gbkey=Gene;locus_tag=FTN_0961	1207	519	-1.72088	7.06344	9.70285e-15		-1.72088	0.303364	-0.518037
gi|118496615|ref|NC_008601.1|	RefSeq	gene	1015897	1016691	.	-	.	ID=gene960;Name=FTN_0962;Dbxref=GeneID:4547253;gbkey=Gene;locus_tag=FTN_0962	7852	848	-3.71424	9.59649	8.52854e-58		-3.71424	0.0761908	-1.1181
gi|118496615|ref|NC_008601.1|	RefSeq	gene	1016696	1018192	.	-	.	ID=gene961;Name=FTN_0963;Dbxref=GeneID:4547254;gbkey=Gene;locus_tag=FTN_0963	94174	2045	-6.0286	12.9966	1.94489e-124		-6.0286	0.0153183	-1.81479
gi|118496615|ref|NC_008601.1|	RefSeq	gene	1018206	1019321	.	-	.	ID=gene962;Name=FTN_0964;Dbxref=GeneID:4547255;gbkey=Gene;locus_tag=FTN_0964	42747	1978	-4.93715	12.2499	6.6189e-93		-4.93715	0.0326415	-1.48623
gi|118496615|ref|NC_008601.1|	RefSeq	gene	1019741	1021150	.	+	.	ID=gene963;Name=FTN_0965;Dbxref=GeneID:4547256;gbkey=Gene;locus_tag=FTN_0965	883	3190	1.34942	7.54786	2.86347e-10		1.34942	2.5481	0.406217
gi|118496615|ref|NC_008601.1|	RefSeq	gene	1021587	1022996	.	-	.	ID=gene964;Name=FTN_0966;Dbxref=GeneID:4547257;gbkey=Gene;locus_tag=FTN_0966	1772	2251	-0.158348	7.82898	0.451585		-0.158348	0.896051	-0.0476675
gi|118496615|ref|NC_008601.1|	RefSeq	gene	1022983	1023456	.	-	.	ID=gene965;Name=vanY;Dbxref=GeneID:4547258;gbkey=Gene;gene=vanY;locus_tag=FTN_0967	610	1176	0.443397	6.62156	0.0418782		0.443397	1.3598	0.133476
gi|118496615|ref|NC_008601.1|	RefSeq	gene	1023450	1024142	.	-	.	ID=gene966;Name=dnaQ;Dbxref=GeneID:4547259;gbkey=Gene;gene=dnaQ;locus_tag=FTN_0968	559	1343	0.760885	6.78411	0.000486385		0.760885	1.69453	0.229049
gi|118496615|ref|NC_008601.1|	RefSeq	gene	1024196	1025695	.	-	.	ID=gene967;Name=FTN_0969;Dbxref=GeneID:4547260;gbkey=Gene;locus_tag=FTN_0969	1036	3599	1.29294	7.80811	1.26476e-09		1.29294	2.45027	0.389214
gi|118496615|ref|NC_008601.1|	RefSeq	gene	1025699	1025914	.	-	.	ID=gene968;Name=FTN_0970;Dbxref=GeneID:4547261;gbkey=Gene;locus_tag=FTN_0970	371	1268	1.26928	6.33653	1.34253e-08		1.26928	2.41042	0.382092
gi|118496615|ref|NC_008601.1|	RefSeq	gene	1025920	1026252	.	-	.	ID=gene969;Name=phnA;Dbxref=GeneID:4547262;gbkey=Gene;gene=phnA;locus_tag=FTN_0971	1010	857	-0.740434	6.93808	0.000625083		-0.740434	0.598559	-0.222893
gi|118496615|ref|NC_008601.1|	RefSeq	gene	1026358	1027734	.	-	.	ID=gene970;Name=FTN_0972;Dbxref=GeneID:4547397;gbkey=Gene;locus_tag=FTN_0972	2043	2660	-0.122802	8.21669	0.558167		-0.122802	0.918402	-0.036967
gi|118496615|ref|NC_008601.1|	RefSeq	gene	1027799	1028398	.	-	.	ID=gene971;Name=FTN_0973;Dbxref=GeneID:4547398;gbkey=Gene;locus_tag=FTN_0973	12351	3713	-2.23747	10.3025	2.12606e-25		-2.23747	0.212058	-0.673546
gi|118496615|ref|NC_008601.1|	RefSeq	gene	1028537	1029118	.	+	.	ID=gene972;Name=FTN_0974;Dbxref=GeneID:4547399;gbkey=Gene;locus_tag=FTN_0974	899	668	-0.931868	7.05492	2.07143e-05		-0.931868	0.524179	-0.28052
gi|118496615|ref|NC_008601.1|	RefSeq	gene	1029173	1030663	.	+	.	ID=gene973;Name=FTN_0975;Dbxref=GeneID:4547400;gbkey=Gene;locus_tag=FTN_0975	1443	1853	-0.142743	7.89978	0.500338		-0.142743	0.905795	-0.0429699
gi|118496615|ref|NC_008601.1|	RefSeq	gene	1030667	1031410	.	+	.	ID=gene974;Name=FTN_0976;Dbxref=GeneID:4547401;gbkey=Gene;locus_tag=FTN_0976	803	835	-0.447101	6.78419	0.0395446		-0.447101	0.733515	-0.134591
gi|118496615|ref|NC_008601.1|	RefSeq	gene	1031487	1032056	.	+	.	ID=gene975;Name=FTN_0977;Dbxref=GeneID:4547402;gbkey=Gene;locus_tag=FTN_0977	186	794	1.58976	5.56158	2.08196e-11		1.58976	3.00998	0.478564
gi|118496615|ref|NC_008601.1|	RefSeq	gene	1032065	1032700	.	-	.	ID=gene976;Name=FTN_0978;Dbxref=GeneID:4547403;gbkey=Gene;locus_tag=FTN_0978	426	1696	1.48944	6.66024	1.85817e-11		1.48944	2.8078	0.448366
gi|118496615|ref|NC_008601.1|	RefSeq	gene	1032716	1033228	.	-	.	ID=gene977;Name=FTN_0979;Dbxref=GeneID:4547404;gbkey=Gene;locus_tag=FTN_0979	177	420	0.742756	5.22036	0.00220438		0.742756	1.67337	0.223592
gi|118496615|ref|NC_008601.1|	RefSeq	gene	1033379	1034338	.	+	.	ID=gene978;Name=mdh;Dbxref=GeneID:4547405;gbkey=Gene;gene=mdh;locus_tag=FTN_0980	2853	7227	0.837349	8.97071	5.71155e-05		0.837349	1.78676	0.252067
gi|118496615|ref|NC_008601.1|	RefSeq	gene	1034542	1036314	.	+	.	ID=gene979;Name=nrdA;Dbxref=GeneID:4547406;gbkey=Gene;gene=nrdA;locus_tag=FTN_0981	7336	6961	-0.579234	9.93112	0.00501398		-0.579234	0.669319	-0.174367
gi|118496615|ref|NC_008601.1|	RefSeq	gene	1036318	1036578	.	+	.	ID=gene980;Name=grxA;Dbxref=GeneID:4547407;gbkey=Gene;gene=grxA;locus_tag=FTN_0982	2910	957	-2.1078	8.56386	5.64103e-22		-2.1078	0.232	-0.634512
gi|118496615|ref|NC_008601.1|	RefSeq	gene	1036585	1037817	.	+	.	ID=gene981;Name=FTN_0983;Dbxref=GeneID:4547408;gbkey=Gene;locus_tag=FTN_0983	4543	4259	-0.596659	9.24359	0.00400865		-0.596659	0.661284	-0.179612
gi|118496615|ref|NC_008601.1|	RefSeq	gene	1037814	1039706	.	-	.	ID=gene982;Name=FTN_0984;Dbxref=GeneID:4547409;gbkey=Gene;locus_tag=FTN_0984	1463	2167	0.0632199	7.64793	0.766468		0.0632199	1.04479	0.0190311
gi|118496615|ref|NC_008601.1|	RefSeq	gene	1039817	1040419	.	+	.	ID=gene983;Name=FTN_0985;Dbxref=GeneID:4547410;gbkey=Gene;locus_tag=FTN_0985	239	501	0.564053	5.30083	0.0165923		0.564053	1.47842	0.169797
gi|118496615|ref|NC_008601.1|	RefSeq	gene	1040426	1041475	.	+	.	ID=gene984;Name=dinP;Dbxref=GeneID:4547411;gbkey=Gene;gene=dinP;locus_tag=FTN_0986	355	1397	1.47263	6.25455	4.91921e-11		1.47263	2.77527	0.443305
gi|118496615|ref|NC_008601.1|	RefSeq	gene	1042429	1043415	.	-	.	ID=gene985;Name=FTN_0987;Dbxref=GeneID:4547412;gbkey=Gene;locus_tag=FTN_0987	7209	1848	-2.46729	8.9885	8.09771e-30		-2.46729	0.180831	-0.742727
gi|118496615|ref|NC_008601.1|	RefSeq	gene	1043405	1044250	.	-	.	ID=gene986;Name=prmA;Dbxref=GeneID:4547413;gbkey=Gene;gene=prmA;locus_tag=FTN_0988	1706	1303	-0.892251	7.26694	2.66582e-05		-0.892251	0.538773	-0.268594
gi|118496615|ref|NC_008601.1|	RefSeq	gene	1044412	1045569	.	-	.	ID=gene987;Name=yqhD;Dbxref=GeneID:4547414;gbkey=Gene;gene=yqhD;locus_tag=FTN_0989	696	1619	0.714315	6.99527	0.000923047		0.714315	1.6407	0.21503
gi|118496615|ref|NC_008601.1|	RefSeq	gene	1045584	1048394	.	-	.	ID=gene988;Name=FTN_0990;Dbxref=GeneID:4547415;gbkey=Gene;locus_tag=FTN_0990	4577	4580	-0.502586	9.22379	0.0152308		-0.502586	0.70584	-0.151294
gi|118496615|ref|NC_008601.1|	RefSeq	gene	1048713	1049855	.	-	.	ID=gene989;Name=lldD;Dbxref=GeneID:4547416;gbkey=Gene;gene=lldD;locus_tag=FTN_0991	1108	2596	0.724734	7.64266	0.000617923		0.724734	1.6526	0.218167
gi|118496615|ref|NC_008601.1|	RefSeq	gene	1050287	1051477	.	-	.	ID=gene990;Name=tyrS;Dbxref=GeneID:4548206;gbkey=Gene;gene=tyrS;locus_tag=FTN_0992	3024	3696	-0.214031	8.75015	0.303075		-0.214031	0.862125	-0.0644296
gi|118496615|ref|NC_008601.1|	RefSeq	gene	1051591	1052493	.	+	.	ID=gene991;Name=lplA;Dbxref=GeneID:4548207;gbkey=Gene;gene=lplA;locus_tag=FTN_0993	241	486	0.508194	5.38623	0.0310599		0.508194	1.42227	0.152982
gi|118496615|ref|NC_008601.1|	RefSeq	gene	1052496	1053245	.	-	.	ID=gene992;Name=FTN_0994;Dbxref=GeneID:4548208;gbkey=Gene;locus_tag=FTN_0994	113	868	2.43675	5.33361	2.07403e-22		2.43675	5.41421	0.733535
gi|118496615|ref|NC_008601.1|	RefSeq	gene	1053437	1053988	.	+	.	ID=gene993;Name=hslV;Dbxref=GeneID:4548209;gbkey=Gene;gene=hslV;locus_tag=FTN_0995	3583	4002	-0.343981	8.75604	0.0972222		-0.343981	0.787864	-0.103549
gi|118496615|ref|NC_008601.1|	RefSeq	gene	1053996	1055363	.	+	.	ID=gene994;Name=hslU;Dbxref=GeneID:4548210;gbkey=Gene;gene=hslU;locus_tag=FTN_0996	12266	7624	-1.18957	10.1957	1.08352e-08		-1.18957	0.438432	-0.358098
gi|118496615|ref|NC_008601.1|	RefSeq	gene	1056320	1057771	.	+	.	ID=gene995;Name=FTN_0997;Dbxref=GeneID:4548211;gbkey=Gene;locus_tag=FTN_0997	1946	1717	-0.68412	8.08206	0.00117091		-0.68412	0.622385	-0.205941
gi|118496615|ref|NC_008601.1|	RefSeq	gene	1057851	1059011	.	+	.	ID=gene996;Name=FTN_0998;Dbxref=GeneID:4548212;gbkey=Gene;locus_tag=FTN_0998	828	751	-0.644262	6.94041	0.00311555		-0.644262	0.63982	-0.193942
gi|118496615|ref|NC_008601.1|	RefSeq	gene	1059107	1060507	.	+	.	ID=gene997;Name=udhA;Dbxref=GeneID:4548213;gbkey=Gene;gene=udhA;locus_tag=FTN_0999	1851	3717	0.502265	8.53534	0.0162515		0.502265	1.41644	0.151197
gi|118496615|ref|NC_008601.1|	RefSeq	gene	1060511	1061359	.	+	.	ID=gene998;Name=pilD;Dbxref=GeneID:4548214;gbkey=Gene;gene=pilD;locus_tag=FTN_1000	605	1530	0.834871	6.79713	0.000121401		0.834871	1.7837	0.251321
gi|118496615|ref|NC_008601.1|	RefSeq	gene	1061369	1062214	.	+	.	ID=gene999;Name=FTN_1001;Dbxref=GeneID:4548215;gbkey=Gene;locus_tag=FTN_1001	938	985	-0.432954	6.97952	0.0442627		-0.432954	0.740744	-0.130332
gi|118496615|ref|NC_008601.1|	RefSeq	gene	1062223	1063107	.	+	.	ID=gene1000;Name=blaA;Dbxref=GeneID:4548216;gbkey=Gene;gene=blaA;locus_tag=FTN_1002	558	941	0.250342	6.47572	0.254753		0.250342	1.18949	0.0753604
gi|118496615|ref|NC_008601.1|	RefSeq	gene	1063100	1063675	.	+	.	ID=gene1001;Name=pth;Dbxref=GeneID:4548217;gbkey=Gene;gene=pth;locus_tag=FTN_1003	513	859	0.24011	6.27196	0.28112		0.24011	1.18108	0.0722802
gi|118496615|ref|NC_008601.1|	RefSeq	gene	1063694	1064785	.	+	.	ID=gene1002;Name=ychF;Dbxref=GeneID:4548218;gbkey=Gene;gene=ychF;locus_tag=FTN_1004	2452	3946	0.18288	8.42609	0.379798		0.18288	1.13515	0.0550522
gi|118496615|ref|NC_008601.1|	RefSeq	gene	1064800	1065078	.	+	.	ID=gene1003;Name=FTN_1005;Dbxref=GeneID:4548219;gbkey=Gene;locus_tag=FTN_1005	312	1537	1.79661	6.30586	2.37956e-15		1.79661	3.47404	0.540835
gi|118496615|ref|NC_008601.1|	RefSeq	gene	1065115	1066374	.	-	.	ID=gene1004;Name=FTN_1006;Dbxref=GeneID:4548220;gbkey=Gene;locus_tag=FTN_1006	761	8700	3.01133	8.52216	2.60836e-41		3.01133	8.06308	0.906501
gi|118496615|ref|NC_008601.1|	RefSeq	gene	1066470	1066760	.	-	.	ID=gene1005;Name=rplY;Dbxref=GeneID:4548221;gbkey=Gene;gene=rplY;locus_tag=FTN_1007	1174	8187	2.29826	8.71071	3.62248e-26		2.29826	4.91863	0.691844
gi|118496615|ref|NC_008601.1|	RefSeq	gene	1066860	1067828	.	-	.	ID=gene1006;Name=prsA;Dbxref=GeneID:4548222;gbkey=Gene;gene=prsA;locus_tag=FTN_1008	23350	8195	-2.01413	11.4214	2.72226e-21		-2.01413	0.247563	-0.606314
gi|118496615|ref|NC_008601.1|	RefSeq	gene	1068039	1069046	.	+	.	ID=gene1007;Name=FTN_1009;Dbxref=GeneID:4548223;gbkey=Gene;locus_tag=FTN_1009	692	751	-0.385438	6.56969	0.0789753		-0.385438	0.765546	-0.116028
gi|118496615|ref|NC_008601.1|	RefSeq	gene	1069039	1070322	.	+	.	ID=gene1008;Name=FTN_1010;Dbxref=GeneID:4548292;gbkey=Gene;locus_tag=FTN_1010	297	878	1.05995	5.78565	3.09224e-06		1.05995	2.08486	0.319077
gi|118496615|ref|NC_008601.1|	RefSeq	gene	1070329	1071615	.	-	.	ID=gene1009;Name=FTN_1011;Dbxref=GeneID:4548293;gbkey=Gene;locus_tag=FTN_1011	280	702	0.822268	5.7084	0.000337149		0.822268	1.76818	0.247527
gi|118496615|ref|NC_008601.1|	RefSeq	gene	1071927	1072760	.	+	.	ID=gene1010;Name=FTN_1012;Dbxref=GeneID:4548294;gbkey=Gene;locus_tag=FTN_1012	295	630	0.590922	5.49589	0.010368		0.590922	1.50621	0.177885
gi|118496615|ref|NC_008601.1|	RefSeq	gene	1072738	1073913	.	-	.	ID=gene1011;Name=FTN_1013;Dbxref=GeneID:4548295;gbkey=Gene;locus_tag=FTN_1013	876	1293	0.0581676	6.93455	0.790638		0.0581676	1.04114	0.0175102
gi|118496615|ref|NC_008601.1|	RefSeq	gene	1074011	1074643	.	-	.	ID=gene1012;Name=FTN_1014;Dbxref=GeneID:4548296;gbkey=Gene;locus_tag=FTN_1014	227	713	1.1473	5.70842	8.90621e-07		1.1473	2.215	0.345373
gi|118496615|ref|NC_008601.1|	RefSeq	gene	1074643	1075146	.	-	.	ID=gene1013;Name=FTN_1015;Dbxref=GeneID:4548297;gbkey=Gene;locus_tag=FTN_1015	312	926	1.06567	6.01358	2.53862e-06		1.06567	2.09314	0.320799
gi|118496615|ref|NC_008601.1|	RefSeq	gene	1075253	1075756	.	-	.	ID=gene1014;Name=FTN_1016;Dbxref=GeneID:4548298;gbkey=Gene;locus_tag=FTN_1016	374	753	0.505948	6.20107	0.0246537		0.505948	1.42006	0.152306
gi|118496615|ref|NC_008601.1|	RefSeq	gene	1075884	1076462	.	+	.	ID=gene1015;Name=FTN_1017;Note=stop codon;Dbxref=GeneID:4548299;gbkey=Gene;locus_tag=FTN_1017;pseudo=true	151	188	-0.187224	4.26889	0.506447		-0.187224	0.878294	-0.0563601
gi|118496615|ref|NC_008601.1|	RefSeq	gene	1076556	1077254	.	+	.	ID=gene1016;Name=FTN_1018;Dbxref=GeneID:4548300;gbkey=Gene;locus_tag=FTN_1018	371	531	0.0137437	6.25701	0.965615		0.0137437	1.00957	0.00413727
gi|118496615|ref|NC_008601.1|	RefSeq	gene	1077269	1078405	.	+	.	ID=gene1017;Name=hdc;Dbxref=GeneID:4548301;gbkey=Gene;gene=hdc;locus_tag=FTN_1019	636	695	-0.375489	6.60094	0.0894128		-0.375489	0.770844	-0.113034
gi|118496615|ref|NC_008601.1|	RefSeq	gene	1078392	1079204	.	-	.	ID=gene1018;Name=FTN_1020;Dbxref=GeneID:4548302;gbkey=Gene;locus_tag=FTN_1020	609	409	-1.07761	6.56674	1.87837e-06		-1.07761	0.473812	-0.324394
gi|118496615|ref|NC_008601.1|	RefSeq	gene	1079294	1079830	.	+	.	ID=gene1019;Name=FTN_1021;Dbxref=GeneID:4548303;gbkey=Gene;locus_tag=FTN_1021	1083	7912	2.36535	8.45371	1.86012e-27		2.36535	5.15279	0.712042
gi|118496615|ref|NC_008601.1|	RefSeq	gene	1079866	1080162	.	+	.	ID=gene1020;Name=FTN_1022;Dbxref=GeneID:4548304;gbkey=Gene;locus_tag=FTN_1022	347	4377	3.15301	7.46769	4.59265e-42		3.15301	8.89508	0.94915
gi|118496615|ref|NC_008601.1|	RefSeq	gene	1080184	1080771	.	-	.	ID=gene1021;Name=FTN_1023;Dbxref=GeneID:4548305;gbkey=Gene;locus_tag=FTN_1023	287	3271	3.00661	7.08863	4.19206e-38		3.00661	8.03673	0.905079
gi|118496615|ref|NC_008601.1|	RefSeq	gene	1080820	1082235	.	-	.	ID=gene1022;Name=FTN_1024;Dbxref=GeneID:4548306;gbkey=Gene;locus_tag=FTN_1024	1000	1811	0.353209	7.43007	0.0970368		0.353209	1.2774	0.106327
gi|118496615|ref|NC_008601.1|	RefSeq	gene	1082261	1082911	.	-	.	ID=gene1023;Name=ruvA;Dbxref=GeneID:4548307;gbkey=Gene;gene=ruvA;locus_tag=FTN_1025	11256	948	-4.073	9.72785	2.33983e-67		-4.073	0.0594162	-1.22609
gi|118496615|ref|NC_008601.1|	RefSeq	gene	1082924	1084117	.	-	.	ID=gene1024;Name=FTN_1026;Dbxref=GeneID:4548308;gbkey=Gene;locus_tag=FTN_1026	2812	2126	-0.906954	8.33341	1.55918e-05		-0.906954	0.53331	-0.27302
gi|118496615|ref|NC_008601.1|	RefSeq	gene	1084199	1084714	.	-	.	ID=gene1025;Name=ruvC;Dbxref=GeneID:4548309;gbkey=Gene;gene=ruvC;locus_tag=FTN_1027	623	2447	1.47001	7.06114	1.46242e-11		1.47001	2.77024	0.442518
gi|118496615|ref|NC_008601.1|	RefSeq	gene	1084811	1085557	.	-	.	ID=gene1026;Name=FTN_1028;Dbxref=GeneID:4548310;gbkey=Gene;locus_tag=FTN_1028	5416	5823	-0.399002	9.24646	0.0533633		-0.399002	0.758383	-0.120111
gi|118496615|ref|NC_008601.1|	RefSeq	gene	1085573	1086232	.	-	.	ID=gene1027;Name=FTN_1029;Dbxref=GeneID:4548311;gbkey=Gene;locus_tag=FTN_1029	8841	4805	-1.38319	9.688	4.00575e-11		-1.38319	0.38337	-0.416382
gi|118496615|ref|NC_008601.1|	RefSeq	gene	1086262	1087245	.	-	.	ID=gene1028;Name=lipA;Dbxref=GeneID:4547962;gbkey=Gene;gene=lipA;locus_tag=FTN_1030	4862	5158	-0.418273	9.19384	0.0430943		-0.418273	0.74832	-0.125913
gi|118496615|ref|NC_008601.1|	RefSeq	gene	1087455	1087955	.	+	.	ID=gene1029;Name=ftnA;Dbxref=GeneID:4547963;gbkey=Gene;gene=ftnA;locus_tag=FTN_1031	291	682	0.725005	5.71845	0.00155422		0.725005	1.65291	0.218248
gi|118496615|ref|NC_008601.1|	RefSeq	gene	1087958	1089430	.	-	.	ID=gene1030;Name=FTN_1032;Dbxref=GeneID:4547964;gbkey=Gene;locus_tag=FTN_1032	510	1377	0.929275	6.71714	2.21983e-05		0.929275	1.90432	0.27974
gi|118496615|ref|NC_008601.1|	RefSeq	gene	1089601	1090245	.	+	.	ID=gene1031;Name=grxB;Dbxref=GeneID:4547965;gbkey=Gene;gene=grxB;locus_tag=FTN_1033	1664	978	-1.27017	7.63139	3.7605e-09		-1.27017	0.414612	-0.382359
gi|118496615|ref|NC_008601.1|	RefSeq	gene	1090247	1090876	.	+	.	ID=gene1032;Name=rnfB;Dbxref=GeneID:4547966;gbkey=Gene;gene=rnfB;locus_tag=FTN_1034	2189	838	-1.88861	7.77494	5.36088e-18		-1.88861	0.270067	-0.568528
gi|118496615|ref|NC_008601.1|	RefSeq	gene	1090869	1091507	.	+	.	ID=gene1033;Name=nth;Dbxref=GeneID:4547967;gbkey=Gene;gene=nth;locus_tag=FTN_1035	2112	722	-2.05186	7.73403	1.1928e-20		-2.05186	0.241173	-0.617672
gi|118496615|ref|NC_008601.1|	RefSeq	gene	1091504	1091935	.	+	.	ID=gene1034;Name=FTN_1036;Dbxref=GeneID:4547968;gbkey=Gene;locus_tag=FTN_1036	2177	454	-2.76473	7.78244	9.39096e-34		-2.76473	0.147141	-0.832265
gi|118496615|ref|NC_008601.1|	RefSeq	gene	1091935	1093194	.	+	.	ID=gene1035;Name=FTN_1037;Dbxref=GeneID:4547969;gbkey=Gene;locus_tag=FTN_1037	306	511	0.236173	5.55436	0.308819		0.236173	1.17786	0.0710951
gi|118496615|ref|NC_008601.1|	RefSeq	gene	1093310	1093996	.	+	.	ID=gene1036;Name=FTN_1038;Dbxref=GeneID:4547970;gbkey=Gene;locus_tag=FTN_1038	3578	8073	0.670391	9.42026	0.00121583		0.670391	1.5915	0.201808
gi|118496615|ref|NC_008601.1|	RefSeq	gene	1094041	1097466	.	+	.	ID=gene1037;Name=mfd;Dbxref=GeneID:4547971;gbkey=Gene;gene=mfd;locus_tag=FTN_1039	3214	6252	0.45639	9.19675	0.0276092		0.45639	1.3721	0.137387
gi|118496615|ref|NC_008601.1|	RefSeq	gene	1097585	1098628	.	-	.	ID=gene1038;Name=ilvC;Dbxref=GeneID:4547972;gbkey=Gene;gene=ilvC;locus_tag=FTN_1040	10544	14901	-0.00455823	10.5052	0.982704		-0.00455823	0.996845	-0.00137217
gi|118496615|ref|NC_008601.1|	RefSeq	gene	1098656	1098973	.	-	.	ID=gene1039;Name=ilvN;Dbxref=GeneID:4547973;gbkey=Gene;gene=ilvN;locus_tag=FTN_1041	25102	6266	-2.5057	11.0747	5.54463e-31		-2.5057	0.176079	-0.754292
gi|118496615|ref|NC_008601.1|	RefSeq	gene	1098978	1100675	.	-	.	ID=gene1040;Name=ilvB;Dbxref=GeneID:4547974;gbkey=Gene;gene=ilvB;locus_tag=FTN_1042	39437	25832	-1.11393	11.9408	7.4617e-08		-1.11393	0.462033	-0.335327
gi|118496615|ref|NC_008601.1|	RefSeq	gene	1100822	1102504	.	-	.	ID=gene1041;Name=ilvD;Dbxref=GeneID:4547975;gbkey=Gene;gene=ilvD;locus_tag=FTN_1043	7982	5401	-1.06705	9.78249	2.90391e-07		-1.06705	0.477294	-0.321214
gi|118496615|ref|NC_008601.1|	RefSeq	gene	1102528	1104324	.	-	.	ID=gene1042;Name=FTN_1044;Dbxref=GeneID:4547976;gbkey=Gene;locus_tag=FTN_1044	6856	5023	-0.952343	9.98102	4.56769e-06		-0.952343	0.516793	-0.286684
gi|118496615|ref|NC_008601.1|	RefSeq	gene	1104467	1105060	.	-	.	ID=gene1043;Name=engB;Dbxref=GeneID:4547977;gbkey=Gene;gene=engB;gene_synonym=yihA,ysxC;locus_tag=FTN_1045	784	1065	-0.061609	6.9547	0.780296		-0.061609	0.958195	-0.0185462
gi|118496615|ref|NC_008601.1|	RefSeq	gene	1105057	1105542	.	-	.	ID=gene1044;Name=wzb;Dbxref=GeneID:4547978;gbkey=Gene;gene=wzb;locus_tag=FTN_1046	803	1421	0.319853	7.12946	0.136864		0.319853	1.2482	0.0962852
gi|118496615|ref|NC_008601.1|	RefSeq	gene	1105543	1106469	.	-	.	ID=gene1045;Name=hflC;Dbxref=GeneID:4547979;gbkey=Gene;gene=hflC;locus_tag=FTN_1047	1414	2811	0.487726	7.98271	0.0203781		0.487726	1.40223	0.14682
gi|118496615|ref|NC_008601.1|	RefSeq	gene	1106471	1107538	.	-	.	ID=gene1046;Name=hflK;Dbxref=GeneID:4547980;gbkey=Gene;gene=hflK;locus_tag=FTN_1048	1970	4014	0.523277	8.38595	0.0121864		0.523277	1.43722	0.157522
gi|118496615|ref|NC_008601.1|	RefSeq	gene	1107723	1108901	.	+	.	ID=gene1047;Name=FTN_1049;Dbxref=GeneID:4547981;gbkey=Gene;locus_tag=FTN_1049	5880	2827	-1.56004	9.68623	1.50335e-13		-1.56004	0.339142	-0.469619
gi|118496615|ref|NC_008601.1|	RefSeq	gene	1108912	1110222	.	-	.	ID=gene1048;Name=hflX;Dbxref=GeneID:4547982;gbkey=Gene;gene=hflX;locus_tag=FTN_1050	8687	10802	-0.189174	10.1162	0.357445		-0.189174	0.877108	-0.0569471
gi|118496615|ref|NC_008601.1|	RefSeq	gene	1110271	1110600	.	-	.	ID=gene1049;Name=hfq;Dbxref=GeneID:4547983;gbkey=Gene;gene=hfq;locus_tag=FTN_1051	15521	3426	-2.68312	10.5329	1.06945e-34		-2.68312	0.155704	-0.807699
gi|118496615|ref|NC_008601.1|	RefSeq	gene	1110711	1111637	.	-	.	ID=gene1050;Name=miaA;Dbxref=GeneID:4547984;gbkey=Gene;gene=miaA;locus_tag=FTN_1052	1001	594	-1.25625	6.6239	1.15948e-08		-1.25625	0.418632	-0.378168
gi|118496615|ref|NC_008601.1|	RefSeq	gene	1111638	1113071	.	-	.	ID=gene1051;Name=FTN_1053;Dbxref=GeneID:4547985;gbkey=Gene;locus_tag=FTN_1053	5448	1324	-2.54424	9.10189	2.99903e-31		-2.54424	0.171439	-0.765891
gi|118496615|ref|NC_008601.1|	RefSeq	gene	1113184	1113456	.	-	.	ID=gene1052;Name=hupB;Dbxref=GeneID:4547986;gbkey=Gene;gene=hupB;locus_tag=FTN_1054	8363	1553	-2.93239	9.5338	5.05818e-40		-2.93239	0.130997	-0.882737
gi|118496615|ref|NC_008601.1|	RefSeq	gene	1113543	1115867	.	-	.	ID=gene1053;Name=lon;Dbxref=GeneID:4547987;gbkey=Gene;gene=lon;locus_tag=FTN_1055	16720	11181	-1.08406	10.8566	1.70816e-07		-1.08406	0.471699	-0.326335
gi|118496615|ref|NC_008601.1|	RefSeq	gene	1115892	1117145	.	-	.	ID=gene1054;Name=clpX;Dbxref=GeneID:4547988;gbkey=Gene;gene=clpX;locus_tag=FTN_1056	12423	9871	-0.835281	10.5285	5.27267e-05		-0.835281	0.560474	-0.251445
gi|118496615|ref|NC_008601.1|	RefSeq	gene	1117169	1117774	.	-	.	ID=gene1055;Name=clpP;Dbxref=GeneID:4547989;gbkey=Gene;gene=clpP;locus_tag=FTN_1057	4877	9013	0.382461	9.61748	0.0637252		0.382461	1.30356	0.115132
gi|118496615|ref|NC_008601.1|	RefSeq	gene	1117800	1119116	.	-	.	ID=gene1056;Name=tig;Dbxref=GeneID:4547990;gbkey=Gene;gene=tig;locus_tag=FTN_1058	17947	23857	-0.0928747	11.4181	0.650432		-0.0928747	0.937653	-0.0279581
gi|118496615|ref|NC_008601.1|	RefSeq	gene	1119271	1119735	.	+	.	ID=gene1057;Name=FTN_1059;Dbxref=GeneID:4547991;gbkey=Gene;locus_tag=FTN_1059	349	922	0.897797	6.04156	6.68455e-05		0.897797	1.86322	0.270264
gi|118496615|ref|NC_008601.1|	RefSeq	gene	1119778	1120371	.	-	.	ID=gene1058;Name=tdk;Dbxref=GeneID:4547992;gbkey=Gene;gene=tdk;locus_tag=FTN_1060	1854	1072	-1.29376	7.62154	1.63226e-09		-1.29376	0.407885	-0.389462
gi|118496615|ref|NC_008601.1|	RefSeq	gene	1120387	1121136	.	-	.	ID=gene1059;Name=FTN_1061;Dbxref=GeneID:4547993;gbkey=Gene;locus_tag=FTN_1061	754	1000	-0.0961679	6.63159	0.666239		-0.0961679	0.935515	-0.0289494
gi|118496615|ref|NC_008601.1|	RefSeq	gene	1121316	1121990	.	-	.	ID=gene1060;Name=FTN_1062;Dbxref=GeneID:4547994;gbkey=Gene;locus_tag=FTN_1062	701	886	-0.165627	6.60769	0.452644		-0.165627	0.891541	-0.0498587
gi|118496615|ref|NC_008601.1|	RefSeq	gene	1122215	1123543	.	+	.	ID=gene1061;Name=FTN_1063;Dbxref=GeneID:4547995;gbkey=Gene;locus_tag=FTN_1063	4443	14419	1.1948	9.89079	9.92103e-09		1.1948	2.28913	0.359671
gi|118496615|ref|NC_008601.1|	RefSeq	gene	1123547	1124530	.	+	.	ID=gene1062;Name=FTN_1064;Dbxref=GeneID:4547996;gbkey=Gene;locus_tag=FTN_1064	4342	3880	-0.665828	9.14543	0.00134492		-0.665828	0.630327	-0.200434
gi|118496615|ref|NC_008601.1|	RefSeq	gene	1124523	1125011	.	+	.	ID=gene1063;Name=FTN_1065;Dbxref=GeneID:4547997;gbkey=Gene;locus_tag=FTN_1065	846	838	-0.517177	6.90883	0.0173871		-0.517177	0.698738	-0.155686
gi|118496615|ref|NC_008601.1|	RefSeq	gene	1125001	1125843	.	+	.	ID=gene1064;Name=FTN_1066;Dbxref=GeneID:4547998;gbkey=Gene;locus_tag=FTN_1066	692	997	0.0232729	6.87883	0.923199		0.0232729	1.01626	0.00700583
gi|118496615|ref|NC_008601.1|	RefSeq	gene	1125843	1127333	.	+	.	ID=gene1065;Name=FTN_1067;Dbxref=GeneID:4547999;gbkey=Gene;locus_tag=FTN_1067	715	1945	0.94011	7.17594	1.27279e-05		0.94011	1.91867	0.283001
gi|118496615|ref|NC_008601.1|	RefSeq	gene	1127581	1128003	.	+	.	ID=gene1066;Name=FTN_1068;Dbxref=GeneID:4548000;gbkey=Gene;locus_tag=FTN_1068	347	339	-0.537002	6.56611	0.0222138		-0.537002	0.689202	-0.161654
gi|118496615|ref|NC_008601.1|	RefSeq	gene	1128155	1130653	.	-	.	ID=gene1067;Name=FTN_1069;Dbxref=GeneID:4547474;gbkey=Gene;locus_tag=FTN_1069	1612	1394	-0.713107	7.80811	0.000769653		-0.713107	0.610005	-0.214667
gi|118496615|ref|NC_008601.1|	RefSeq	gene	1130861	1132213	.	-	.	ID=gene1068;Name=FTN_1070;Dbxref=GeneID:4547475;gbkey=Gene;locus_tag=FTN_1070	892	742	-0.769052	7.1219	0.000409413		-0.769052	0.586803	-0.231508
gi|118496615|ref|NC_008601.1|	RefSeq	gene	1132421	1133899	.	-	.	ID=gene1069;Name=FTN_1071;Dbxref=GeneID:4547476;gbkey=Gene;locus_tag=FTN_1071	656	653	-0.510062	6.60545	0.020471		-0.510062	0.702192	-0.153544
gi|118496615|ref|NC_008601.1|	RefSeq	gene	1134341	1135204	.	+	.	ID=gene1070;Name=FTN_1072;Dbxref=GeneID:4547477;gbkey=Gene;locus_tag=FTN_1072	285	668	0.725134	5.87234	0.00155401		0.725134	1.65305	0.218287
gi|118496615|ref|NC_008601.1|	RefSeq	gene	1135195	1136259	.	-	.	ID=gene1071;Name=FTN_1073;Dbxref=GeneID:4547478;gbkey=Gene;locus_tag=FTN_1073	1553	1449	-0.603495	7.782	0.0043896		-0.603495	0.658157	-0.18167
gi|118496615|ref|NC_008601.1|	RefSeq	gene	1136357	1138117	.	-	.	ID=gene1072;Name=FTN_1074;Dbxref=GeneID:4547479;gbkey=Gene;locus_tag=FTN_1074	9417	6516	-1.03481	10.4655	6.25238e-07		-1.03481	0.48808	-0.311509
gi|118496615|ref|NC_008601.1|	RefSeq	gene	1138169	1138876	.	-	.	ID=gene1073;Name=FTN_1075;Dbxref=GeneID:4547480;gbkey=Gene;locus_tag=FTN_1075	2509	3944	0.148996	8.70272	0.474385		0.148996	1.1088	0.0448523
gi|118496615|ref|NC_008601.1|	RefSeq	gene	1138891	1140108	.	-	.	ID=gene1074;Name=ispG;Dbxref=GeneID:4547481;gbkey=Gene;gene=ispG;gene_synonym=gcpE;locus_tag=FTN_1076	6703	11122	0.226989	9.95884	0.269934		0.226989	1.17039	0.0683305
gi|118496615|ref|NC_008601.1|	RefSeq	gene	1140193	1140939	.	+	.	ID=gene1075;Name=FTN_1077;Dbxref=GeneID:4547482;gbkey=Gene;locus_tag=FTN_1077	281	662	0.732505	5.46979	0.00138663		0.732505	1.66152	0.220506
gi|118496615|ref|NC_008601.1|	RefSeq	gene	1140939	1141115	.	-	.	ID=gene1076;Name=FTN_1078;Note=gene fragment;Dbxref=GeneID:4547483;gbkey=Gene;locus_tag=FTN_1078;pseudo=true	64	231	1.34679	3.66212	2.2616e-06		1.34679	2.54346	0.405424
gi|118496615|ref|NC_008601.1|	RefSeq	gene	1141285	1142637	.	-	.	ID=gene1077;Name=FTN_1079;Dbxref=GeneID:4547484;gbkey=Gene;locus_tag=FTN_1079	1106	1769	0.174022	7.48049	0.413887		0.174022	1.1282	0.0523859
gi|118496615|ref|NC_008601.1|	RefSeq	gene	1142671	1143699	.	-	.	ID=gene1078;Name=FTN_1080;Dbxref=GeneID:4547485;gbkey=Gene;locus_tag=FTN_1080	1617	1321	-0.795167	7.92296	0.000180532		-0.795167	0.576277	-0.239369
gi|118496615|ref|NC_008601.1|	RefSeq	gene	1143901	1145175	.	+	.	ID=gene1079;Name=FTN_1081;Dbxref=GeneID:4547486;gbkey=Gene;locus_tag=FTN_1081	329	1532	1.7154	6.35986	3.0124e-14		1.7154	3.28387	0.516386
gi|118496615|ref|NC_008601.1|	RefSeq	gene	1145207	1146601	.	-	.	ID=gene1080;Name=FTN_1082;Dbxref=GeneID:4547487;gbkey=Gene;locus_tag=FTN_1082	296	1112	1.40563	6.00511	6.2847e-10		1.40563	2.64933	0.423136
gi|118496615|ref|NC_008601.1|	RefSeq	gene	1146713	1147330	.	+	.	ID=gene1081;Name=FTN_1083;Dbxref=GeneID:4547488;gbkey=Gene;locus_tag=FTN_1083	355	590	0.229289	5.84701	0.315326		0.229289	1.17226	0.0690229
gi|118496615|ref|NC_008601.1|	RefSeq	gene	1147417	1147587	.	+	.	ID=gene1082;Name=rubA;Dbxref=GeneID:4547489;gbkey=Gene;gene=rubA;locus_tag=FTN_1084	150	801	1.91256	5.30193	2.64963e-15		1.91256	3.76478	0.575739
gi|118496615|ref|NC_008601.1|	RefSeq	gene	1147596	1148468	.	+	.	ID=gene1083;Name=FTN_1085;Dbxref=GeneID:4547490;gbkey=Gene;locus_tag=FTN_1085	336	3939	3.04736	7.31871	1.32596e-39		3.04736	8.26698	0.917347
gi|118496615|ref|NC_008601.1|	RefSeq	gene	1148532	1149137	.	+	.	ID=gene1084;Name=FTN_1086;Dbxref=GeneID:4547491;gbkey=Gene;locus_tag=FTN_1086	131	710	1.93387	5.21524	4.58907e-15		1.93387	3.82078	0.582152
gi|118496615|ref|NC_008601.1|	RefSeq	gene	1149424	1150110	.	-	.	ID=gene1085;Name=cynT;Dbxref=GeneID:4547492;gbkey=Gene;gene=cynT;locus_tag=FTN_1087	926	1803	0.457726	7.20708	0.0318104		0.457726	1.37338	0.137789
gi|118496615|ref|NC_008601.1|	RefSeq	gene	1150181	1151218	.	-	.	ID=gene1086;Name=ansA;Dbxref=GeneID:4548648;gbkey=Gene;gene=ansA;locus_tag=FTN_1088	2694	2371	-0.687766	8.26804	0.00101343		-0.687766	0.620815	-0.207038
gi|118496615|ref|NC_008601.1|	RefSeq	gene	1151220	1151678	.	-	.	ID=gene1087;Name=rnhA;Dbxref=GeneID:4548649;gbkey=Gene;gene=rnhA;locus_tag=FTN_1089	587	1116	0.423295	6.38943	0.0525763		0.423295	1.34099	0.127424
gi|118496615|ref|NC_008601.1|	RefSeq	gene	1151653	1152243	.	-	.	ID=gene1088;Name=FTN_1090;Dbxref=GeneID:4548650;gbkey=Gene;locus_tag=FTN_1090	275	1259	1.69086	6.11667	1.35956e-13		1.69086	3.22848	0.508998
gi|118496615|ref|NC_008601.1|	RefSeq	gene	1152246	1153523	.	-	.	ID=gene1089;Name=aroA;Dbxref=GeneID:4548651;gbkey=Gene;gene=aroA;locus_tag=FTN_1091	911	6117	2.24363	8.26439	6.65139e-25		2.24363	4.73586	0.675399
gi|118496615|ref|NC_008601.1|	RefSeq	gene	1153614	1154492	.	-	.	ID=gene1090;Name=rpoH;Dbxref=GeneID:4548652;gbkey=Gene;gene=rpoH;locus_tag=FTN_1092	3622	5217	0.0228881	9.09252	0.913123		0.0228881	1.01599	0.00689
gi|118496615|ref|NC_008601.1|	RefSeq	gene	1154516	1155004	.	-	.	ID=gene1091;Name=FTN_1093;Dbxref=GeneID:4548653;gbkey=Gene;locus_tag=FTN_1093	3539	4134	-0.27934	9.19184	0.177945		-0.27934	0.823968	-0.0840896
gi|118496615|ref|NC_008601.1|	RefSeq	gene	1155078	1156022	.	-	.	ID=gene1092;Name=secF;Dbxref=GeneID:4548654;gbkey=Gene;gene=secF;locus_tag=FTN_1094	1062	2429	0.68998	7.639	0.0011327		0.68998	1.61326	0.207705
gi|118496615|ref|NC_008601.1|	RefSeq	gene	1156041	1157978	.	-	.	ID=gene1093;Name=secD;Dbxref=GeneID:4548655;gbkey=Gene;gene=secD;locus_tag=FTN_1095	1621	12918	2.49081	9.31185	2.69823e-30		2.49081	5.62092	0.749807
gi|118496615|ref|NC_008601.1|	RefSeq	gene	1158035	1158391	.	-	.	ID=gene1094;Name=yajC;Dbxref=GeneID:4548656;gbkey=Gene;gene=yajC;locus_tag=FTN_1096	241	3934	3.52478	7.37977	1.96744e-49		3.52478	11.5097	1.06106
gi|118496615|ref|NC_008601.1|	RefSeq	gene	1158943	1159515	.	-	.	ID=gene1095;Name=FTN_1097;Dbxref=GeneID:4548657;gbkey=Gene;locus_tag=FTN_1097	901	831	-0.620135	6.94806	0.00419965		-0.620135	0.65061	-0.186679
gi|118496615|ref|NC_008601.1|	RefSeq	gene	1159527	1160402	.	-	.	ID=gene1096;Name=FTN_1098;Dbxref=GeneID:4548658;gbkey=Gene;locus_tag=FTN_1098	345	381	-0.360228	5.50817	0.121285		-0.360228	0.779042	-0.108439
gi|118496615|ref|NC_008601.1|	RefSeq	gene	1160507	1161382	.	+	.	ID=gene1097;Name=FTN_1099;Dbxref=GeneID:4548659;gbkey=Gene;locus_tag=FTN_1099	199	1007	1.83514	5.73252	6.14012e-15		1.83514	3.56806	0.552432
gi|118496615|ref|NC_008601.1|	RefSeq	gene	1161389	1162492	.	-	.	ID=gene1098;Name=tgt;Dbxref=GeneID:4548660;gbkey=Gene;gene=tgt;locus_tag=FTN_1100	725	4943	2.26563	7.80184	7.77671e-25		2.26563	4.80863	0.682021
gi|118496615|ref|NC_008601.1|	RefSeq	gene	1162957	1163790	.	-	.	ID=gene1099;Name=FTN_1101;Dbxref=GeneID:4548661;gbkey=Gene;locus_tag=FTN_1101	2232	558	-2.50323	7.71331	8.1561e-29		-2.50323	0.176381	-0.753548
gi|118496615|ref|NC_008601.1|	RefSeq	gene	1164373	1164603	.	+	.	ID=gene1100;Name=FTN_1102;Dbxref=GeneID:4548662;gbkey=Gene;locus_tag=FTN_1102	103	120	-0.282841	3.60499	0.331943		-0.282841	0.821971	-0.0851437
gi|118496615|ref|NC_008601.1|	RefSeq	gene	1164644	1165492	.	-	.	ID=gene1101;Name=FTN_1103;Dbxref=GeneID:4548663;gbkey=Gene;locus_tag=FTN_1103	661	558	-0.747777	5.98074	0.000755776		-0.747777	0.59552	-0.225103
gi|118496615|ref|NC_008601.1|	RefSeq	gene	1165519	1166067	.	-	.	ID=gene1102;Name=FTN_1104;Dbxref=GeneID:4548664;gbkey=Gene;locus_tag=FTN_1104	472	363	-0.882096	5.46129	0.000119847		-0.882096	0.542579	-0.265537
gi|118496615|ref|NC_008601.1|	RefSeq	gene	1166699	1167313	.	+	.	ID=gene1103;Name=FTN_1105;Dbxref=GeneID:4548665;gbkey=Gene;locus_tag=FTN_1105	988	819	-0.774086	6.99634	0.000356198		-0.774086	0.584759	-0.233023
gi|118496615|ref|NC_008601.1|	RefSeq	gene	1167276	1168352	.	+	.	ID=gene1104;Name=metN;Dbxref=GeneID:4548666;gbkey=Gene;gene=metN;locus_tag=FTN_1106	4751	1363	-2.30487	8.99386	2.55719e-26		-2.30487	0.202379	-0.693834
gi|118496615|ref|NC_008601.1|	RefSeq	gene	1168330	1169802	.	+	.	ID=gene1105;Name=metlQ;Dbxref=GeneID:4548667;gbkey=Gene;gene=metlQ;locus_tag=FTN_1107	1479	1025	-1.03244	7.49459	1.46994e-06		-1.03244	0.488883	-0.310795
gi|118496615|ref|NC_008601.1|	RefSeq	gene	1169873	1171084	.	+	.	ID=gene1106;Name=FTN_1108;Dbxref=GeneID:4547889;gbkey=Gene;locus_tag=FTN_1108	333	582	0.301867	5.772	0.189121		0.301867	1.23274	0.0908711
gi|118496615|ref|NC_008601.1|	RefSeq	gene	1171158	1171907	.	+	.	ID=gene1107;Name=FTN_1109;Dbxref=GeneID:4547890;gbkey=Gene;locus_tag=FTN_1109	2775	1412	-1.4782	8.62042	3.95476e-12		-1.4782	0.358937	-0.444982
gi|118496615|ref|NC_008601.1|	RefSeq	gene	1171920	1172399	.	+	.	ID=gene1108;Name=ispF;Dbxref=GeneID:4547891;gbkey=Gene;gene=ispF;locus_tag=FTN_1110	1589	1186	-0.925476	7.7169	1.4012e-05		-0.925476	0.526507	-0.278596
gi|118496615|ref|NC_008601.1|	RefSeq	gene	1172404	1174089	.	-	.	ID=gene1109;Name=FTN_1111;Dbxref=GeneID:4547892;gbkey=Gene;locus_tag=FTN_1111	5654	5197	-0.625124	9.60778	0.00252521		-0.625124	0.648364	-0.188181
gi|118496615|ref|NC_008601.1|	RefSeq	gene	1174115	1176937	.	-	.	ID=gene1110;Name=cphA;Dbxref=GeneID:4547893;gbkey=Gene;gene=cphA;locus_tag=FTN_1112	60217	9335	-3.19297	12.6358	1.04012e-46		-3.19297	0.10935	-0.961181
gi|118496615|ref|NC_008601.1|	RefSeq	gene	1177061	1177804	.	+	.	ID=gene1111;Name=FTN_1113;Dbxref=GeneID:4547894;gbkey=Gene;locus_tag=FTN_1113	713	779	-0.375762	6.58169	0.0852025		-0.375762	0.770698	-0.113116
gi|118496615|ref|NC_008601.1|	RefSeq	gene	1177793	1178545	.	-	.	ID=gene1112;Name=glpQ;Dbxref=GeneID:4547895;gbkey=Gene;gene=glpQ;locus_tag=FTN_1114	1223	1240	-0.483581	7.47009	0.0233472		-0.483581	0.7152	-0.145572
gi|118496615|ref|NC_008601.1|	RefSeq	gene	1178703	1180481	.	+	.	ID=gene1113;Name=pilB;Dbxref=GeneID:4547896;gbkey=Gene;gene=pilB;locus_tag=FTN_1115	2895	2273	-0.852469	8.52357	4.75716e-05		-0.852469	0.553836	-0.256619
gi|118496615|ref|NC_008601.1|	RefSeq	gene	1180496	1181725	.	+	.	ID=gene1114;Name=pilC;Dbxref=GeneID:4547897;gbkey=Gene;gene=pilC;locus_tag=FTN_1116	2393	1340	-1.34004	8.06624	3.08108e-10		-1.34004	0.395011	-0.403391
gi|118496615|ref|NC_008601.1|	RefSeq	gene	1181799	1182965	.	-	.	ID=gene1115;Name=FTN_1117;Dbxref=GeneID:4547898;gbkey=Gene;locus_tag=FTN_1117	1930	2276	-0.26563	7.94326	0.205406		-0.26563	0.831836	-0.0799625
gi|118496615|ref|NC_008601.1|	RefSeq	gene	1182983	1183318	.	-	.	ID=gene1116;Name=FTN_1118;Dbxref=GeneID:4547899;gbkey=Gene;locus_tag=FTN_1118	578	831	0.0202302	6.48433	0.931673		0.0202302	1.01412	0.00608991
gi|118496615|ref|NC_008601.1|	RefSeq	gene	1183335	1183586	.	-	.	ID=gene1117;Name=FTN_1119;Dbxref=GeneID:4547900;gbkey=Gene;locus_tag=FTN_1119	1094	315	-2.2992	7.00551	2.41063e-23		-2.2992	0.203176	-0.692128
gi|118496615|ref|NC_008601.1|	RefSeq	gene	1183729	1184730	.	+	.	ID=gene1118;Name=hemH;Dbxref=GeneID:4547901;gbkey=Gene;gene=hemH;locus_tag=FTN_1120	1797	918	-1.47242	7.81064	1.00486e-11		-1.47242	0.360377	-0.443243
gi|118496615|ref|NC_008601.1|	RefSeq	gene	1184715	1186109	.	+	.	ID=gene1119;Name=phrB;Dbxref=GeneID:4547902;gbkey=Gene;gene=phrB;locus_tag=FTN_1121	1703	872	-1.46907	7.72636	1.19444e-11		-1.46907	0.361215	-0.442234
gi|118496615|ref|NC_008601.1|	RefSeq	gene	1186844	1187233	.	+	.	ID=gene1120;Name=FTN_1122;Dbxref=GeneID:4547903;gbkey=Gene;locus_tag=FTN_1122	881	467	-1.41898	7.01231	2.09539e-10		-1.41898	0.373976	-0.427156
gi|118496615|ref|NC_008601.1|	RefSeq	gene	1187288	1187593	.	+	.	ID=gene1121;Name=FTN_1123;Dbxref=GeneID:4547904;gbkey=Gene;locus_tag=FTN_1123	563	310	-1.36399	6.57652	3.61284e-09		-1.36399	0.388505	-0.410603
gi|118496615|ref|NC_008601.1|	RefSeq	gene	1187659	1187904	.	+	.	ID=gene1122;Name=FTN_1124;Dbxref=GeneID:4547905;gbkey=Gene;locus_tag=FTN_1124	332	274	-0.78023	6.12611	0.00109869		-0.78023	0.582274	-0.234873
gi|118496615|ref|NC_008601.1|	RefSeq	gene	1188089	1188952	.	+	.	ID=gene1123;Name=FTN_1125;Dbxref=GeneID:4547906;gbkey=Gene;locus_tag=FTN_1125	1109	765	-1.03913	7.09184	1.73965e-06		-1.03913	0.486621	-0.31281
gi|118496615|ref|NC_008601.1|	RefSeq	gene	1188964	1189194	.	+	.	ID=gene1124;Name=chaB;Dbxref=GeneID:4547907;gbkey=Gene;gene=chaB;locus_tag=FTN_1126	273	293	-0.40137	5.05345	0.0946305		-0.40137	0.757139	-0.120824
gi|118496615|ref|NC_008601.1|	RefSeq	gene	1189304	1190299	.	-	.	ID=gene1125;Name=galM;Dbxref=GeneID:4548705;gbkey=Gene;gene=galM;locus_tag=FTN_1127	1393	1337	-0.56269	7.42526	0.00809124		-0.56269	0.677039	-0.169387
gi|118496615|ref|NC_008601.1|	RefSeq	gene	1190296	1191471	.	-	.	ID=gene1126;Name=dfp;Dbxref=GeneID:4548706;gbkey=Gene;gene=dfp;locus_tag=FTN_1128	1462	1518	-0.449279	7.55141	0.0338843		-0.449279	0.732409	-0.135247
gi|118496615|ref|NC_008601.1|	RefSeq	gene	1191484	1192668	.	-	.	ID=gene1127;Name=FTN_1129;Dbxref=GeneID:4548707;gbkey=Gene;locus_tag=FTN_1129	758	1079	0.00587915	6.96544	0.984314		0.00587915	1.00408	0.0017698
gi|118496615|ref|NC_008601.1|	RefSeq	gene	1192744	1194252	.	-	.	ID=gene1128;Name=FTN_1130;Dbxref=GeneID:4548708;gbkey=Gene;locus_tag=FTN_1130	968	2686	0.96876	7.8672	5.2567e-06		0.96876	1.95716	0.291626
gi|118496615|ref|NC_008601.1|	RefSeq	gene	1194413	1198477	.	-	.	ID=gene1129;Name=putA;Dbxref=GeneID:4548709;gbkey=Gene;gene=putA;locus_tag=FTN_1131	15932	10522	-1.10205	10.7116	1.08166e-07		-1.10205	0.465853	-0.331751
gi|118496615|ref|NC_008601.1|	RefSeq	gene	1198494	1198781	.	-	.	ID=gene1130;Name=FTN_1132;Dbxref=GeneID:4548710;gbkey=Gene;locus_tag=FTN_1132	778	484	-1.18806	6.459	1.01041e-07		-1.18806	0.438892	-0.357643
gi|118496615|ref|NC_008601.1|	RefSeq	gene	1198995	1199378	.	+	.	ID=gene1131;Name=FTN_1133;Dbxref=GeneID:4548711;gbkey=Gene;locus_tag=FTN_1133	162	2111	3.1995	6.4868	1.14811e-39		3.1995	9.18637	0.963144
gi|118496615|ref|NC_008601.1|	RefSeq	gene	1199445	1199690	.	-	.	ID=gene1132;Name=FTN_1134;Dbxref=GeneID:4548712;gbkey=Gene;locus_tag=FTN_1134	80	1656	3.86628	6.00488	2.46354e-49		3.86628	14.5836	1.16387
gi|118496615|ref|NC_008601.1|	RefSeq	gene	1199726	1200805	.	-	.	ID=gene1133;Name=aroB;Dbxref=GeneID:4548713;gbkey=Gene;gene=aroB;locus_tag=FTN_1135	2373	14288	2.08643	9.41072	2.04048e-22		2.08643	4.24695	0.628077
gi|118496615|ref|NC_008601.1|	RefSeq	gene	1200802	1201332	.	-	.	ID=gene1134;Name=aroK;Dbxref=GeneID:4548714;gbkey=Gene;gene=aroK;locus_tag=FTN_1136	6080	10092	0.22752	9.59914	0.269139		0.22752	1.17082	0.0684904
gi|118496615|ref|NC_008601.1|	RefSeq	gene	1201458	1203242	.	-	.	ID=gene1135;Name=pilQ;Dbxref=GeneID:4548715;gbkey=Gene;gene=pilQ;locus_tag=FTN_1137	7599	3629	-1.56974	9.52897	9.50064e-14		-1.56974	0.336868	-0.47254
gi|118496615|ref|NC_008601.1|	RefSeq	gene	1203255	1203845	.	-	.	ID=gene1136;Name=pilP;Dbxref=GeneID:4548716;gbkey=Gene;gene=pilP;locus_tag=FTN_1138	1215	913	-0.915706	7.03863	2.17903e-05		-0.915706	0.530084	-0.275655
gi|118496615|ref|NC_008601.1|	RefSeq	gene	1203851	1204447	.	-	.	ID=gene1137;Name=pilO;Dbxref=GeneID:4548717;gbkey=Gene;gene=pilO;locus_tag=FTN_1139	307	1000	1.19987	6.06577	1.12708e-07		1.19987	2.29719	0.361197
gi|118496615|ref|NC_008601.1|	RefSeq	gene	1204441	1205004	.	-	.	ID=gene1138;Name=pilN;Dbxref=GeneID:4548718;gbkey=Gene;gene=pilN;locus_tag=FTN_1140	1006	1838	0.365928	7.2182	0.0854584		0.365928	1.28871	0.110155
gi|118496615|ref|NC_008601.1|	RefSeq	gene	1205006	1206010	.	-	.	ID=gene1139;Name=pilM;Dbxref=GeneID:4548719;gbkey=Gene;gene=pilM;locus_tag=FTN_1141	1252	3393	0.934725	7.79324	9.60087e-06		0.934725	1.91153	0.28138
gi|118496615|ref|NC_008601.1|	RefSeq	gene	1206137	1206793	.	+	.	ID=gene1140;Name=adk;Dbxref=GeneID:4548720;gbkey=Gene;gene=adk;locus_tag=FTN_1142	3266	2020	-1.19666	8.82471	1.36375e-08		-1.19666	0.436285	-0.360229
gi|118496615|ref|NC_008601.1|	RefSeq	gene	1207352	1210072	.	-	.	ID=gene1141;Name=FTN_1143;Dbxref=GeneID:4548721;gbkey=Gene;locus_tag=FTN_1143	2060	2675	-0.126644	8.34082	0.545789		-0.126644	0.91596	-0.0381236
gi|118496615|ref|NC_008601.1|	RefSeq	gene	1210133	1210549	.	-	.	ID=gene1142;Name=FTN_1144;Dbxref=GeneID:4548722;gbkey=Gene;locus_tag=FTN_1144	170	506	1.0696	4.9627	1.01971e-05		1.0696	2.09885	0.321981
gi|118496615|ref|NC_008601.1|	RefSeq	gene	1210564	1211457	.	-	.	ID=gene1143;Name=era;Dbxref=GeneID:4548723;gbkey=Gene;gene=era;gene_synonym=bex,rbaA,sdgE,yqfH;locus_tag=FTN_1145	414	1129	0.943625	6.35918	2.09539e-05		0.943625	1.92335	0.284059
gi|118496615|ref|NC_008601.1|	RefSeq	gene	1211571	1212764	.	-	.	ID=gene1144;Name=FTN_1146;Dbxref=GeneID:4548724;gbkey=Gene;locus_tag=FTN_1146	942	3324	1.31548	7.65801	7.23712e-10		1.31548	2.48885	0.395999
gi|118496615|ref|NC_008601.1|	RefSeq	gene	1212774	1213580	.	-	.	ID=gene1145;Name=FTN_1147;Dbxref=GeneID:4548133;gbkey=Gene;locus_tag=FTN_1147	3242	1290	-1.83294	8.22892	1.4136e-17		-1.83294	0.280692	-0.55177
gi|118496615|ref|NC_008601.1|	RefSeq	gene	1213584	1214222	.	-	.	ID=gene1146;Name=FTN_1148;Dbxref=GeneID:4548134;gbkey=Gene;locus_tag=FTN_1148	4027	899	-2.66666	8.44917	4.94438e-33		-2.66666	0.157491	-0.802744
gi|118496615|ref|NC_008601.1|	RefSeq	gene	1214226	1215359	.	-	.	ID=gene1147;Name=nagA;Dbxref=GeneID:4548135;gbkey=Gene;gene=nagA;locus_tag=FTN_1149	2832	1442	-1.4772	8.18251	3.99917e-12		-1.4772	0.359185	-0.444682
gi|118496615|ref|NC_008601.1|	RefSeq	gene	1215422	1216294	.	+	.	ID=gene1148;Name=FTN_1150;Dbxref=GeneID:4548136;gbkey=Gene;locus_tag=FTN_1150	250	596	0.749597	5.49563	0.00133387		0.749597	1.68132	0.225651
gi|118496615|ref|NC_008601.1|	RefSeq	gene	1216361	1218109	.	+	.	ID=gene1149;Name=FTN_1151;Dbxref=GeneID:4548137;gbkey=Gene;locus_tag=FTN_1151	1470	2391	0.19824	7.95593	0.346794		0.19824	1.1473	0.0596761
gi|118496615|ref|NC_008601.1|	RefSeq	gene	1218099	1219547	.	-	.	ID=gene1150;Name=FTN_1152;Dbxref=GeneID:4548138;gbkey=Gene;locus_tag=FTN_1152	1688	2007	-0.253802	7.85792	0.227981		-0.253802	0.838683	-0.0764021
gi|118496615|ref|NC_008601.1|	RefSeq	gene	1219528	1220226	.	-	.	ID=gene1151;Name=FTN_1153;Dbxref=GeneID:4548139;gbkey=Gene;locus_tag=FTN_1153	778	311	-1.82591	6.46208	2.3157e-15		-1.82591	0.282063	-0.549654
gi|118496615|ref|NC_008601.1|	RefSeq	gene	1220793	1222016	.	-	.	ID=gene1152;Name=FTN_1154;Dbxref=GeneID:4548140;gbkey=Gene;locus_tag=FTN_1154	1263	751	-1.25335	7.09613	8.44397e-09		-1.25335	0.419473	-0.377296
gi|118496615|ref|NC_008601.1|	RefSeq	gene	1222621	1224969	.	-	.	ID=gene1153;Name=FTN_1155;Dbxref=GeneID:4548141;gbkey=Gene;locus_tag=FTN_1155	4581	1805	-1.84712	8.75376	5.48559e-18		-1.84712	0.277946	-0.55604
gi|118496615|ref|NC_008601.1|	RefSeq	gene	1225102	1226655	.	-	.	ID=gene1154;Name=FTN_1156;Dbxref=GeneID:4548142;gbkey=Gene;locus_tag=FTN_1156	381	685	0.342685	6.01778	0.131342		0.342685	1.26811	0.103158
gi|118496615|ref|NC_008601.1|	RefSeq	gene	1227077	1228894	.	+	.	ID=gene1155;Name=FTN_1157;Dbxref=GeneID:4548143;gbkey=Gene;locus_tag=FTN_1157	4845	8097	0.237341	9.71479	0.24988		0.237341	1.17882	0.0714468
gi|118496615|ref|NC_008601.1|	RefSeq	gene	1229066	1229821	.	+	.	ID=gene1156;Name=FTN_1158;Dbxref=GeneID:4548144;gbkey=Gene;locus_tag=FTN_1158	782	1271	0.197154	7.03383	0.361882		0.197154	1.14643	0.0593493
gi|118496615|ref|NC_008601.1|	RefSeq	gene	1229837	1231642	.	-	.	ID=gene1157;Name=ggt;Dbxref=GeneID:4548145;gbkey=Gene;gene=ggt;locus_tag=FTN_1159	1238	3898	1.15111	8.12496	5.39318e-08		1.15111	2.22085	0.346519
gi|118496615|ref|NC_008601.1|	RefSeq	gene	1231698	1232618	.	-	.	ID=gene1158;Name=FTN_1160;Dbxref=GeneID:4548146;gbkey=Gene;locus_tag=FTN_1160	1650	4058	0.794719	7.98436	0.000150909		0.794719	1.73474	0.239234
gi|118496615|ref|NC_008601.1|	RefSeq	gene	1232695	1233897	.	-	.	ID=gene1159;Name=FTN_1161;Dbxref=GeneID:4548147;gbkey=Gene;locus_tag=FTN_1161	486	1180	0.776086	6.36036	0.000417674		0.776086	1.71248	0.233625
gi|118496615|ref|NC_008601.1|	RefSeq	gene	1233939	1234244	.	-	.	ID=gene1160;Name=FTN_1162;Dbxref=GeneID:4548148;gbkey=Gene;locus_tag=FTN_1162	798	1276	0.173601	6.67297	0.422174		0.173601	1.12787	0.0522592
gi|118496615|ref|NC_008601.1|	RefSeq	gene	1234244	1234675	.	-	.	ID=gene1161;Name=FTN_1163;Dbxref=GeneID:4548149;gbkey=Gene;locus_tag=FTN_1163	435	1177	0.932319	6.27205	2.42399e-05		0.932319	1.90834	0.280656
gi|118496615|ref|NC_008601.1|	RefSeq	gene	1234750	1235223	.	+	.	ID=gene1162;Name=smpB;Dbxref=GeneID:4548150;gbkey=Gene;gene=smpB;locus_tag=FTN_1164	699	1505	0.602781	6.92548	0.00515384		0.602781	1.51864	0.181455
gi|118496615|ref|NC_008601.1|	RefSeq	gene	1235224	1235985	.	+	.	ID=gene1163;Name=FTN_1165;Dbxref=GeneID:4548151;gbkey=Gene;locus_tag=FTN_1165	3053	2356	-0.877392	8.45028	2.81335e-05		-0.877392	0.54435	-0.264121
gi|118496615|ref|NC_008601.1|	RefSeq	gene	1235986	1237257	.	-	.	ID=gene1164;Name=FTN_1166;Dbxref=GeneID:4548725;gbkey=Gene;locus_tag=FTN_1166	756	2204	1.04002	7.10661	1.25127e-06		1.04002	2.05626	0.313077
gi|118496615|ref|NC_008601.1|	RefSeq	gene	1237355	1237555	.	-	.	ID=gene1165;Name=FTN_1167;Dbxref=GeneID:4548726;gbkey=Gene;locus_tag=FTN_1167	557	246	-1.68197	5.76085	9.75762e-13		-1.68197	0.311656	-0.506324
gi|118496615|ref|NC_008601.1|	RefSeq	gene	1237539	1238924	.	-	.	ID=gene1166;Name=xseA;Dbxref=GeneID:4548727;gbkey=Gene;gene=xseA;locus_tag=FTN_1168	2672	1317	-1.52411	8.19081	9.41616e-13		-1.52411	0.347695	-0.458801
gi|118496615|ref|NC_008601.1|	RefSeq	gene	1239077	1240237	.	+	.	ID=gene1167;Name=FTN_1169;Dbxref=GeneID:4548728;gbkey=Gene;locus_tag=FTN_1169	544	1273	0.722901	6.72309	0.000940835		0.722901	1.6505	0.217615
gi|118496615|ref|NC_008601.1|	RefSeq	gene	1240286	1242037	.	-	.	ID=gene1168;Name=FTN_1170;Dbxref=GeneID:4548729;gbkey=Gene;locus_tag=FTN_1170	4767	2028	-1.7365	9.23174	3.38573e-16		-1.7365	0.300098	-0.522737
gi|118496615|ref|NC_008601.1|	RefSeq	gene	1242054	1243040	.	-	.	ID=gene1169;Name=FTN_1171;Dbxref=GeneID:4548730;gbkey=Gene;locus_tag=FTN_1171	6271	1255	-2.82441	9.46339	2.13634e-37		-2.82441	0.141178	-0.850232
gi|118496615|ref|NC_008601.1|	RefSeq	gene	1243040	1244494	.	-	.	ID=gene1170;Name=FTN_1172;Dbxref=GeneID:4548731;gbkey=Gene;locus_tag=FTN_1172	25987	2233	-4.04419	11.5477	3.02857e-68		-4.04419	0.0606146	-1.21742
gi|118496615|ref|NC_008601.1|	RefSeq	gene	1244655	1245932	.	-	.	ID=gene1171;Name=FTN_1173;Dbxref=GeneID:4548732;gbkey=Gene;locus_tag=FTN_1173	737	1402	0.424153	6.74476	0.0489926		0.424153	1.34178	0.127683
gi|118496615|ref|NC_008601.1|	RefSeq	gene	1246023	1246820	.	-	.	ID=gene1172;Name=murI;Dbxref=GeneID:4548733;gbkey=Gene;gene=murI;locus_tag=FTN_1174	473	883	0.396952	6.28457	0.072062		0.396952	1.31672	0.119495
gi|118496615|ref|NC_008601.1|	RefSeq	gene	1246820	1247617	.	-	.	ID=gene1173;Name=FTN_1175;Dbxref=GeneID:4548734;gbkey=Gene;locus_tag=FTN_1175	891	1105	-0.192972	7.0387	0.371733		-0.192972	0.874802	-0.0580904
gi|118496615|ref|NC_008601.1|	RefSeq	gene	1247654	1249660	.	-	.	ID=gene1174;Name=uvrB;Dbxref=GeneID:4548735;gbkey=Gene;gene=uvrB;locus_tag=FTN_1176	3190	2277	-0.989921	8.54157	2.3845e-06		-0.989921	0.503505	-0.297996
gi|118496615|ref|NC_008601.1|	RefSeq	gene	1249662	1251110	.	-	.	ID=gene1175;Name=sbcB;Dbxref=GeneID:4548736;gbkey=Gene;gene=sbcB;locus_tag=FTN_1177	1819	2011	-0.358754	8.01735	0.0878818		-0.358754	0.779838	-0.107996
gi|118496615|ref|NC_008601.1|	RefSeq	gene	1251244	1251966	.	-	.	ID=gene1176;Name=FTN_1178;Dbxref=GeneID:4548737;gbkey=Gene;locus_tag=FTN_1178	9625	1435	-3.24915	9.45007	1.5001e-47		-3.24915	0.105174	-0.978091
gi|118496615|ref|NC_008601.1|	RefSeq	gene	1252082	1252981	.	+	.	ID=gene1177;Name=FTN_1179;Dbxref=GeneID:4548738;gbkey=Gene;locus_tag=FTN_1179	406	934	0.698257	5.93086	0.00170381		0.698257	1.62254	0.210196
gi|118496615|ref|NC_008601.1|	RefSeq	gene	1252992	1253897	.	-	.	ID=gene1178;Name=FTN_1180;Dbxref=GeneID:4548739;gbkey=Gene;locus_tag=FTN_1180	419	733	0.30325	6.06524	0.179152		0.30325	1.23392	0.0912874
gi|118496615|ref|NC_008601.1|	RefSeq	gene	1253884	1254966	.	-	.	ID=gene1179;Name=FTN_1181;Dbxref=GeneID:4548740;gbkey=Gene;locus_tag=FTN_1181	410	717	0.302735	6.12498	0.178049		0.302735	1.23348	0.0911324
gi|118496615|ref|NC_008601.1|	RefSeq	gene	1255109	1256992	.	+	.	ID=gene1180;Name=gidA;Dbxref=GeneID:4548741;gbkey=Gene;gene=gidA;locus_tag=FTN_1182	9401	11509	-0.211666	10.3347	0.302978		-0.211666	0.863539	-0.0637179
gi|118496615|ref|NC_008601.1|	RefSeq	gene	1257004	1257396	.	+	.	ID=gene1181;Name=FTN_1183;Dbxref=GeneID:4548742;gbkey=Gene;locus_tag=FTN_1183	349	1039	1.07013	6.2832	1.848e-06		1.07013	2.09962	0.322141
gi|118496615|ref|NC_008601.1|	RefSeq	gene	1257410	1258780	.	+	.	ID=gene1182;Name=FTN_1184;Dbxref=GeneID:4548743;gbkey=Gene;locus_tag=FTN_1184	783	1575	0.504666	7.35273	0.0186978		0.504666	1.4188	0.15192
gi|118496615|ref|NC_008601.1|	RefSeq	gene	1258782	1259456	.	+	.	ID=gene1183;Name=rpiA;Dbxref=GeneID:4548744;gbkey=Gene;gene=rpiA;locus_tag=FTN_1185	618	2345	1.42021	7.20661	6.48475e-11		1.42021	2.67625	0.427527
gi|118496615|ref|NC_008601.1|	RefSeq	gene	1259504	1261567	.	-	.	ID=gene1184;Name=pepO;Dbxref=GeneID:4547607;gbkey=Gene;gene=pepO;locus_tag=FTN_1186	10771	8618	-0.825262	10.5762	6.53195e-05		-0.825262	0.56438	-0.248429
gi|118496615|ref|NC_008601.1|	RefSeq	gene	1261656	1262360	.	-	.	ID=gene1185;Name=FTN_1187;Dbxref=GeneID:4547608;gbkey=Gene;locus_tag=FTN_1187	1853	7584	1.5295	8.84843	4.87618e-13		1.5295	2.88685	0.460425
gi|118496615|ref|NC_008601.1|	RefSeq	gene	1262402	1262758	.	-	.	ID=gene1186;Name=rplT;Dbxref=GeneID:4547609;gbkey=Gene;gene=rplT;locus_tag=FTN_1188	5191	35130	2.25505	10.7089	7.78239e-26		2.25505	4.77351	0.678838
gi|118496615|ref|NC_008601.1|	RefSeq	gene	1262794	1262991	.	-	.	ID=gene1187;Name=rpmI;Dbxref=GeneID:4547610;gbkey=Gene;gene=rpmI;locus_tag=FTN_1189	5453	34074	2.13998	10.7589	1.31093e-23		2.13998	4.40757	0.644199
gi|118496615|ref|NC_008601.1|	RefSeq	gene	1263034	1263570	.	-	.	ID=gene1188;Name=infC;Dbxref=GeneID:4547611;gbkey=Gene;gene=infC;locus_tag=FTN_1190	111150	61532	-1.35664	13.5206	6.97984e-11		-1.35664	0.39049	-0.40839
gi|118496615|ref|NC_008601.1|	RefSeq	gene	1263577	1265481	.	-	.	ID=gene1189;Name=thrS;Dbxref=GeneID:4547612;gbkey=Gene;gene=thrS;locus_tag=FTN_1191	38595	19326	-1.50141	12.19	6.85485e-13		-1.50141	0.353208	-0.451969
gi|118496615|ref|NC_008601.1|	RefSeq	gene	1265920	1267710	.	+	.	ID=gene1190;Name=FTN_1192;Dbxref=GeneID:4547613;gbkey=Gene;locus_tag=FTN_1192	1527	4794	1.14693	8.42613	5.2887e-08		1.14693	2.21442	0.345261
gi|118496615|ref|NC_008601.1|	RefSeq	gene	1267795	1268091	.	-	.	ID=gene1191;Name=FTN_1193;Dbxref=GeneID:4547614;gbkey=Gene;locus_tag=FTN_1193	117	1035	2.64044	5.74453	3.10534e-26		2.64044	6.2352	0.79485
gi|118496615|ref|NC_008601.1|	RefSeq	gene	1268081	1268461	.	-	.	ID=gene1192;Name=gcvH1;Dbxref=GeneID:4547615;gbkey=Gene;gene=gcvH1;locus_tag=FTN_1194	375	1280	1.2674	6.45411	1.40636e-08		1.2674	2.40728	0.381527
gi|118496615|ref|NC_008601.1|	RefSeq	gene	1268565	1269680	.	+	.	ID=gene1193;Name=murG;Dbxref=GeneID:4547616;gbkey=Gene;gene=murG;locus_tag=FTN_1195	1188	1733	0.0411881	7.50962	0.849363		0.0411881	1.02896	0.0123989
gi|118496615|ref|NC_008601.1|	RefSeq	gene	1269690	1270028	.	+	.	ID=gene1194;Name=FTN_1196;Dbxref=GeneID:4547617;gbkey=Gene;locus_tag=FTN_1196	1015	1996	0.472046	7.45617	0.026292		0.472046	1.38708	0.1421
gi|118496615|ref|NC_008601.1|	RefSeq	gene	1270028	1270630	.	+	.	ID=gene1195;Name=recR;Dbxref=GeneID:4547618;gbkey=Gene;gene=recR;locus_tag=FTN_1197	961	3869	1.50571	7.82717	1.97077e-12		1.50571	2.83964	0.453263
gi|118496615|ref|NC_008601.1|	RefSeq	gene	1270638	1272752	.	-	.	ID=gene1196;Name=spoT;Dbxref=GeneID:4547619;gbkey=Gene;gene=spoT;locus_tag=FTN_1198	1332	10459	2.46944	8.92866	9.75716e-30		2.46944	5.5383	0.743376
gi|118496615|ref|NC_008601.1|	RefSeq	gene	1272821	1274032	.	-	.	ID=gene1197;Name=FTN_1199;Dbxref=GeneID:4547620;gbkey=Gene;locus_tag=FTN_1199	1430	10968	2.43558	9.00507	4.47659e-29		2.43558	5.40983	0.733184
gi|118496615|ref|NC_008601.1|	RefSeq	gene	1274034	1274498	.	-	.	ID=gene1198;Name=capC;Dbxref=GeneID:4547621;gbkey=Gene;gene=capC;locus_tag=FTN_1200	1320	5206	1.47602	8.31567	3.71927e-12		1.47602	2.7818	0.444326
gi|118496615|ref|NC_008601.1|	RefSeq	gene	1274523	1275740	.	-	.	ID=gene1199;Name=capB;Dbxref=GeneID:4547622;gbkey=Gene;gene=capB;locus_tag=FTN_1201	3253	16043	1.79852	9.7675	2.12508e-17		1.79852	3.47864	0.541409
gi|118496615|ref|NC_008601.1|	RefSeq	gene	1275816	1277072	.	-	.	ID=gene1200;Name=FTN_1202;Dbxref=GeneID:4547623;gbkey=Gene;locus_tag=FTN_1202	1675	20408	3.10328	9.67016	4.10345e-44		3.10328	8.59369	0.93418
gi|118496615|ref|NC_008601.1|	RefSeq	gene	1277239	1277321	.	+	.	ID=gene1201;Name=FTN_1203;Dbxref=GeneID:4547624;gbkey=Gene;locus_tag=FTN_1203	134	3661	4.26733	7.06675	4.16596e-64		4.26733	19.2573	1.2846
gi|118496615|ref|NC_008601.1|	RefSeq	gene	1277328	1277403	.	+	.	ID=gene1202;Name=FTN_1204;Dbxref=GeneID:4547382;gbkey=Gene;locus_tag=FTN_1204	525	4492	2.59319	7.64847	7.03027e-31		2.59319	6.0343	0.780627
gi|118496615|ref|NC_008601.1|	RefSeq	gene	1277431	1277507	.	+	.	ID=gene1203;Name=FTN_1205;Dbxref=GeneID:4547383;gbkey=Gene;locus_tag=FTN_1205	526	4608	2.62722	7.66814	1.48317e-31		2.62722	6.17836	0.790873
gi|118496615|ref|NC_008601.1|	RefSeq	gene	1277516	1277592	.	+	.	ID=gene1204;Name=FTN_1206;Dbxref=GeneID:4547384;gbkey=Gene;locus_tag=FTN_1206	429	3569	2.55264	7.34636	1.37365e-29		2.55264	5.86706	0.76842
gi|118496615|ref|NC_008601.1|	RefSeq	gene	1277610	1277685	.	+	.	ID=gene1205;Name=FTN_1207;Dbxref=GeneID:4547385;gbkey=Gene;locus_tag=FTN_1207	295	1619	1.9524	6.43335	1.13393e-17		1.9524	3.87017	0.58773
gi|118496615|ref|NC_008601.1|	RefSeq	gene	1277743	1278606	.	-	.	ID=gene1206;Name=ans;Dbxref=GeneID:4547386;gbkey=Gene;gene=ans;locus_tag=FTN_1208	1751	3849	0.632729	7.98114	0.00250063		0.632729	1.5505	0.19047
gi|118496615|ref|NC_008601.1|	RefSeq	gene	1278821	1279639	.	-	.	ID=gene1207;Name=cphB;Dbxref=GeneID:4547387;gbkey=Gene;gene=cphB;locus_tag=FTN_1209	536	4622	2.60443	7.69463	3.7053e-31		2.60443	6.08153	0.784013
gi|118496615|ref|NC_008601.1|	RefSeq	gene	1279841	1280947	.	+	.	ID=gene1208;Name=FTN_1210;Dbxref=GeneID:4547388;gbkey=Gene;locus_tag=FTN_1210	584	2445	1.56208	7.11594	8.62603e-13		1.56208	2.95279	0.470233
gi|118496615|ref|NC_008601.1|	RefSeq	gene	1281238	1281900	.	-	.	ID=gene1209;Name=FTN_1211;Dbxref=GeneID:4547389;gbkey=Gene;locus_tag=FTN_1211	569	693	-0.219075	6.1712	0.321197		-0.219075	0.859116	-0.0659483
gi|118496615|ref|NC_008601.1|	RefSeq	gene	1281919	1282932	.	-	.	ID=gene1210;Name=FTN_1212;Dbxref=GeneID:4547390;gbkey=Gene;locus_tag=FTN_1212	418	783	0.401877	6.11131	0.0721483		0.401877	1.32123	0.120977
gi|118496615|ref|NC_008601.1|	RefSeq	gene	1282935	1283942	.	-	.	ID=gene1211;Name=FTN_1213;Dbxref=GeneID:4547391;gbkey=Gene;locus_tag=FTN_1213	401	717	0.334749	6.12145	0.135559		0.334749	1.26116	0.100769
gi|118496615|ref|NC_008601.1|	RefSeq	gene	1283959	1284918	.	-	.	ID=gene1212;Name=FTN_1214;Dbxref=GeneID:4547392;gbkey=Gene;locus_tag=FTN_1214	425	594	-0.02054	6.07115	0.938616		-0.02054	0.985864	-0.00618317
gi|118496615|ref|NC_008601.1|	RefSeq	gene	1284952	1286112	.	-	.	ID=gene1213;Name=kpsC;Dbxref=GeneID:4547393;gbkey=Gene;gene=kpsC;locus_tag=FTN_1215	1083	990	-0.633002	7.49874	0.00322956		-0.633002	0.644833	-0.190553
gi|118496615|ref|NC_008601.1|	RefSeq	gene	1286105	1286848	.	-	.	ID=gene1214;Name=FTN_1216;Dbxref=GeneID:4547394;gbkey=Gene;locus_tag=FTN_1216	538	720	-0.083138	6.69106	0.712197		-0.083138	0.944002	-0.025027
gi|118496615|ref|NC_008601.1|	RefSeq	gene	1286885	1288573	.	-	.	ID=gene1215;Name=FTN_1217;Dbxref=GeneID:4547395;gbkey=Gene;locus_tag=FTN_1217	693	840	-0.225975	6.69027	0.304692		-0.225975	0.855017	-0.0680252
gi|118496615|ref|NC_008601.1|	RefSeq	gene	1288570	1289799	.	-	.	ID=gene1216;Name=FTN_1218;Dbxref=GeneID:4547396;gbkey=Gene;locus_tag=FTN_1218	1017	1002	-0.524918	7.0574	0.0147091		-0.524918	0.694999	-0.158016
gi|118496615|ref|NC_008601.1|	RefSeq	gene	1289803	1290822	.	-	.	ID=gene1217;Name=galE;Dbxref=GeneID:4548970;gbkey=Gene;gene=galE;locus_tag=FTN_1219	1702	1368	-0.818641	7.73534	0.000113581		-0.818641	0.566976	-0.246436
gi|118496615|ref|NC_008601.1|	RefSeq	gene	1290815	1292209	.	-	.	ID=gene1218;Name=FTN_1220;Dbxref=GeneID:4548971;gbkey=Gene;locus_tag=FTN_1220	1099	1558	-4.13051e-05	7.31871	1		-4.13051e-05	0.999971	-1.24341e-05
gi|118496615|ref|NC_008601.1|	RefSeq	gene	1292190	1292858	.	-	.	ID=gene1219;Name=rpe;Dbxref=GeneID:4548972;gbkey=Gene;gene=rpe;locus_tag=FTN_1221	2597	1555	-1.2434	8.63635	4.4435e-09		-1.2434	0.422377	-0.3743
gi|118496615|ref|NC_008601.1|	RefSeq	gene	1292995	1293966	.	+	.	ID=gene1220;Name=kpsF;Dbxref=GeneID:4548973;gbkey=Gene;gene=kpsF;locus_tag=FTN_1222	1191	1599	-0.0785416	7.55493	0.714148		-0.0785416	0.947014	-0.0236434
gi|118496615|ref|NC_008601.1|	RefSeq	gene	1293970	1294560	.	-	.	ID=gene1221;Name=FTN_1223;Dbxref=GeneID:4548974;gbkey=Gene;locus_tag=FTN_1223	266	881	1.22385	5.76359	9.79836e-08		1.22385	2.33569	0.368416
gi|118496615|ref|NC_008601.1|	RefSeq	gene	1294571	1295269	.	-	.	ID=gene1222;Name=FTN_1224;Dbxref=GeneID:4548975;gbkey=Gene;locus_tag=FTN_1224	271	891	1.21327	5.65214	1.23284e-07		1.21327	2.31863	0.365232
gi|118496615|ref|NC_008601.1|	RefSeq	gene	1295266	1296078	.	-	.	ID=gene1223;Name=FTN_1225;Dbxref=GeneID:4548976;gbkey=Gene;locus_tag=FTN_1225	341	2207	2.19036	6.67437	4.36034e-22		2.19036	4.56418	0.659363
gi|118496615|ref|NC_008601.1|	RefSeq	gene	1296075	1296404	.	-	.	ID=gene1224;Name=FTN_1226;Dbxref=GeneID:4548977;gbkey=Gene;locus_tag=FTN_1226	133	1192	2.6594	5.68226	2.48007e-27		2.6594	6.31769	0.800558
gi|118496615|ref|NC_008601.1|	RefSeq	gene	1296416	1297378	.	-	.	ID=gene1225;Name=FTN_1227;Dbxref=GeneID:4548978;gbkey=Gene;locus_tag=FTN_1227	264	3919	3.38782	7.2727	1.64963e-46		3.38782	10.4673	1.01984
gi|118496615|ref|NC_008601.1|	RefSeq	gene	1297525	1298307	.	-	.	ID=gene1226;Name=fabl;Dbxref=GeneID:4548979;gbkey=Gene;gene=fabl;locus_tag=FTN_1228	5388	10833	0.504058	9.77594	0.0145285		0.504058	1.4182	0.151737
gi|118496615|ref|NC_008601.1|	RefSeq	gene	1298595	1299308	.	+	.	ID=gene1227;Name=FTN_1229;Dbxref=GeneID:4548980;gbkey=Gene;locus_tag=FTN_1229	653	2787	1.58986	7.29643	2.65481e-13		1.58986	3.0102	0.478596
gi|118496615|ref|NC_008601.1|	RefSeq	gene	1299556	1300131	.	-	.	ID=gene1228;Name=FTN_1230;Dbxref=GeneID:4548981;gbkey=Gene;locus_tag=FTN_1230	841	2802	1.23263	7.34829	8.46212e-09		1.23263	2.34995	0.371059
gi|118496615|ref|NC_008601.1|	RefSeq	gene	1300131	1300514	.	-	.	ID=gene1229;Name=gloA;Dbxref=GeneID:4548982;gbkey=Gene;gene=gloA;locus_tag=FTN_1231	972	1516	0.137682	7.02275	0.521252		0.137682	1.10014	0.0414465
gi|118496615|ref|NC_008601.1|	RefSeq	gene	1300558	1301343	.	+	.	ID=gene1230;Name=FTN_1232;Dbxref=GeneID:4548983;gbkey=Gene;locus_tag=FTN_1232	851	2079	0.78504	7.368	0.000236733		0.78504	1.72314	0.236321
gi|118496615|ref|NC_008601.1|	RefSeq	gene	1301595	1302386	.	-	.	ID=gene1231;Name=FTN_1233;Dbxref=GeneID:4548984;gbkey=Gene;locus_tag=FTN_1233	1200	1169	-0.541248	7.13395	0.011278		-0.541248	0.687176	-0.162932
gi|118496615|ref|NC_008601.1|	RefSeq	gene	1302509	1303525	.	-	.	ID=gene1232;Name=queA;Dbxref=GeneID:4548985;gbkey=Gene;gene=queA;locus_tag=FTN_1234	5078	1166	-2.62609	8.8331	6.38363e-33		-2.62609	0.161983	-0.790531
gi|118496615|ref|NC_008601.1|	RefSeq	gene	1303551	1304012	.	-	.	ID=gene1233;Name=FTN_1235;Dbxref=GeneID:4548986;gbkey=Gene;locus_tag=FTN_1235	2387	452	-2.90394	7.84989	8.43582e-37		-2.90394	0.133606	-0.874174
gi|118496615|ref|NC_008601.1|	RefSeq	gene	1304034	1305269	.	-	.	ID=gene1234;Name=ubiF;Dbxref=GeneID:4548987;gbkey=Gene;gene=ubiF;locus_tag=FTN_1236	1845	1401	-0.900639	7.77242	2.14974e-05		-0.900639	0.535649	-0.271119
gi|118496615|ref|NC_008601.1|	RefSeq	gene	1305259	1306470	.	-	.	ID=gene1235;Name=ubiH;Dbxref=GeneID:4548988;gbkey=Gene;gene=ubiH;locus_tag=FTN_1237	1715	2999	0.302711	7.94879	0.148468		0.302711	1.23346	0.0911252
gi|118496615|ref|NC_008601.1|	RefSeq	gene	1306479	1307129	.	-	.	ID=gene1236;Name=FTN_1238;Dbxref=GeneID:4548989;gbkey=Gene;locus_tag=FTN_1238	810	964	-0.252399	6.74388	0.244032		-0.252399	0.839499	-0.0759796
gi|118496615|ref|NC_008601.1|	RefSeq	gene	1307455	1308003	.	+	.	ID=gene1237;Name=FTN_1239;Dbxref=GeneID:4548038;gbkey=Gene;locus_tag=FTN_1239	2542	344	-3.38847	8.25266	4.67314e-47		-3.38847	0.0954922	-1.02003
gi|118496615|ref|NC_008601.1|	RefSeq	gene	1308006	1308272	.	+	.	ID=gene1238;Name=FTN_1240;Dbxref=GeneID:4548039;gbkey=Gene;locus_tag=FTN_1240	1711	215	-3.49508	7.40818	2.90456e-47		-3.49508	0.0886903	-1.05212
gi|118496615|ref|NC_008601.1|	RefSeq	gene	1308279	1308905	.	+	.	ID=gene1239;Name=FTN_1241;Dbxref=GeneID:4548040;gbkey=Gene;locus_tag=FTN_1241	322	516	0.176712	5.77538	0.447868		0.176712	1.1303	0.0531956
gi|118496615|ref|NC_008601.1|	RefSeq	gene	1308961	1309608	.	+	.	ID=gene1240;Name=FTN_1242;Dbxref=GeneID:4548041;gbkey=Gene;locus_tag=FTN_1242	193	1133	2.04934	5.86776	3.76482e-18		2.04934	4.13918	0.616914
gi|118496615|ref|NC_008601.1|	RefSeq	gene	1309684	1310382	.	-	.	ID=gene1241;Name=recO;Dbxref=GeneID:4548042;gbkey=Gene;gene=recO;locus_tag=FTN_1243	229	771	1.24746	5.61261	8.8882e-08		1.24746	2.37423	0.375523
gi|118496615|ref|NC_008601.1|	RefSeq	gene	1310366	1310695	.	-	.	ID=gene1242;Name=FTN_1244;Dbxref=GeneID:4548043;gbkey=Gene;locus_tag=FTN_1244	485	465	-0.564152	5.89158	0.0125125		-0.564152	0.676353	-0.169827
gi|118496615|ref|NC_008601.1|	RefSeq	gene	1310688	1311863	.	-	.	ID=gene1243;Name=iscS;Dbxref=GeneID:4548044;gbkey=Gene;gene=iscS;locus_tag=FTN_1245	3689	1737	-1.5901	8.58904	7.55881e-14		-1.5901	0.332149	-0.478667
gi|118496615|ref|NC_008601.1|	RefSeq	gene	1312113	1314770	.	+	.	ID=gene1244;Name=rne;Dbxref=GeneID:4548045;gbkey=Gene;gene=rne;locus_tag=FTN_1246	15887	15709	-0.519796	10.9087	0.0114242		-0.519796	0.69747	-0.156474
gi|118496615|ref|NC_008601.1|	RefSeq	gene	1314785	1315591	.	+	.	ID=gene1245;Name=lgt;Dbxref=GeneID:4548046;gbkey=Gene;gene=lgt;locus_tag=FTN_1247	3152	2955	-0.59663	8.54964	0.004195		-0.59663	0.661297	-0.179604
gi|118496615|ref|NC_008601.1|	RefSeq	gene	1315576	1316400	.	+	.	ID=gene1246;Name=thyA;Dbxref=GeneID:4548047;gbkey=Gene;gene=thyA;locus_tag=FTN_1248	3667	1642	-1.6626	8.5438	6.16483e-15		-1.6626	0.315869	-0.500493
gi|118496615|ref|NC_008601.1|	RefSeq	gene	1316412	1317647	.	+	.	ID=gene1247;Name=serA;Dbxref=GeneID:4548048;gbkey=Gene;gene=serA;locus_tag=FTN_1249	2718	1037	-1.89353	8.16995	2.70999e-18		-1.89353	0.269149	-0.570008
gi|118496615|ref|NC_008601.1|	RefSeq	gene	1317648	1318844	.	+	.	ID=gene1248;Name=FTN_1250;Dbxref=GeneID:4548049;gbkey=Gene;locus_tag=FTN_1250	716	609	-0.736924	6.55535	0.000857675		-0.736924	0.600017	-0.221836
gi|118496615|ref|NC_008601.1|	RefSeq	gene	1318852	1320288	.	-	.	ID=gene1249;Name=FTN_1251;Dbxref=GeneID:4548050;gbkey=Gene;locus_tag=FTN_1251	499	726	0.0373769	6.19336	0.870551		0.0373769	1.02625	0.0112516
gi|118496615|ref|NC_008601.1|	RefSeq	gene	1320488	1321633	.	+	.	ID=gene1250;Name=FTN_1252;Dbxref=GeneID:4548051;gbkey=Gene;locus_tag=FTN_1252	886	990	-0.343378	6.98688	0.112586		-0.343378	0.788194	-0.103367
gi|118496615|ref|NC_008601.1|	RefSeq	gene	1321634	1322698	.	-	.	ID=gene1251;Name=lpcC;Dbxref=GeneID:4548052;gbkey=Gene;gene=lpcC;locus_tag=FTN_1253	360	1100	1.10767	6.15099	7.44479e-07		1.10767	2.15497	0.333441
gi|118496615|ref|NC_008601.1|	RefSeq	gene	1322868	1323956	.	+	.	ID=gene1252;Name=FTN_1254;Dbxref=GeneID:4548053;gbkey=Gene;locus_tag=FTN_1254	503	413	-0.787746	6.32996	0.000519542		-0.787746	0.579248	-0.237135
gi|118496615|ref|NC_008601.1|	RefSeq	gene	1323964	1324854	.	+	.	ID=gene1253;Name=FTN_1255;Dbxref=GeneID:4548054;gbkey=Gene;locus_tag=FTN_1255	969	404	-1.76532	6.90893	5.45667e-15		-1.76532	0.294162	-0.531413
gi|118496615|ref|NC_008601.1|	RefSeq	gene	1324880	1326250	.	-	.	ID=gene1254;Name=FTN_1256;Dbxref=GeneID:4548055;gbkey=Gene;locus_tag=FTN_1256	352	703	0.494281	6.06936	0.028225		0.494281	1.40862	0.148793
gi|118496615|ref|NC_008601.1|	RefSeq	gene	1326405	1327676	.	+	.	ID=gene1255;Name=FTN_1257;Dbxref=GeneID:4548056;gbkey=Gene;locus_tag=FTN_1257	369	558	0.0930739	5.75533	0.693605		0.0930739	1.06664	0.028018
gi|118496615|ref|NC_008601.1|	RefSeq	gene	1327691	1328239	.	-	.	ID=gene1256;Name=FTN_1258;Dbxref=GeneID:4547701;gbkey=Gene;locus_tag=FTN_1258	104	346	1.22982	4.62086	2.12428e-06		1.22982	2.34538	0.370213
gi|118496615|ref|NC_008601.1|	RefSeq	gene	1328343	1329596	.	+	.	ID=gene1257;Name=glyA;Dbxref=GeneID:4547702;gbkey=Gene;gene=glyA;locus_tag=FTN_1259	2420	3685	0.103108	8.38574	0.621392		0.103108	1.07408	0.0310387
gi|118496615|ref|NC_008601.1|	RefSeq	gene	1329874	1331328	.	+	.	ID=gene1258;Name=FTN_1260;Dbxref=GeneID:4547703;gbkey=Gene;locus_tag=FTN_1260	662	12008	3.67727	8.8115	1.27763e-56		3.67727	12.7929	1.10697
gi|118496615|ref|NC_008601.1|	RefSeq	gene	1331640	1333127	.	+	.	ID=gene1259;Name=FTN_1261;Dbxref=GeneID:4547704;gbkey=Gene;locus_tag=FTN_1261	830	2011	0.77311	7.36016	0.000298156		0.77311	1.70895	0.232729
gi|118496615|ref|NC_008601.1|	RefSeq	gene	1333171	1334967	.	-	.	ID=gene1260;Name=mreA;Dbxref=GeneID:4547705;gbkey=Gene;gene=mreA;locus_tag=FTN_1262	709	3150	1.64781	7.42024	3.20062e-14		1.64781	3.13357	0.496039
gi|118496615|ref|NC_008601.1|	RefSeq	gene	1335075	1335899	.	-	.	ID=gene1261;Name=comL;Dbxref=GeneID:4547706;gbkey=Gene;gene=comL;locus_tag=FTN_1263	713	1993	0.979319	7.10328	5.58079e-06		0.979319	1.97154	0.294805
gi|118496615|ref|NC_008601.1|	RefSeq	gene	1335988	1336986	.	+	.	ID=gene1262;Name=rluD;Dbxref=GeneID:4547707;gbkey=Gene;gene=rluD;locus_tag=FTN_1264	1092	986	-0.650781	7.11631	0.00251998		-0.650781	0.636936	-0.195904
gi|118496615|ref|NC_008601.1|	RefSeq	gene	1336964	1337776	.	+	.	ID=gene1263;Name=FTN_1265;Dbxref=GeneID:4547708;gbkey=Gene;locus_tag=FTN_1265	439	455	-0.451775	5.93441	0.0478174		-0.451775	0.731143	-0.135998
gi|118496615|ref|NC_008601.1|	RefSeq	gene	1337851	1338951	.	+	.	ID=gene1264;Name=FTN_1266;Dbxref=GeneID:4547709;gbkey=Gene;locus_tag=FTN_1266	737	646	-0.693551	6.74777	0.0016426		-0.693551	0.61833	-0.20878
gi|118496615|ref|NC_008601.1|	RefSeq	gene	1338966	1339727	.	+	.	ID=gene1265;Name=FTN_1267;Dbxref=GeneID:4547710;gbkey=Gene;locus_tag=FTN_1267	623	397	-1.15335	6.26162	3.49868e-07		-1.15335	0.449582	-0.347191
gi|118496615|ref|NC_008601.1|	RefSeq	gene	1339737	1340462	.	+	.	ID=gene1266;Name=FTN_1268;Dbxref=GeneID:4547711;gbkey=Gene;locus_tag=FTN_1268	814	622	-0.891503	6.78643	4.90167e-05		-0.891503	0.539052	-0.268369
gi|118496615|ref|NC_008601.1|	RefSeq	gene	1340467	1341165	.	+	.	ID=gene1267;Name=FTN_1269;Dbxref=GeneID:4547712;gbkey=Gene;locus_tag=FTN_1269	2089	1039	-1.51103	8.24345	2.31009e-12		-1.51103	0.350861	-0.454865
gi|118496615|ref|NC_008601.1|	RefSeq	gene	1341155	1341841	.	-	.	ID=gene1268;Name=FTN_1270;Dbxref=GeneID:4547713;gbkey=Gene;locus_tag=FTN_1270	1322	1340	-0.483989	7.44346	0.0228277		-0.483989	0.714998	-0.145695
gi|118496615|ref|NC_008601.1|	RefSeq	gene	1341912	1342640	.	+	.	ID=gene1269;Name=FTN_1271;Dbxref=GeneID:4547714;gbkey=Gene;locus_tag=FTN_1271	768	306	-1.83062	6.44478	2.22561e-15		-1.83062	0.281143	-0.551072
gi|118496615|ref|NC_008601.1|	RefSeq	gene	1342876	1344360	.	+	.	ID=gene1270;Name=FTN_1272;Dbxref=GeneID:4547715;gbkey=Gene;locus_tag=FTN_1272	1021	2314	0.676806	7.47886	0.00142708		0.676806	1.5986	0.203739
gi|118496615|ref|NC_008601.1|	RefSeq	gene	1344468	1346159	.	+	.	ID=gene1271;Name=FTN_1273;Dbxref=GeneID:4547716;gbkey=Gene;locus_tag=FTN_1273	892	1805	0.513288	7.22191	0.0161691		0.513288	1.4273	0.154515
gi|118496615|ref|NC_008601.1|	RefSeq	gene	1346147	1346974	.	-	.	ID=gene1272;Name=FTN_1274;Dbxref=GeneID:4547717;gbkey=Gene;locus_tag=FTN_1274	454	1245	0.951678	6.34085	1.58519e-05		0.951678	1.93412	0.286484
gi|118496615|ref|NC_008601.1|	RefSeq	gene	1347139	1348668	.	+	.	ID=gene1273;Name=FTN_1275;Dbxref=GeneID:4547718;gbkey=Gene;locus_tag=FTN_1275	812	2891	1.32836	7.47046	5.87418e-10		1.32836	2.51117	0.399877
gi|118496615|ref|NC_008601.1|	RefSeq	gene	1348690	1349715	.	+	.	ID=gene1274;Name=FTN_1276;Dbxref=GeneID:4547719;gbkey=Gene;locus_tag=FTN_1276	3970	1403	-2.00406	8.4391	1.3068e-20		-2.00406	0.249298	-0.603281
gi|118496615|ref|NC_008601.1|	RefSeq	gene	1349725	1351197	.	+	.	ID=gene1275;Name=FTN_1277;Dbxref=GeneID:4547720;gbkey=Gene;locus_tag=FTN_1277	2440	1826	-0.921685	7.98436	1.20674e-05		-0.921685	0.527892	-0.277455
gi|118496615|ref|NC_008601.1|	RefSeq	gene	1351324	1352073	.	+	.	ID=gene1276;Name=nadE;Dbxref=GeneID:4547625;gbkey=Gene;gene=nadE;locus_tag=FTN_1278	551	2281	1.54582	6.953	1.66749e-12		1.54582	2.9197	0.465338
gi|118496615|ref|NC_008601.1|	RefSeq	gene	1352177	1352599	.	+	.	ID=gene1277;Name=FTN_1279;Dbxref=GeneID:4547626;gbkey=Gene;locus_tag=FTN_1279	261	2033	2.45748	6.5296	2.5867e-26		2.45748	5.49255	0.739774
gi|118496615|ref|NC_008601.1|	RefSeq	gene	1352699	1353265	.	-	.	ID=gene1278;Name=FTN_1280;Dbxref=GeneID:4547627;gbkey=Gene;locus_tag=FTN_1280	370	2388	2.18635	6.77395	3.15887e-22		2.18635	4.55151	0.658156
gi|118496615|ref|NC_008601.1|	RefSeq	gene	1353280	1353978	.	-	.	ID=gene1279;Name=FTN_1281;Dbxref=GeneID:4547628;gbkey=Gene;locus_tag=FTN_1281	235	1446	2.1173	6.13819	7.09352e-20		2.1173	4.33882	0.637371
gi|118496615|ref|NC_008601.1|	RefSeq	gene	1354079	1354975	.	+	.	ID=gene1280;Name=FTN_1282;Dbxref=GeneID:4547629;gbkey=Gene;locus_tag=FTN_1282	475	2907	2.10975	7.1665	2.56401e-21		2.10975	4.31615	0.635097
gi|118496615|ref|NC_008601.1|	RefSeq	gene	1354989	1356176	.	-	.	ID=gene1281;Name=dnaJ;Dbxref=GeneID:4547630;gbkey=Gene;gene=dnaJ;locus_tag=FTN_1283	5592	16157	1.02716	9.97409	7.4317e-07		1.02716	2.03801	0.309207
gi|118496615|ref|NC_008601.1|	RefSeq	gene	1356202	1358130	.	-	.	ID=gene1282;Name=dnaK;Dbxref=GeneID:4547631;gbkey=Gene;gene=dnaK;locus_tag=FTN_1284	28734	106850	1.39121	12.5701	2.40718e-11		1.39121	2.62298	0.418795
gi|118496615|ref|NC_008601.1|	RefSeq	gene	1358231	1358818	.	-	.	ID=gene1283;Name=grpE;Dbxref=GeneID:4547632;gbkey=Gene;gene=grpE;locus_tag=FTN_1285	6243	8587	-0.0436297	9.92813	0.832748		-0.0436297	0.970211	-0.0131338
gi|118496615|ref|NC_008601.1|	RefSeq	gene	1358907	1360073	.	+	.	ID=gene1284;Name=mltA;Dbxref=GeneID:4547633;gbkey=Gene;gene=mltA;locus_tag=FTN_1286	1073	1279	-0.250153	7.22671	0.242392		-0.250153	0.840807	-0.0753034
gi|118496615|ref|NC_008601.1|	RefSeq	gene	1360066	1361250	.	+	.	ID=gene1285;Name=hemG;Dbxref=GeneID:4547634;gbkey=Gene;gene=hemG;locus_tag=FTN_1287	906	731	-0.81306	6.92503	0.000193392		-0.81306	0.569173	-0.244755
gi|118496615|ref|NC_008601.1|	RefSeq	gene	1361389	1361817	.	+	.	ID=gene1286;Name=rplM;Dbxref=GeneID:4547635;gbkey=Gene;gene=rplM;locus_tag=FTN_1288	7358	49893	2.25789	11.1645	6.15241e-26		2.25789	4.78292	0.679693
gi|118496615|ref|NC_008601.1|	RefSeq	gene	1361833	1362222	.	+	.	ID=gene1287;Name=rpsI;Dbxref=GeneID:4547636;gbkey=Gene;gene=rpsI;locus_tag=FTN_1289	16996	52994	1.13708	11.6134	4.08032e-08		1.13708	2.19936	0.342296
gi|118496615|ref|NC_008601.1|	RefSeq	gene	1362282	1362899	.	+	.	ID=gene1288;Name=mglA;Dbxref=GeneID:4547637;gbkey=Gene;gene=mglA;locus_tag=FTN_1290	2135	26501	3.13013	10.0647	7.17568e-45		3.13013	8.75515	0.942264
gi|118496615|ref|NC_008601.1|	RefSeq	gene	1362901	1363308	.	+	.	ID=gene1289;Name=mglB;Dbxref=GeneID:4547638;gbkey=Gene;gene=mglB;locus_tag=FTN_1291	1121	11537	2.85975	8.91919	3.67998e-38		2.85975	7.2589	0.860871
gi|118496615|ref|NC_008601.1|	RefSeq	gene	1363305	1364576	.	-	.	ID=gene1290;Name=FTN_1292;Dbxref=GeneID:4547639;gbkey=Gene;locus_tag=FTN_1292	448	7796	3.61731	8.22309	4.18934e-54		3.61731	12.2721	1.08892
gi|118496615|ref|NC_008601.1|	RefSeq	gene	1364577	1365134	.	-	.	ID=gene1291;Name=rnhB;Dbxref=GeneID:4547640;gbkey=Gene;gene=rnhB;locus_tag=FTN_1293	1301	1965	0.0913562	7.46354	0.667818		0.0913562	1.06537	0.0275009
gi|118496615|ref|NC_008601.1|	RefSeq	gene	1365136	1365879	.	-	.	ID=gene1292;Name=FTN_1294;Dbxref=GeneID:4547641;gbkey=Gene;locus_tag=FTN_1294	2478	2829	-0.312415	8.31587	0.134295		-0.312415	0.805293	-0.0940462
gi|118496615|ref|NC_008601.1|	RefSeq	gene	1365872	1366327	.	-	.	ID=gene1293;Name=ptsN;Dbxref=GeneID:4547642;gbkey=Gene;gene=ptsN;locus_tag=FTN_1295	779	2487	1.17106	7.37648	4.75234e-08		1.17106	2.25177	0.352524
gi|118496615|ref|NC_008601.1|	RefSeq	gene	1366364	1366660	.	-	.	ID=gene1294;Name=FTN_1296;Dbxref=GeneID:4547643;gbkey=Gene;locus_tag=FTN_1296	5239	2547	-1.54398	9.15755	2.76661e-13		-1.54398	0.342937	-0.464785
gi|118496615|ref|NC_008601.1|	RefSeq	gene	1366779	1367024	.	+	.	ID=gene1295;Name=FTN_1297;Dbxref=GeneID:4548424;gbkey=Gene;locus_tag=FTN_1297	311	414	-0.0907978	5.46149	0.701509		-0.0907978	0.939003	-0.0273329
gi|118496615|ref|NC_008601.1|	RefSeq	gene	1367030	1368382	.	+	.	ID=gene1296;Name=trmE;Dbxref=GeneID:4548425;gbkey=Gene;gene=trmE;gene_synonym=mnmE,thdF;locus_tag=FTN_1298	2014	4151	0.539827	8.34007	0.00968324		0.539827	1.4538	0.162504
gi|118496615|ref|NC_008601.1|	RefSeq	gene	1368392	1368586	.	-	.	ID=gene1297;Name=FTN_1299;Dbxref=GeneID:4548426;gbkey=Gene;locus_tag=FTN_1299	62	861	3.28997	5.12687	3.88089e-34		3.28997	9.78092	0.990379
gi|118496615|ref|NC_008601.1|	RefSeq	gene	1368607	1369497	.	-	.	ID=gene1298;Name=FTN_1300;Dbxref=GeneID:4548427;gbkey=Gene;locus_tag=FTN_1300	341	2972	2.61968	7.10941	2.17786e-30		2.61968	6.14613	0.788602
gi|118496615|ref|NC_008601.1|	RefSeq	gene	1369632	1370687	.	+	.	ID=gene1299;Name=FTN_1301;Dbxref=GeneID:4548428;gbkey=Gene;locus_tag=FTN_1301	328	3049	2.71264	6.97729	3.55422e-32		2.71264	6.55519	0.816585
gi|118496615|ref|NC_008601.1|	RefSeq	gene	1370906	1371829	.	+	.	ID=gene1300;Name=cysK;Dbxref=GeneID:4548429;gbkey=Gene;gene=cysK;locus_tag=FTN_1302	386	4077	2.89696	7.536	1.24491e-36		2.89696	7.44853	0.87207
gi|118496615|ref|NC_008601.1|	RefSeq	gene	1372091	1372660	.	+	.	ID=gene1301;Name=FTN_1303;Dbxref=GeneID:4548430;gbkey=Gene;locus_tag=FTN_1303	1963	7874	1.50044	9.11441	1.23925e-12		1.50044	2.82929	0.451678
gi|118496615|ref|NC_008601.1|	RefSeq	gene	1373036	1373150	.	-	.	ID=gene1302;Name=FTN_1304;Dbxref=GeneID:4548431;gbkey=Gene;locus_tag=FTN_1304	66	33	-1.49941	2.70305	6.21505e-05		-1.49941	0.353698	-0.451367
gi|118496615|ref|NC_008601.1|	RefSeq	gene	1373201	1376062	.	-	.	ID=gene1303;Name=FTN_1305;Dbxref=GeneID:4548432;gbkey=Gene;locus_tag=FTN_1305	6668	2164	-2.12702	9.93629	4.26367e-23		-2.12702	0.22893	-0.640298
gi|118496615|ref|NC_008601.1|	RefSeq	gene	1376136	1376211	.	+	.	ID=gene1304;Name=FTN_1306;Dbxref=GeneID:4548433;gbkey=Gene;locus_tag=FTN_1306	230	2757	3.07928	6.78024	8.09495e-39		3.07928	8.45191	0.926955
gi|118496615|ref|NC_008601.1|	RefSeq	gene	1376226	1376302	.	+	.	ID=gene1305;Name=FTN_1307;Dbxref=GeneID:4548434;gbkey=Gene;locus_tag=FTN_1307	173	427	0.799552	4.94621	0.0010606		0.799552	1.74056	0.240689
gi|118496615|ref|NC_008601.1|	RefSeq	gene	1376398	1377921	.	-	.	ID=gene1306;Name=FTN_1308;Dbxref=GeneID:4548435;gbkey=Gene;locus_tag=FTN_1308	5392	1403	-2.44573	9.23841	3.27471e-29		-2.44573	0.183553	-0.736237
gi|118496615|ref|NC_008601.1|	RefSeq	gene	1378294	1380756	.	+	.	ID=gene1307;Name=pdpA;Dbxref=GeneID:4548436;gbkey=Gene;gene=pdpA;locus_tag=FTN_1309	1726	522	-2.22854	8.16556	2.47261e-23		-2.22854	0.213375	-0.670857	FPI
gi|118496615|ref|NC_008601.1|	RefSeq	gene	1380761	1384042	.	+	.	ID=gene1308;Name=pdpB;Dbxref=GeneID:4548437;gbkey=Gene;gene=pdpB;locus_tag=FTN_1310	4032	629	-3.18361	9.05788	4.92555e-44		-3.18361	0.110062	-0.958362	FPI
gi|118496615|ref|NC_008601.1|	RefSeq	gene	1384032	1384409	.	+	.	ID=gene1309;Name=FTN_1311;Dbxref=GeneID:4548438;gbkey=Gene;locus_tag=FTN_1311	334	73	-2.69498	5.47033	7.4399e-23		-2.69498	0.15443	-0.811269	FPI
gi|118496615|ref|NC_008601.1|	RefSeq	gene	1384422	1384916	.	+	.	ID=gene1310;Name=FTN_1312;Dbxref=GeneID:4548114;gbkey=Gene;locus_tag=FTN_1312	347	101	-2.28246	5.36607	3.54876e-18		-2.28246	0.205547	-0.68709	FPI
gi|118496615|ref|NC_008601.1|	RefSeq	gene	1384921	1386651	.	+	.	ID=gene1311;Name=FTN_1313;Dbxref=GeneID:4548115;gbkey=Gene;locus_tag=FTN_1313	363	311	-0.726331	5.77591	0.00204809		-0.726331	0.604439	-0.218647	FPI
gi|118496615|ref|NC_008601.1|	RefSeq	gene	1386652	1387173	.	+	.	ID=gene1312;Name=FTN_1314;Dbxref=GeneID:4548116;gbkey=Gene;locus_tag=FTN_1314	425	157	-1.93925	6.0681	4.97408e-15		-1.93925	0.260752	-0.583772	FPI
gi|118496615|ref|NC_008601.1|	RefSeq	gene	1387186	1388616	.	+	.	ID=gene1313;Name=FTN_1315;Dbxref=GeneID:4548117;gbkey=Gene;locus_tag=FTN_1315	873	395	-1.64731	7.32655	3.37502e-13		-1.64731	0.319235	-0.49589	FPI
gi|118496615|ref|NC_008601.1|	RefSeq	gene	1388629	1389252	.	+	.	ID=gene1314;Name=FTN_1316;Dbxref=GeneID:4548118;gbkey=Gene;locus_tag=FTN_1316	1174	178	-3.22397	7.83167	7.37913e-40		-3.22397	0.107026	-0.970511	FPI
gi|118496615|ref|NC_008601.1|	RefSeq	gene	1389274	1390425	.	+	.	ID=gene1315;Name=FTN_1317;Dbxref=GeneID:4548119;gbkey=Gene;locus_tag=FTN_1317	1866	266	-3.31328	8.42775	4.29875e-44		-3.31328	0.100601	-0.997397	FPI
gi|118496615|ref|NC_008601.1|	RefSeq	gene	1390391	1391164	.	+	.	ID=gene1316;Name=FTN_1318;Dbxref=GeneID:4548120;gbkey=Gene;locus_tag=FTN_1318	757	123	-3.12366	7.12552	3.70804e-35		-3.12366	0.114732	-0.940315	FPI
gi|118496615|ref|NC_008601.1|	RefSeq	gene	1391204	1395181	.	+	.	ID=gene1317;Name=pdpC;Dbxref=GeneID:4548121;gbkey=Gene;gene=pdpC;locus_tag=FTN_1319	2482	1257	-1.48496	8.67512	3.59815e-12		-1.48496	0.35726	-0.447016	FPI
gi|118496615|ref|NC_008601.1|	RefSeq	gene	1395199	1395765	.	+	.	ID=gene1318;Name=FTN_1320;Dbxref=GeneID:4548122;gbkey=Gene;locus_tag=FTN_1320	401	248	-1.19633	5.7937	4.79081e-07		-1.19633	0.436385	-0.36013	FPI
gi|118496615|ref|NC_008601.1|	RefSeq	gene	1395772	1396968	.	-	.	ID=gene1319;Name=iglD;Dbxref=GeneID:4548123;gbkey=Gene;gene=iglD;locus_tag=FTN_1321	2677	772	-2.29727	8.55373	2.75324e-25		-2.29727	0.203448	-0.691548	FPI
gi|118496615|ref|NC_008601.1|	RefSeq	gene	1396989	1397618	.	-	.	ID=gene1320;Name=iglC;Dbxref=GeneID:4548124;gbkey=Gene;gene=iglC;locus_tag=FTN_1322	9845	950	-3.87673	10.3379	3.44258e-62		-3.87673	0.0680751	-1.16701	FPI
gi|118496615|ref|NC_008601.1|	RefSeq	gene	1397635	1399155	.	-	.	ID=gene1321;Name=iglB;Dbxref=GeneID:4548125;gbkey=Gene;gene=iglB;locus_tag=FTN_1323	14025	1261	-3.97875	10.9345	3.06204e-66		-3.97875	0.0634275	-1.19772	FPI
gi|118496615|ref|NC_008601.1|	RefSeq	gene	1399169	1399723	.	-	.	ID=gene1322;Name=iglA;Dbxref=GeneID:4548126;gbkey=Gene;gene=iglA;locus_tag=FTN_1324	4112	329	-4.14662	8.93338	7.18614e-66		-4.14662	0.0564603	-1.24826	FPI
gi|118496615|ref|NC_008601.1|	RefSeq	gene	1399803	1403540	.	-	.	ID=gene1323;Name=pdpD;Dbxref=GeneID:4548127;gbkey=Gene;gene=pdpD;locus_tag=FTN_1325	5900	2424	-1.78681	9.97719	4.39187e-17		-1.78681	0.289812	-0.537883	FPI
gi|118496615|ref|NC_008601.1|	RefSeq	gene	1403641	1404786	.	-	.	ID=gene1324;Name=anmK;Dbxref=GeneID:4548128;gbkey=Gene;gene=anmK;gene_synonym=ydhH;locus_tag=FTN_1326	1606	837	-1.44356	7.62255	2.86836e-11		-1.44356	0.36766	-0.434554	FPI
gi|118496615|ref|NC_008601.1|	RefSeq	gene	1404933	1406114	.	+	.	ID=gene1325;Name=FTN_1327;Note=stop codon;Dbxref=GeneID:4548129;gbkey=Gene;locus_tag=FTN_1327;pseudo=true	257	377	0.0492315	5.06616	0.843625		0.0492315	1.03471	0.0148202
gi|118496615|ref|NC_008601.1|	RefSeq	gene	1406119	1407573	.	+	.	ID=gene1326;Name=treA;Dbxref=GeneID:4548130;gbkey=Gene;gene=treA;locus_tag=FTN_1328	502	431	-0.723351	5.90629	0.00138166		-0.723351	0.605689	-0.21775
gi|118496615|ref|NC_008601.1|	RefSeq	gene	1407740	1408804	.	-	.	ID=gene1327;Name=fbaA;Dbxref=GeneID:4548131;gbkey=Gene;gene=fbaA;locus_tag=FTN_1329	6141	2410	-1.85292	9.37588	3.39255e-18		-1.85292	0.276831	-0.557785
gi|118496615|ref|NC_008601.1|	RefSeq	gene	1408820	1410256	.	-	.	ID=gene1328;Name=pyk;Dbxref=GeneID:4548132;gbkey=Gene;gene=pyk;locus_tag=FTN_1330	22515	3726	-3.09868	11.1996	2.72591e-44		-3.09868	0.116736	-0.932796
gi|118496615|ref|NC_008601.1|	RefSeq	gene	1410272	1411450	.	-	.	ID=gene1329;Name=pgk;Dbxref=GeneID:4547281;gbkey=Gene;gene=pgk;locus_tag=FTN_1331	16254	3517	-2.71187	11.0248	2.42647e-35		-2.71187	0.152632	-0.816355
gi|118496615|ref|NC_008601.1|	RefSeq	gene	1411469	1412470	.	-	.	ID=gene1330;Name=gapA;Dbxref=GeneID:4547282;gbkey=Gene;gene=gapA;locus_tag=FTN_1332	17622	4666	-2.42063	11.2457	3.78446e-29		-2.42063	0.186775	-0.728682
gi|118496615|ref|NC_008601.1|	RefSeq	gene	1412508	1414499	.	-	.	ID=gene1331;Name=tktA;Dbxref=GeneID:4547283;gbkey=Gene;gene=tktA;locus_tag=FTN_1333	8929	5538	-1.19266	10.353	1.05526e-08		-1.19266	0.437496	-0.359026
gi|118496615|ref|NC_008601.1|	RefSeq	gene	1414639	1415142	.	+	.	ID=gene1332;Name=FTN_1334;Dbxref=GeneID:4547284;gbkey=Gene;locus_tag=FTN_1334	4290	549	-3.46929	9.22419	1.3005e-50		-3.46929	0.0902897	-1.04436
gi|118496615|ref|NC_008601.1|	RefSeq	gene	1415186	1415368	.	+	.	ID=gene1333;Name=rpmF;Dbxref=GeneID:4547285;gbkey=Gene;gene=rpmF;locus_tag=FTN_1335	6079	3845	-1.16437	9.49902	2.50385e-08		-1.16437	0.446161	-0.350509
gi|118496615|ref|NC_008601.1|	RefSeq	gene	1415467	1416513	.	+	.	ID=gene1334;Name=plsX;Dbxref=GeneID:4547286;gbkey=Gene;gene=plsX;locus_tag=FTN_1336	10055	22083	0.631473	10.729	0.00215519		0.631473	1.54915	0.190092
gi|118496615|ref|NC_008601.1|	RefSeq	gene	1416610	1417581	.	+	.	ID=gene1335;Name=fabH;Dbxref=GeneID:4547287;gbkey=Gene;gene=fabH;locus_tag=FTN_1337	4625	7343	0.163368	9.82952	0.428745		0.163368	1.1199	0.0491786
gi|118496615|ref|NC_008601.1|	RefSeq	gene	1417629	1418549	.	+	.	ID=gene1336;Name=fabD;Dbxref=GeneID:4547288;gbkey=Gene;gene=fabD;locus_tag=FTN_1338	16974	6149	-1.96842	10.9276	1.98646e-20		-1.96842	0.255532	-0.592554
gi|118496615|ref|NC_008601.1|	RefSeq	gene	1418563	1419306	.	+	.	ID=gene1337;Name=fabG;Dbxref=GeneID:4547289;gbkey=Gene;gene=fabG;locus_tag=FTN_1339	9100	4911	-1.39337	10.305	2.89308e-11		-1.39337	0.380675	-0.419446
gi|118496615|ref|NC_008601.1|	RefSeq	gene	1419403	1419687	.	+	.	ID=gene1338;Name=acpP;Dbxref=GeneID:4547290;gbkey=Gene;gene=acpP;locus_tag=FTN_1340	11349	9033	-0.832823	10.6639	5.5821e-05		-0.832823	0.56143	-0.250705
gi|118496615|ref|NC_008601.1|	RefSeq	gene	1419767	1421026	.	+	.	ID=gene1339;Name=fabF;Dbxref=GeneID:4547291;gbkey=Gene;gene=fabF;locus_tag=FTN_1341	34857	70577	0.514203	12.5313	0.0121497		0.514203	1.42821	0.154791
gi|118496615|ref|NC_008601.1|	RefSeq	gene	1421108	1421392	.	+	.	ID=gene1340;Name=FTN_1342;Dbxref=GeneID:4547292;gbkey=Gene;locus_tag=FTN_1342	710	3665	1.86422	7.51774	1.27498e-17		1.86422	3.64072	0.561188
gi|118496615|ref|NC_008601.1|	RefSeq	gene	1421382	1422068	.	-	.	ID=gene1341;Name=FTN_1343;Dbxref=GeneID:4547293;gbkey=Gene;locus_tag=FTN_1343	266	2413	2.67731	6.74972	9.45209e-31		2.67731	6.39663	0.805951
gi|118496615|ref|NC_008601.1|	RefSeq	gene	1422190	1423389	.	+	.	ID=gene1342;Name=FTN_1344;Dbxref=GeneID:4547294;gbkey=Gene;locus_tag=FTN_1344	726	3074	1.57839	7.4711	3.19148e-13		1.57839	2.98637	0.475144
gi|118496615|ref|NC_008601.1|	RefSeq	gene	1423503	1424555	.	+	.	ID=gene1343;Name=FTN_1345;Dbxref=GeneID:4547295;gbkey=Gene;locus_tag=FTN_1345	233	2146	2.69916	6.53364	9.01065e-31		2.69916	6.49424	0.812529
gi|118496615|ref|NC_008601.1|	RefSeq	gene	1424642	1425430	.	+	.	ID=gene1344;Name=FTN_1346;Dbxref=GeneID:4547296;gbkey=Gene;locus_tag=FTN_1346	964	2194	0.682855	7.38499	0.00132055		0.682855	1.60531	0.20556
gi|118496615|ref|NC_008601.1|	RefSeq	gene	1425430	1426710	.	+	.	ID=gene1345;Name=sun;Dbxref=GeneID:4547297;gbkey=Gene;gene=sun;locus_tag=FTN_1347	2300	2055	-0.666003	8.10294	0.00150564		-0.666003	0.630251	-0.200487
gi|118496615|ref|NC_008601.1|	RefSeq	gene	1426688	1427179	.	-	.	ID=gene1346;Name=FTN_1348;Dbxref=GeneID:4547298;gbkey=Gene;locus_tag=FTN_1348	27430	1110	-5.13048	11.052	3.10474e-98		-5.13048	0.0285477	-1.54443
gi|118496615|ref|NC_008601.1|	RefSeq	gene	1427272	1427817	.	-	.	ID=gene1347;Name=FTN_1349;Dbxref=GeneID:4547299;gbkey=Gene;locus_tag=FTN_1349	409	412	-0.492853	5.53274	0.0316446		-0.492853	0.710618	-0.148364
gi|118496615|ref|NC_008601.1|	RefSeq	gene	1427814	1429850	.	-	.	ID=gene1348;Name=ligA;Dbxref=GeneID:4547300;gbkey=Gene;gene=ligA;locus_tag=FTN_1350	2169	2687	-0.194569	8.07274	0.352317		-0.194569	0.873834	-0.0585711
gi|118496615|ref|NC_008601.1|	RefSeq	gene	1430157	1430873	.	+	.	ID=gene1349;Name=FTN_1351;Dbxref=GeneID:4547908;gbkey=Gene;locus_tag=FTN_1351	925	3926	1.58188	7.70041	1.62512e-13		1.58188	2.9936	0.476194
gi|118496615|ref|NC_008601.1|	RefSeq	gene	1430875	1431672	.	+	.	ID=gene1350;Name=panB;Dbxref=GeneID:4547909;gbkey=Gene;gene=panB;locus_tag=FTN_1352	2084	2209	-0.419483	7.85113	0.0453679		-0.419483	0.747693	-0.126277
gi|118496615|ref|NC_008601.1|	RefSeq	gene	1431659	1432444	.	+	.	ID=gene1351;Name=panC;Dbxref=GeneID:4547910;gbkey=Gene;gene=panC;locus_tag=FTN_1353	4750	1285	-2.38957	8.60105	5.41567e-28		-2.38957	0.190839	-0.719333
gi|118496615|ref|NC_008601.1|	RefSeq	gene	1432438	1432773	.	+	.	ID=gene1352;Name=panD;Dbxref=GeneID:4547911;gbkey=Gene;gene=panD;locus_tag=FTN_1354	2358	755	-2.14634	7.58973	2.13944e-22		-2.14634	0.225884	-0.646114
gi|118496615|ref|NC_008601.1|	RefSeq	gene	1432777	1433547	.	+	.	ID=gene1353;Name=FTN_1355;Dbxref=GeneID:4547912;gbkey=Gene;locus_tag=FTN_1355	3078	2239	-0.962638	8.23783	4.48371e-06		-0.962638	0.513118	-0.289783
gi|118496615|ref|NC_008601.1|	RefSeq	gene	1433559	1435358	.	-	.	ID=gene1354;Name=recD;Dbxref=GeneID:4547913;gbkey=Gene;gene=recD;locus_tag=FTN_1356	772	3937	1.84674	7.69733	1.44032e-17		1.84674	3.59686	0.555924
gi|118496615|ref|NC_008601.1|	RefSeq	gene	1435324	1438974	.	-	.	ID=gene1355;Name=recB;Dbxref=GeneID:4547914;gbkey=Gene;gene=recB;locus_tag=FTN_1357	3438	9815	1.00985	9.37581	1.22658e-06		1.00985	2.0137	0.303996
gi|118496615|ref|NC_008601.1|	RefSeq	gene	1439006	1439578	.	-	.	ID=gene1356;Name=FTN_1358;Dbxref=GeneID:4547915;gbkey=Gene;locus_tag=FTN_1358	335	1386	1.54486	6.30908	7.06246e-12		1.54486	2.91775	0.465048
gi|118496615|ref|NC_008601.1|	RefSeq	gene	1439520	1442759	.	-	.	ID=gene1357;Name=recC;Dbxref=GeneID:4547916;gbkey=Gene;gene=recC;locus_tag=FTN_1359	1823	13154	2.3475	9.37521	2.14033e-27		2.3475	5.08943	0.706669
gi|118496615|ref|NC_008601.1|	RefSeq	gene	1442836	1444422	.	-	.	ID=gene1358;Name=gltB;Dbxref=GeneID:4547917;gbkey=Gene;gene=gltB;locus_tag=FTN_1360	1108	18854	3.58517	9.53958	8.66326e-56		3.58517	12.0017	1.07924
gi|118496615|ref|NC_008601.1|	RefSeq	gene	1444600	1445469	.	+	.	ID=gene1359;Name=FTN_1361;Dbxref=GeneID:4547918;gbkey=Gene;locus_tag=FTN_1361	404	3996	2.80227	7.39869	1.03131e-34		2.80227	6.97536	0.843567
gi|118496615|ref|NC_008601.1|	RefSeq	gene	1445483	1445869	.	-	.	ID=gene1360;Name=FTN_1362;Dbxref=GeneID:4547919;gbkey=Gene;locus_tag=FTN_1362	394	1766	1.66041	6.79836	9.77002e-14		1.66041	3.16107	0.499834
gi|118496615|ref|NC_008601.1|	RefSeq	gene	1446038	1446691	.	+	.	ID=gene1361;Name=FTN_1363;Dbxref=GeneID:4547920;gbkey=Gene;locus_tag=FTN_1363	661	9016	3.26602	8.52699	1.92122e-46		3.26602	9.61987	0.983169
gi|118496615|ref|NC_008601.1|	RefSeq	gene	1446894	1446982	.	+	.	ID=gene1362;Name=FTN_1364;Dbxref=GeneID:4547921;gbkey=Gene;locus_tag=FTN_1364	141	6999	5.12881	7.92233	9.91177e-88		5.12881	34.9885	1.54393
gi|118496615|ref|NC_008601.1|	RefSeq	gene	1446988	1447061	.	+	.	ID=gene1363;Name=FTN_1365;Dbxref=GeneID:4547922;gbkey=Gene;locus_tag=FTN_1365	162	8059	5.1321	8.11602	5.02533e-89		5.1321	35.0683	1.54491
gi|118496615|ref|NC_008601.1|	RefSeq	gene	1447077	1447151	.	+	.	ID=gene1364;Name=FTN_1366;Dbxref=GeneID:4547923;gbkey=Gene;locus_tag=FTN_1366	154	2743	3.65032	6.69724	9.52206e-50		3.65032	12.5561	1.09885
gi|118496615|ref|NC_008601.1|	RefSeq	gene	1447265	1448899	.	-	.	ID=gene1365;Name=FTN_1367;Dbxref=GeneID:4548274;gbkey=Gene;locus_tag=FTN_1367	1967	2027	-0.460168	8.10657	0.0284345		-0.460168	0.726902	-0.138524
gi|118496615|ref|NC_008601.1|	RefSeq	gene	1448916	1449140	.	-	.	ID=gene1366;Name=feoA;Dbxref=GeneID:4548275;gbkey=Gene;gene=feoA;locus_tag=FTN_1368	384	219	-1.31314	5.73889	4.99571e-08		-1.31314	0.402443	-0.395296
gi|118496615|ref|NC_008601.1|	RefSeq	gene	1449249	1449956	.	+	.	ID=gene1367;Name=FTN_1369;Dbxref=GeneID:4548276;gbkey=Gene;locus_tag=FTN_1369	291	552	0.419974	5.67507	0.0698385		0.419974	1.3379	0.126425
gi|118496615|ref|NC_008601.1|	RefSeq	gene	1450034	1450792	.	-	.	ID=gene1368;Name=gloB;Dbxref=GeneID:4548277;gbkey=Gene;gene=gloB;locus_tag=FTN_1370	1109	440	-1.83688	6.79786	3.03438e-16		-1.83688	0.279926	-0.552957
gi|118496615|ref|NC_008601.1|	RefSeq	gene	1450806	1451963	.	-	.	ID=gene1369;Name=FTN_1371;Dbxref=GeneID:4548278;gbkey=Gene;locus_tag=FTN_1371	3000	498	-3.09392	8.16619	2.46993e-41		-3.09392	0.117122	-0.931361
gi|118496615|ref|NC_008601.1|	RefSeq	gene	1451960	1453045	.	-	.	ID=gene1370;Name=FTN_1372;Dbxref=GeneID:4548279;gbkey=Gene;locus_tag=FTN_1372	1325	694	-1.43634	7.35172	5.18799e-11		-1.43634	0.369504	-0.432381
gi|118496615|ref|NC_008601.1|	RefSeq	gene	1453011	1453760	.	-	.	ID=gene1371;Name=hemD;Dbxref=GeneID:4548280;gbkey=Gene;gene=hemD;locus_tag=FTN_1373	1714	605	-2.00564	7.4571	1.41021e-19		-2.00564	0.249024	-0.603759
gi|118496615|ref|NC_008601.1|	RefSeq	gene	1453761	1454180	.	-	.	ID=gene1372;Name=sufE;Dbxref=GeneID:4548281;gbkey=Gene;gene=sufE;locus_tag=FTN_1374	992	604	-1.21914	6.7364	3.04057e-08		-1.21914	0.42954	-0.366997
gi|118496615|ref|NC_008601.1|	RefSeq	gene	1454404	1454479	.	-	.	ID=gene1373;Name=FTN_1375;Dbxref=GeneID:4548282;gbkey=Gene;locus_tag=FTN_1375	26	645	4.12377	4.6069	3.61435e-40		4.12377	17.4333	1.24138
gi|118496615|ref|NC_008601.1|	RefSeq	gene	1454884	1455420	.	+	.	ID=gene1374;Name=FTN_1376;Dbxref=GeneID:4548283;gbkey=Gene;locus_tag=FTN_1376	147	4194	4.32993	7.24238	1.37892e-66		4.32993	20.1112	1.30344
gi|118496615|ref|NC_008601.1|	RefSeq	gene	1455684	1457381	.	+	.	ID=gene1375;Name=proS;Dbxref=GeneID:4548284;gbkey=Gene;gene=proS;locus_tag=FTN_1377	4573	27998	2.11054	10.325	5.04936e-23		2.11054	4.31853	0.635336
gi|118496615|ref|NC_008601.1|	RefSeq	gene	1457390	1457929	.	+	.	ID=gene1376;Name=FTN_1378;Dbxref=GeneID:4548285;gbkey=Gene;locus_tag=FTN_1378	438	2848	2.19713	6.98672	9.26672e-23		2.19713	4.58568	0.661404
gi|118496615|ref|NC_008601.1|	RefSeq	gene	1457975	1459691	.	-	.	ID=gene1377;Name=FTN_1379;Note=frameshift;Dbxref=GeneID:4548286;gbkey=Gene;locus_tag=FTN_1379;pseudo=true	489	3097	2.15918	7.3849	2.9946e-22		2.15918	4.46662	0.649979
gi|118496615|ref|NC_008601.1|	RefSeq	gene	1459763	1460896	.	+	.	ID=gene1378;Name=FTN_1380;Dbxref=GeneID:4548287;gbkey=Gene;locus_tag=FTN_1380	2518	2801	-0.349865	8.33372	0.0935491		-0.349865	0.784657	-0.10532
gi|118496615|ref|NC_008601.1|	RefSeq	gene	1460964	1462382	.	+	.	ID=gene1379;Name=FTN_1381;Dbxref=GeneID:4548288;gbkey=Gene;locus_tag=FTN_1381	413	3678	2.65086	7.3259	1.57348e-31		2.65086	6.28041	0.797988
gi|118496615|ref|NC_008601.1|	RefSeq	gene	1462418	1462831	.	-	.	ID=gene1380;Name=FTN_1382;Dbxref=GeneID:4548289;gbkey=Gene;locus_tag=FTN_1382	463	2300	1.80877	7.1363	3.43637e-16		1.80877	3.50345	0.544495
gi|118496615|ref|NC_008601.1|	RefSeq	gene	1463001	1463771	.	+	.	ID=gene1381;Name=FTN_1383;Dbxref=GeneID:4548290;gbkey=Gene;locus_tag=FTN_1383	816	2956	1.35335	7.45518	2.79879e-10		1.35335	2.55505	0.407399
gi|118496615|ref|NC_008601.1|	RefSeq	gene	1463755	1464180	.	-	.	ID=gene1382;Name=nusB;Dbxref=GeneID:4548291;gbkey=Gene;gene=nusB;locus_tag=FTN_1384	700	1319	0.41042	6.8423	0.0577885		0.41042	1.32907	0.123549
gi|118496615|ref|NC_008601.1|	RefSeq	gene	1464367	1464768	.	+	.	ID=gene1383;Name=FTN_1385;Dbxref=GeneID:4547833;gbkey=Gene;locus_tag=FTN_1385	592	1139	0.440487	6.73637	0.0430334		0.440487	1.35706	0.1326
gi|118496615|ref|NC_008601.1|	RefSeq	gene	1464785	1465297	.	+	.	ID=gene1384;Name=FTN_1386;Dbxref=GeneID:4547834;gbkey=Gene;locus_tag=FTN_1386	950	1608	0.255697	7.45779	0.231546		0.255697	1.19391	0.0769726
gi|118496615|ref|NC_008601.1|	RefSeq	gene	1465519	1465965	.	+	.	ID=gene1385;Name=FTN_1387;Dbxref=GeneID:4547835;gbkey=Gene;locus_tag=FTN_1387	113	1599	3.31804	6.01261	8.77832e-40		3.31804	9.97311	0.99883
gi|118496615|ref|NC_008601.1|	RefSeq	gene	1466005	1466625	.	+	.	ID=gene1386;Name=FTN_1388;Dbxref=GeneID:4547836;gbkey=Gene;locus_tag=FTN_1388	445	2425	1.94231	6.89656	2.53105e-18		1.94231	3.84322	0.584695
gi|118496615|ref|NC_008601.1|	RefSeq	gene	1466618	1467367	.	-	.	ID=gene1387;Name=FTN_1389;Dbxref=GeneID:4547837;gbkey=Gene;locus_tag=FTN_1389	760	4746	2.13894	7.81306	9.65407e-23		2.13894	4.4044	0.643886
gi|118496615|ref|NC_008601.1|	RefSeq	gene	1467369	1468055	.	-	.	ID=gene1388;Name=FTN_1390;Dbxref=GeneID:4547838;gbkey=Gene;locus_tag=FTN_1390	705	5906	2.56277	8.16316	9.95333e-31		2.56277	5.90839	0.771469
gi|118496615|ref|NC_008601.1|	RefSeq	gene	1468100	1469791	.	-	.	ID=gene1389;Name=naoX;Dbxref=GeneID:4547839;gbkey=Gene;gene=naoX;locus_tag=FTN_1391	1065	22340	3.88703	9.74496	1.28715e-63		3.88703	14.7949	1.17011
gi|118496615|ref|NC_008601.1|	RefSeq	gene	1469816	1470334	.	-	.	ID=gene1390;Name=FTN_1392;Dbxref=GeneID:4547840;gbkey=Gene;locus_tag=FTN_1392	846	7810	2.7029	8.40676	2.15977e-34		2.7029	6.51109	0.813654
gi|118496615|ref|NC_008601.1|	RefSeq	gene	1470396	1470698	.	-	.	ID=gene1391;Name=FTN_1393;Dbxref=GeneID:4547841;gbkey=Gene;locus_tag=FTN_1393	247	2133	2.60625	6.53279	4.45939e-29		2.60625	6.08919	0.78456
gi|118496615|ref|NC_008601.1|	RefSeq	gene	1471519	1471791	.	-	.	ID=gene1392;Name=FTN_1394;Dbxref=GeneID:4547842;gbkey=Gene;locus_tag=FTN_1394	120	181	0.0893355	4.20545	0.76746		0.0893355	1.06388	0.0268927
gi|118496615|ref|NC_008601.1|	RefSeq	gene	1471772	1472776	.	-	.	ID=gene1393;Name=FTN_1395;Dbxref=GeneID:4547843;gbkey=Gene;locus_tag=FTN_1395	309	645	0.557992	5.63444	0.0144916		0.557992	1.47222	0.167972
gi|118496615|ref|NC_008601.1|	RefSeq	gene	1472780	1473271	.	-	.	ID=gene1394;Name=FTN_1396;Dbxref=GeneID:4547844;gbkey=Gene;locus_tag=FTN_1396	111	402	1.35227	4.62907	1.32669e-07		1.35227	2.55314	0.407075
gi|118496615|ref|NC_008601.1|	RefSeq	gene	1473442	1477344	.	-	.	ID=gene1395;Name=FTN_1397;Dbxref=GeneID:4547845;gbkey=Gene;locus_tag=FTN_1397	4089	3012	-0.944538	9.33066	6.10951e-06		-0.944538	0.519596	-0.284334
gi|118496615|ref|NC_008601.1|	RefSeq	gene	1477432	1477947	.	-	.	ID=gene1396;Name=FTN_1398;Dbxref=GeneID:4547846;gbkey=Gene;locus_tag=FTN_1398	221	1003	1.67819	5.81887	5.94696e-13		1.67819	3.20027	0.505187
gi|118496615|ref|NC_008601.1|	RefSeq	gene	1477952	1478668	.	-	.	ID=gene1397;Name=FTN_1399;Dbxref=GeneID:4547847;gbkey=Gene;locus_tag=FTN_1399	587	1426	0.776891	6.79449	0.000348357		0.776891	1.71343	0.233867
gi|118496615|ref|NC_008601.1|	RefSeq	gene	1478678	1479367	.	-	.	ID=gene1398;Name=trmB;Dbxref=GeneID:4547848;gbkey=Gene;gene=trmB;locus_tag=FTN_1400	1200	1623	-0.0679106	7.31739	0.751824		-0.0679106	0.954019	-0.0204431
gi|118496615|ref|NC_008601.1|	RefSeq	gene	1479437	1480072	.	+	.	ID=gene1399;Name=rhtB;Dbxref=GeneID:4547849;gbkey=Gene;gene=rhtB;locus_tag=FTN_1401	238	792	1.23063	5.50273	1.07363e-07		1.23063	2.3467	0.370458
gi|118496615|ref|NC_008601.1|	RefSeq	gene	1480069	1480959	.	-	.	ID=gene1400;Name=ppnK;Dbxref=GeneID:4547850;gbkey=Gene;gene=ppnK;locus_tag=FTN_1402	895	1528	0.268112	6.86215	0.210713		0.268112	1.20423	0.0807096
gi|118496615|ref|NC_008601.1|	RefSeq	gene	1481150	1482094	.	+	.	ID=gene1401;Name=gtrB;Dbxref=GeneID:4547851;gbkey=Gene;gene=gtrB;locus_tag=FTN_1403	1592	1937	-0.220546	7.79801	0.295675		-0.220546	0.858241	-0.066391
gi|118496615|ref|NC_008601.1|	RefSeq	gene	1482098	1482877	.	-	.	ID=gene1402;Name=FTN_1404;Dbxref=GeneID:4547852;gbkey=Gene;locus_tag=FTN_1404	1004	3130	1.13678	7.46951	9.12966e-08		1.13678	2.19889	0.342204
gi|118496615|ref|NC_008601.1|	RefSeq	gene	1482886	1483809	.	-	.	ID=gene1403;Name=FTN_1405;Dbxref=GeneID:4547780;gbkey=Gene;locus_tag=FTN_1405	1707	3891	0.6851	7.997	0.00107118		0.6851	1.60781	0.206236
gi|118496615|ref|NC_008601.1|	RefSeq	gene	1483910	1484686	.	-	.	ID=gene1404;Name=FTN_1406;Dbxref=GeneID:4547781;gbkey=Gene;locus_tag=FTN_1406	284	1621	2.00898	6.36193	1.41789e-18		2.00898	4.02498	0.604764
gi|118496615|ref|NC_008601.1|	RefSeq	gene	1484686	1485012	.	-	.	ID=gene1405;Name=FTN_1407;Dbxref=GeneID:4547782;gbkey=Gene;locus_tag=FTN_1407	262	1001	1.4299	5.96062	4.45733e-10		1.4299	2.69428	0.430443
gi|118496615|ref|NC_008601.1|	RefSeq	gene	1485138	1485905	.	-	.	ID=gene1406;Name=FTN_1408;Dbxref=GeneID:4547783;gbkey=Gene;locus_tag=FTN_1408	686	1889	0.957692	7.14731	8.90607e-06		0.957692	1.9422	0.288294
gi|118496615|ref|NC_008601.1|	RefSeq	gene	1485988	1487373	.	-	.	ID=gene1407;Name=FTN_1409;Dbxref=GeneID:4547784;gbkey=Gene;locus_tag=FTN_1409	409	2379	2.03636	6.78374	9.63869e-20		2.03636	4.1021	0.613006
gi|118496615|ref|NC_008601.1|	RefSeq	gene	1487622	1488062	.	+	.	ID=gene1408;Name=bfr;Dbxref=GeneID:4547785;gbkey=Gene;gene=bfr;locus_tag=FTN_1410	542	1885	1.29449	7.29839	3.25193e-09		1.29449	2.45291	0.389681
gi|118496615|ref|NC_008601.1|	RefSeq	gene	1488584	1488670	.	+	.	ID=gene1409;Name=FTN_1411;Dbxref=GeneID:4547786;gbkey=Gene;locus_tag=FTN_1411	374	4661	3.13563	7.49172	6.46918e-42		3.13563	8.78858	0.943919
gi|118496615|ref|NC_008601.1|	RefSeq	gene	1488679	1489635	.	-	.	ID=gene1410;Name=FTN_1412;Dbxref=GeneID:4547787;gbkey=Gene;locus_tag=FTN_1412	10528	31244	1.0658	10.8993	2.67283e-07		1.0658	2.09332	0.320836
gi|118496615|ref|NC_008601.1|	RefSeq	gene	1489723	1490961	.	-	.	ID=gene1411;Name=FTN_1413;Dbxref=GeneID:4547788;gbkey=Gene;locus_tag=FTN_1413	1516	1283	-0.744227	7.52538	0.000463159		-0.744227	0.596988	-0.224035
gi|118496615|ref|NC_008601.1|	RefSeq	gene	1491205	1492131	.	-	.	ID=gene1412;Name=ppx;Dbxref=GeneID:4547789;gbkey=Gene;gene=ppx;locus_tag=FTN_1414	4104	1066	-2.44821	8.61495	1.05982e-28		-2.44821	0.183238	-0.736984
gi|118496615|ref|NC_008601.1|	RefSeq	gene	1492329	1492652	.	+	.	ID=gene1413;Name=FTN_1415;Dbxref=GeneID:4547790;gbkey=Gene;locus_tag=FTN_1415	2420	1661	-1.04643	8.25658	7.27041e-07		-1.04643	0.484163	-0.315008
gi|118496615|ref|NC_008601.1|	RefSeq	gene	1492695	1493957	.	+	.	ID=gene1414;Name=rho;Dbxref=GeneID:4547791;gbkey=Gene;gene=rho;locus_tag=FTN_1416	1811	8070	1.65218	8.82985	6.99004e-15		1.65218	3.14308	0.497356
gi|118496615|ref|NC_008601.1|	RefSeq	gene	1494297	1495781	.	-	.	ID=gene1415;Name=manB;Dbxref=GeneID:4547792;gbkey=Gene;gene=manB;locus_tag=FTN_1417	1467	3353	0.689	7.97697	0.00104157		0.689	1.61217	0.20741
gi|118496615|ref|NC_008601.1|	RefSeq	gene	1495811	1497217	.	-	.	ID=gene1416;Name=manC;Dbxref=GeneID:4547793;gbkey=Gene;gene=manC;locus_tag=FTN_1418	3850	2561	-1.09165	8.73798	1.92874e-07		-1.09165	0.469224	-0.32862
gi|118496615|ref|NC_008601.1|	RefSeq	gene	1497548	1497892	.	-	.	ID=gene1417;Name=FTN_1419;Note=IS insertion;Dbxref=GeneID:4547794;gbkey=Gene;locus_tag=FTN_1419;pseudo=true	67	223	1.22999	3.81481	1.71992e-05		1.22999	2.34565	0.370264
gi|118496615|ref|NC_008601.1|	RefSeq	gene	1498686	1499933	.	-	.	ID=gene1418;Name=wzx;Dbxref=GeneID:4547795;gbkey=Gene;gene=wzx;locus_tag=FTN_1420	1220	1687	-0.0359632	7.48226	0.86854		-0.0359632	0.97538	-0.010826
gi|118496615|ref|NC_008601.1|	RefSeq	gene	1499938	1501830	.	-	.	ID=gene1419;Name=wbtH;Dbxref=GeneID:4547796;gbkey=Gene;gene=wbtH;locus_tag=FTN_1421	7047	3542	-1.49595	9.73716	1.17499e-12		-1.49595	0.354547	-0.450326
gi|118496615|ref|NC_008601.1|	RefSeq	gene	1501832	1502944	.	-	.	ID=gene1420;Name=wbtN;Dbxref=GeneID:4548348;gbkey=Gene;gene=wbtN;locus_tag=FTN_1422	7676	1366	-2.99381	9.61609	2.22849e-41		-2.99381	0.125538	-0.901226
gi|118496615|ref|NC_008601.1|	RefSeq	gene	1502937	1504025	.	-	.	ID=gene1421;Name=wbtG;Dbxref=GeneID:4548349;gbkey=Gene;gene=wbtG;locus_tag=FTN_1423	2943	1079	-1.95099	8.44013	1.71985e-19		-1.95099	0.258638	-0.587307
gi|118496615|ref|NC_008601.1|	RefSeq	gene	1503991	1505283	.	-	.	ID=gene1422;Name=FTN_1424;Dbxref=GeneID:4548350;gbkey=Gene;locus_tag=FTN_1424	1628	3096	0.423736	8.05007	0.0432132		0.423736	1.3414	0.127557
gi|118496615|ref|NC_008601.1|	RefSeq	gene	1505280	1506254	.	-	.	ID=gene1423;Name=wbtF;Dbxref=GeneID:4548351;gbkey=Gene;gene=wbtF;locus_tag=FTN_1425	24068	6954	-2.29472	11.0382	1.19507e-26		-2.29472	0.203807	-0.69078
gi|118496615|ref|NC_008601.1|	RefSeq	gene	1506254	1507564	.	-	.	ID=gene1424;Name=wbtE;Dbxref=GeneID:4548352;gbkey=Gene;gene=wbtE;locus_tag=FTN_1426	18522	15614	-0.749939	11.037	0.000272394		-0.749939	0.594629	-0.225754
gi|118496615|ref|NC_008601.1|	RefSeq	gene	1507568	1508659	.	-	.	ID=gene1425;Name=wbtD;Dbxref=GeneID:4548353;gbkey=Gene;gene=wbtD;locus_tag=FTN_1427	3946	2706	-1.04773	9.04688	5.63549e-07		-1.04773	0.483727	-0.315399
gi|118496615|ref|NC_008601.1|	RefSeq	gene	1508656	1509267	.	-	.	ID=gene1426;Name=wbtO;Dbxref=GeneID:4548354;gbkey=Gene;gene=wbtO;locus_tag=FTN_1428	4372	1109	-2.48242	8.68295	8.29579e-30		-2.48242	0.178944	-0.747284
gi|118496615|ref|NC_008601.1|	RefSeq	gene	1509257	1509886	.	-	.	ID=gene1427;Name=wbtP;Dbxref=GeneID:4548355;gbkey=Gene;gene=wbtP;locus_tag=FTN_1429	3831	1234	-2.13779	8.54984	5.31466e-23		-2.13779	0.227227	-0.643539
gi|118496615|ref|NC_008601.1|	RefSeq	gene	1509876	1510991	.	-	.	ID=gene1428;Name=wbtQ;Dbxref=GeneID:4548356;gbkey=Gene;gene=wbtQ;locus_tag=FTN_1430	7633	3395	-1.67234	9.71777	2.56555e-15		-1.67234	0.313744	-0.503425
gi|118496615|ref|NC_008601.1|	RefSeq	gene	1510997	1512733	.	-	.	ID=gene1429;Name=wbtA;Dbxref=GeneID:4548357;gbkey=Gene;gene=wbtA;locus_tag=FTN_1431	3428	4317	-0.170878	8.90116	0.41008		-0.170878	0.888302	-0.0514393
gi|118496615|ref|NC_008601.1|	RefSeq	gene	1513192	1517211	.	-	.	ID=gene1430;Name=hrpA;Dbxref=GeneID:4548358;gbkey=Gene;gene=hrpA;locus_tag=FTN_1432	4717	3085	-1.11611	9.16743	9.61771e-08		-1.11611	0.461337	-0.335982
gi|118496615|ref|NC_008601.1|	RefSeq	gene	1517235	1518122	.	-	.	ID=gene1431;Name=FTN_1433;Dbxref=GeneID:4548359;gbkey=Gene;locus_tag=FTN_1433	25022	3601	-3.30022	11.1844	3.53011e-49		-3.30022	0.101516	-0.993465
gi|118496615|ref|NC_008601.1|	RefSeq	gene	1518136	1520352	.	-	.	ID=gene1432;Name=icd;Dbxref=GeneID:4548360;gbkey=Gene;gene=icd;locus_tag=FTN_1434	35628	4599	-3.45712	11.697	3.84146e-53		-3.45712	0.0910547	-1.0407
gi|118496615|ref|NC_008601.1|	RefSeq	gene	1520401	1520820	.	-	.	ID=gene1433;Name=FTN_1435;Dbxref=GeneID:4548361;gbkey=Gene;locus_tag=FTN_1435	467	370	-0.83919	6.42937	0.000252535		-0.83919	0.558957	-0.252621
gi|118496615|ref|NC_008601.1|	RefSeq	gene	1520964	1522652	.	+	.	ID=gene1434;Name=fadD;Dbxref=GeneID:4548362;gbkey=Gene;gene=fadD;locus_tag=FTN_1436	9012	2149	-2.57165	9.87247	4.18989e-32		-2.57165	0.168212	-0.774142
gi|118496615|ref|NC_008601.1|	RefSeq	gene	1522690	1524930	.	+	.	ID=gene1435;Name=fadE;Dbxref=GeneID:4548363;gbkey=Gene;gene=fadE;locus_tag=FTN_1437	27002	2607	-3.87607	11.488	8.06849e-64		-3.87607	0.068106	-1.16681
gi|118496615|ref|NC_008601.1|	RefSeq	gene	1525003	1527699	.	+	.	ID=gene1436;Name=FTN_1438;Dbxref=GeneID:4548364;gbkey=Gene;locus_tag=FTN_1438	18079	2239	-3.51685	10.997	1.86101e-54		-3.51685	0.0873622	-1.05868
gi|118496615|ref|NC_008601.1|	RefSeq	gene	1527712	1528899	.	+	.	ID=gene1437;Name=fadA;Dbxref=GeneID:4548365;gbkey=Gene;gene=fadA;locus_tag=FTN_1439	10319	1544	-3.24398	10.2306	1.81684e-47		-3.24398	0.105551	-0.976536
gi|118496615|ref|NC_008601.1|	RefSeq	gene	1528961	1529449	.	+	.	ID=gene1438;Name=FTN_1440;Dbxref=GeneID:4548366;gbkey=Gene;locus_tag=FTN_1440	563	711	-0.166798	6.4822	0.455394		-0.166798	0.890818	-0.0502112
gi|118496615|ref|NC_008601.1|	RefSeq	gene	1529442	1530722	.	-	.	ID=gene1439;Name=FTN_1441;Dbxref=GeneID:4548367;gbkey=Gene;locus_tag=FTN_1441	650	2115	1.19847	7.02679	3.14479e-08		1.19847	2.29496	0.360776
gi|118496615|ref|NC_008601.1|	RefSeq	gene	1530872	1531099	.	-	.	ID=gene1440;Name=FTN_1442;Dbxref=GeneID:4547924;gbkey=Gene;locus_tag=FTN_1442	125	421	1.24766	5.06666	6.7569e-07		1.24766	2.37455	0.375582
gi|118496615|ref|NC_008601.1|	RefSeq	gene	1531184	1532599	.	-	.	ID=gene1441;Name=FTN_1443;Dbxref=GeneID:4547925;gbkey=Gene;locus_tag=FTN_1443	1231	2895	0.730139	7.73216	0.000541505		0.730139	1.6588	0.219794
gi|118496615|ref|NC_008601.1|	RefSeq	gene	1532670	1533686	.	-	.	ID=gene1442;Name=FTN_1444;Dbxref=GeneID:4547926;gbkey=Gene;locus_tag=FTN_1444	9538	7631	-0.825348	10.136	6.59182e-05		-0.825348	0.564346	-0.248454
gi|118496615|ref|NC_008601.1|	RefSeq	gene	1533934	1534848	.	-	.	ID=gene1443;Name=FTN_1445;Dbxref=GeneID:4547927;gbkey=Gene;locus_tag=FTN_1445	1055	776	-0.946528	7.16707	1.34869e-05		-0.946528	0.51888	-0.284933
gi|118496615|ref|NC_008601.1|	RefSeq	gene	1534988	1536382	.	-	.	ID=gene1444;Name=FTN_1446;Dbxref=GeneID:4547928;gbkey=Gene;locus_tag=FTN_1446	2722	1530	-1.3346	8.252	3.21805e-10		-1.3346	0.396503	-0.401754
gi|118496615|ref|NC_008601.1|	RefSeq	gene	1536388	1537371	.	-	.	ID=gene1445;Name=FTN_1447;Dbxref=GeneID:4547929;gbkey=Gene;locus_tag=FTN_1447	6267	1778	-2.32097	9.37571	8.55004e-27		-2.32097	0.200133	-0.698681
gi|118496615|ref|NC_008601.1|	RefSeq	gene	1537382	1538812	.	-	.	ID=gene1446;Name=FTN_1448;Dbxref=GeneID:4547930;gbkey=Gene;locus_tag=FTN_1448	18224	4155	-2.63642	10.8378	1.01583e-33		-2.63642	0.160827	-0.793642
gi|118496615|ref|NC_008601.1|	RefSeq	gene	1538869	1539477	.	-	.	ID=gene1447;Name=FTN_1449;Dbxref=GeneID:4547931;gbkey=Gene;locus_tag=FTN_1449	959	1450	0.0928953	7.20703	0.666971		0.0928953	1.06651	0.0279643
gi|118496615|ref|NC_008601.1|	RefSeq	gene	1539652	1540053	.	-	.	ID=gene1448;Name=FTN_1450;Dbxref=GeneID:4547932;gbkey=Gene;locus_tag=FTN_1450	428	440	-0.46352	6.05628	0.0438069		-0.46352	0.725214	-0.139534
gi|118496615|ref|NC_008601.1|	RefSeq	gene	1540171	1540707	.	-	.	ID=gene1449;Name=FTN_1451;Dbxref=GeneID:4547933;gbkey=Gene;locus_tag=FTN_1451	20606	2009	-3.86196	10.8311	2.32787e-63		-3.86196	0.0687755	-1.16257
gi|118496615|ref|NC_008601.1|	RefSeq	gene	1540850	1541539	.	+	.	ID=gene1450;Name=FTN_1452;Dbxref=GeneID:4547934;gbkey=Gene;locus_tag=FTN_1452	883	143428	6.83998	12.2178	5.86981e-148		6.83998	114.562	2.05904
gi|118496615|ref|NC_008601.1|	RefSeq	gene	1541523	1542560	.	+	.	ID=gene1451;Name=FTN_1453;Dbxref=GeneID:4547935;gbkey=Gene;locus_tag=FTN_1453	3071	20276	2.21941	9.85984	4.98136e-25		2.21941	4.65703	0.668109
gi|118496615|ref|NC_008601.1|	RefSeq	gene	1542637	1543890	.	+	.	ID=gene1452;Name=FTN_1454;Dbxref=GeneID:4547936;gbkey=Gene;locus_tag=FTN_1454	725	1085	0.0780861	6.79348	0.722738		0.0780861	1.05562	0.0235063
gi|118496615|ref|NC_008601.1|	RefSeq	gene	1543884	1544660	.	+	.	ID=gene1453;Name=FTN_1455;Dbxref=GeneID:4547937;gbkey=Gene;locus_tag=FTN_1455	263	470	0.333936	5.33564	0.158221		0.333936	1.26045	0.100525
gi|118496615|ref|NC_008601.1|	RefSeq	gene	1544780	1545943	.	+	.	ID=gene1454;Name=cfa;Dbxref=GeneID:4547938;gbkey=Gene;gene=cfa;locus_tag=FTN_1456	1254	5214	1.55223	8.29825	3.12556e-13		1.55223	2.9327	0.467268
gi|118496615|ref|NC_008601.1|	RefSeq	gene	1545936	1546454	.	+	.	ID=gene1455;Name=FTN_1457;Dbxref=GeneID:4547939;gbkey=Gene;locus_tag=FTN_1457	833	1717	0.539901	7.22104	0.0116253		0.539901	1.45387	0.162526
gi|118496615|ref|NC_008601.1|	RefSeq	gene	1546487	1546993	.	+	.	ID=gene1456;Name=FTN_1458;Dbxref=GeneID:4547940;gbkey=Gene;locus_tag=FTN_1458	1933	1693	-0.694757	8.25001	0.000983712		-0.694757	0.617813	-0.209143
gi|118496615|ref|NC_008601.1|	RefSeq	gene	1546995	1547738	.	+	.	ID=gene1457;Name=FTN_1459;Dbxref=GeneID:4547941;gbkey=Gene;locus_tag=FTN_1459	1802	1929	-0.405264	7.97652	0.0540291		-0.405264	0.755098	-0.121997
gi|118496615|ref|NC_008601.1|	RefSeq	gene	1547752	1548582	.	+	.	ID=gene1458;Name=FTN_1460;Dbxref=GeneID:4547942;gbkey=Gene;locus_tag=FTN_1460	583	2452	1.56868	7.13786	7.04502e-13		1.56868	2.96632	0.472219
gi|118496615|ref|NC_008601.1|	RefSeq	gene	1548606	1550903	.	-	.	ID=gene1459;Name=rnr;Dbxref=GeneID:4548556;gbkey=Gene;gene=rnr;locus_tag=FTN_1461	3487	11357	1.19995	9.59495	9.11828e-09		1.19995	2.29732	0.361222
gi|118496615|ref|NC_008601.1|	RefSeq	gene	1550896	1551804	.	-	.	ID=gene1460;Name=truB;Dbxref=GeneID:4548557;gbkey=Gene;gene=truB;locus_tag=FTN_1462	5777	4979	-0.717993	9.48255	0.000530276		-0.717993	0.607943	-0.216137
gi|118496615|ref|NC_008601.1|	RefSeq	gene	1551791	1552483	.	-	.	ID=gene1461;Name=rnc;Dbxref=GeneID:4548558;gbkey=Gene;gene=rnc;locus_tag=FTN_1463	4400	5071	-0.298771	9.16144	0.14856		-0.298771	0.812945	-0.0899389
gi|118496615|ref|NC_008601.1|	RefSeq	gene	1552490	1553353	.	-	.	ID=gene1462;Name=lepB;Dbxref=GeneID:4548559;gbkey=Gene;gene=lepB;locus_tag=FTN_1464	4475	13320	1.07007	9.80738	2.66362e-07		1.07007	2.09954	0.322124
gi|118496615|ref|NC_008601.1|	RefSeq	gene	1553358	1554044	.	-	.	ID=gene1463;Name=FTN_1465;Dbxref=GeneID:4548560;gbkey=Gene;locus_tag=FTN_1465	31269	21972	-1.01261	11.8449	9.64794e-07		-1.01261	0.49565	-0.304825
gi|118496615|ref|NC_008601.1|	RefSeq	gene	1554485	1555576	.	-	.	ID=gene1464;Name=FTN_1466;Dbxref=GeneID:4548561;gbkey=Gene;locus_tag=FTN_1466	1093	2840	0.87399	7.71059	3.70289e-05		0.87399	1.83273	0.263097
gi|118496615|ref|NC_008601.1|	RefSeq	gene	1555813	1556637	.	-	.	ID=gene1465;Name=proC;Dbxref=GeneID:4548562;gbkey=Gene;gene=proC;locus_tag=FTN_1467	431	846	0.469329	6.24375	0.0343174		0.469329	1.38446	0.141282
gi|118496615|ref|NC_008601.1|	RefSeq	gene	1556744	1557322	.	+	.	ID=gene1466;Name=FTN_1468;Dbxref=GeneID:4548563;gbkey=Gene;locus_tag=FTN_1468	265	583	0.633758	5.49223	0.00626927		0.633758	1.5516	0.19078
gi|118496615|ref|NC_008601.1|	RefSeq	gene	1557427	1558722	.	+	.	ID=gene1467;Name=kdtA;Dbxref=GeneID:4548564;gbkey=Gene;gene=kdtA;locus_tag=FTN_1469	2668	2177	-0.796921	8.46565	0.000144469		-0.796921	0.575576	-0.239897
gi|118496615|ref|NC_008601.1|	RefSeq	gene	1558719	1559600	.	+	.	ID=gene1468;Name=ispA;Dbxref=GeneID:4548565;gbkey=Gene;gene=ispA;locus_tag=FTN_1470	3506	923	-2.42878	8.35739	3.98902e-28		-2.42878	0.185722	-0.731136
gi|118496615|ref|NC_008601.1|	RefSeq	gene	1559648	1560412	.	+	.	ID=gene1469;Name=pcs;Dbxref=GeneID:4548566;gbkey=Gene;gene=pcs;locus_tag=FTN_1471	464	1029	0.645385	6.2693	0.00341641		0.645385	1.56416	0.19428
gi|118496615|ref|NC_008601.1|	RefSeq	gene	1560482	1561291	.	+	.	ID=gene1470;Name=FTN_1472;Dbxref=GeneID:4548567;gbkey=Gene;locus_tag=FTN_1472	371	1914	1.86326	6.6727	1.00386e-16		1.86326	3.6383	0.560898
gi|118496615|ref|NC_008601.1|	RefSeq	gene	1561358	1561434	.	-	.	ID=gene1471;Name=FTN_1473;Dbxref=GeneID:4548568;gbkey=Gene;locus_tag=FTN_1473	60	233	1.45217	3.6529	5.17908e-07		1.45217	2.7362	0.437148
gi|118496615|ref|NC_008601.1|	RefSeq	gene	1561671	1562807	.	-	.	ID=gene1472;Name=bglX;Dbxref=GeneID:4548569;gbkey=Gene;gene=bglX;locus_tag=FTN_1474	908	6174	2.26177	8.33307	2.96092e-25		2.26177	4.79578	0.680859
gi|118496615|ref|NC_008601.1|	RefSeq	gene	1563109	1563483	.	-	.	ID=gene1473;Name=FTN_1475;Dbxref=GeneID:4548570;gbkey=Gene;locus_tag=FTN_1475	2219	2190	-0.522495	8.20665	0.0126614		-0.522495	0.696167	-0.157287
gi|118496615|ref|NC_008601.1|	RefSeq	gene	1563574	1564161	.	-	.	ID=gene1474;Name=FTN_1476;Dbxref=GeneID:4548571;gbkey=Gene;locus_tag=FTN_1476	3163	3530	-0.345158	8.73958	0.0966973		-0.345158	0.787222	-0.103903
gi|118496615|ref|NC_008601.1|	RefSeq	gene	1564221	1565363	.	-	.	ID=gene1475;Name=lpxB;Dbxref=GeneID:4548572;gbkey=Gene;gene=lpxB;locus_tag=FTN_1477	4660	11887	0.847423	9.71808	4.30828e-05		0.847423	1.79928	0.2551
gi|118496615|ref|NC_008601.1|	RefSeq	gene	1565363	1566142	.	-	.	ID=gene1476;Name=lpxA;Dbxref=GeneID:4548573;gbkey=Gene;gene=lpxA;locus_tag=FTN_1478	6871	17949	0.881756	10.2757	2.01317e-05		0.881756	1.84262	0.265435
gi|118496615|ref|NC_008601.1|	RefSeq	gene	1566145	1566636	.	-	.	ID=gene1477;Name=fabZ;Dbxref=GeneID:4548574;gbkey=Gene;gene=fabZ;locus_tag=FTN_1479	7088	12196	0.279409	10.0635	0.174325		0.279409	1.2137	0.0841104
gi|118496615|ref|NC_008601.1|	RefSeq	gene	1566651	1567664	.	-	.	ID=gene1478;Name=lpxD;Dbxref=GeneID:4548518;gbkey=Gene;gene=lpxD;locus_tag=FTN_1480	18849	11864	-1.17143	11.0488	1.68692e-08		-1.17143	0.44398	-0.352636
gi|118496615|ref|NC_008601.1|	RefSeq	gene	1567683	1568186	.	-	.	ID=gene1479;Name=ompH;Dbxref=GeneID:4548519;gbkey=Gene;gene=ompH;locus_tag=FTN_1481	2349	4552	0.450892	8.72701	0.0302516		0.450892	1.36688	0.135732
gi|118496615|ref|NC_008601.1|	RefSeq	gene	1568322	1570700	.	-	.	ID=gene1480;Name=FTN_1482;Dbxref=GeneID:4548520;gbkey=Gene;locus_tag=FTN_1482	8271	6689	-0.809803	9.9784	9.11359e-05		-0.809803	0.57046	-0.243775
gi|118496615|ref|NC_008601.1|	RefSeq	gene	1570706	1571863	.	-	.	ID=gene1481;Name=dxr;Dbxref=GeneID:4548521;gbkey=Gene;gene=dxr;locus_tag=FTN_1483	2250	3383	0.0848292	8.48025	0.685352		0.0848292	1.06056	0.0255361
gi|118496615|ref|NC_008601.1|	RefSeq	gene	1571869	1574475	.	-	.	ID=gene1482;Name=gyrA;Dbxref=GeneID:4548522;gbkey=Gene;gene=gyrA;locus_tag=FTN_1484	12981	14246	-0.369386	10.6804	0.0720633		-0.369386	0.774112	-0.111196
gi|118496615|ref|NC_008601.1|	RefSeq	gene	1574733	1576400	.	+	.	ID=gene1483;Name=cbpA;Dbxref=GeneID:4548523;gbkey=Gene;gene=cbpA;locus_tag=FTN_1485	1945	870	-1.66406	8.27951	1.85821e-14		-1.66406	0.31555	-0.500932
gi|118496615|ref|NC_008601.1|	RefSeq	gene	1576434	1577096	.	-	.	ID=gene1484;Name=ung;Dbxref=GeneID:4548524;gbkey=Gene;gene=ung;locus_tag=FTN_1486	574	349	-1.22102	6.06977	1.00665e-07		-1.22102	0.428978	-0.367565
gi|118496615|ref|NC_008601.1|	RefSeq	gene	1577093	1579960	.	-	.	ID=gene1485;Name=FTN_1487;Dbxref=GeneID:4548525;gbkey=Gene;locus_tag=FTN_1487	2107	1388	-1.10565	8.08421	1.89313e-07		-1.10565	0.464694	-0.332833
gi|118496615|ref|NC_008601.1|	RefSeq	gene	1579950	1580906	.	-	.	ID=gene1486;Name=FTN_1488;Dbxref=GeneID:4548526;gbkey=Gene;locus_tag=FTN_1488	944	583	-1.19863	6.86352	5.49475e-08		-1.19863	0.435688	-0.360824
gi|118496615|ref|NC_008601.1|	RefSeq	gene	1581018	1581764	.	-	.	ID=gene1487;Name=FTN_1489;Dbxref=GeneID:4548527;gbkey=Gene;locus_tag=FTN_1489	812	364	-1.66069	6.68247	3.08522e-13		-1.66069	0.316288	-0.499917
gi|118496615|ref|NC_008601.1|	RefSeq	gene	1581776	1582627	.	-	.	ID=gene1488;Name=FTN_1490;Dbxref=GeneID:4548528;gbkey=Gene;locus_tag=FTN_1490	584	463	-0.8383	6.47338	0.000192514		-0.8383	0.559302	-0.252353
gi|118496615|ref|NC_008601.1|	RefSeq	gene	1582627	1584609	.	-	.	ID=gene1489;Name=FTN_1491;Dbxref=GeneID:4548529;gbkey=Gene;locus_tag=FTN_1491	2223	1634	-0.947583	8.18488	7.2134e-06		-0.947583	0.5185	-0.285251
gi|118496615|ref|NC_008601.1|	RefSeq	gene	1584791	1586203	.	-	.	ID=gene1490;Name=lpdA;Dbxref=GeneID:4548530;gbkey=Gene;gene=lpdA;locus_tag=FTN_1492	7439	8502	-0.310847	9.82269	0.131067		-0.310847	0.806168	-0.0935742
gi|118496615|ref|NC_008601.1|	RefSeq	gene	1586217	1588112	.	-	.	ID=gene1491;Name=aceF;Dbxref=GeneID:4548531;gbkey=Gene;gene=aceF;locus_tag=FTN_1493	48653	13401	-2.36372	12.1138	4.1513e-28		-2.36372	0.194289	-0.711551
gi|118496615|ref|NC_008601.1|	RefSeq	gene	1588130	1590811	.	-	.	ID=gene1492;Name=aceE;Dbxref=GeneID:4548532;gbkey=Gene;gene=aceE;locus_tag=FTN_1494	36413	21045	-1.29452	11.9228	4.80571e-10		-1.29452	0.407673	-0.389688
gi|118496615|ref|NC_008601.1|	RefSeq	gene	1591111	1592298	.	-	.	ID=gene1493;Name=FTN_1495;Dbxref=GeneID:4548533;gbkey=Gene;locus_tag=FTN_1495	1208	812	-1.07648	7.3635	6.95071e-07		-1.07648	0.474185	-0.324052
gi|118496615|ref|NC_008601.1|	RefSeq	gene	1592378	1592992	.	+	.	ID=gene1494;Name=coaE;Dbxref=GeneID:4548534;gbkey=Gene;gene=coaE;locus_tag=FTN_1496	4809	3529	-0.949994	8.88585	5.18376e-06		-0.949994	0.517635	-0.285977
gi|118496615|ref|NC_008601.1|	RefSeq	gene	1593024	1593100	.	-	.	ID=gene1495;Name=FTN_1497;Dbxref=GeneID:4548535;gbkey=Gene;locus_tag=FTN_1497	888	4009	1.67095	7.59132	7.7214e-15		1.67095	3.18424	0.503006
gi|118496615|ref|NC_008601.1|	RefSeq	gene	1593115	1593189	.	-	.	ID=gene1496;Name=FTN_1498;Dbxref=GeneID:4547338;gbkey=Gene;locus_tag=FTN_1498	129	6082	5.05444	7.71429	8.52047e-85		5.05444	33.2305	1.52154
gi|118496615|ref|NC_008601.1|	RefSeq	gene	1593289	1594293	.	+	.	ID=gene1497;Name=trpS;Dbxref=GeneID:4547339;gbkey=Gene;gene=trpS;locus_tag=FTN_1499	1374	20369	3.38628	9.69371	6.51275e-51		3.38628	10.4561	1.01937
gi|118496615|ref|NC_008601.1|	RefSeq	gene	1594295	1595020	.	+	.	ID=gene1498;Name=FTN_1500;Dbxref=GeneID:4547340;gbkey=Gene;locus_tag=FTN_1500	644	8905	3.28573	8.49913	6.76339e-47		3.28573	9.75222	0.989103
gi|118496615|ref|NC_008601.1|	RefSeq	gene	1595030	1596328	.	+	.	ID=gene1499;Name=FTN_1501;Dbxref=GeneID:4547341;gbkey=Gene;locus_tag=FTN_1501	547	7711	3.31351	8.28833	3.54102e-47		3.31351	9.94185	0.997467
gi|118496615|ref|NC_008601.1|	RefSeq	gene	1596727	1597764	.	-	.	ID=gene1500;Name=FTN_1502;Dbxref=GeneID:4547342;gbkey=Gene;locus_tag=FTN_1502	181	1148	2.16088	5.76916	9.33346e-20		2.16088	4.47186	0.650489
gi|118496615|ref|NC_008601.1|	RefSeq	gene	1598261	1598656	.	-	.	ID=gene1501;Name=FTN_1503;Dbxref=GeneID:4547343;gbkey=Gene;locus_tag=FTN_1503	205	831	1.51521	5.79086	1.03675e-10		1.51521	2.8584	0.456123
gi|118496615|ref|NC_008601.1|	RefSeq	gene	1598658	1599542	.	-	.	ID=gene1502;Name=murQ;Dbxref=GeneID:4547344;gbkey=Gene;gene=murQ;gene_synonym=yfeU;locus_tag=FTN_1504	683	1876	0.954052	7.11023	9.88966e-06		0.954052	1.93731	0.287198
gi|118496615|ref|NC_008601.1|	RefSeq	gene	1599539	1601503	.	-	.	ID=gene1503;Name=FTN_1505;Dbxref=GeneID:4547345;gbkey=Gene;locus_tag=FTN_1505	1068	2973	0.973394	7.7712	4.45444e-06		0.973394	1.96345	0.293021
gi|118496615|ref|NC_008601.1|	RefSeq	gene	1601512	1602525	.	-	.	ID=gene1504;Name=FTN_1506;Dbxref=GeneID:4547346;gbkey=Gene;locus_tag=FTN_1506	783	3478	1.6475	7.67497	2.15202e-14		1.6475	3.1329	0.495947
gi|118496615|ref|NC_008601.1|	RefSeq	gene	1602506	1603009	.	-	.	ID=gene1505;Name=FTN_1507;Dbxref=GeneID:4547347;gbkey=Gene;locus_tag=FTN_1507	512	2970	2.03248	7.25289	4.47205e-20		2.03248	4.09108	0.611838
gi|118496615|ref|NC_008601.1|	RefSeq	gene	1603029	1603976	.	-	.	ID=gene1506;Name=accA;Dbxref=GeneID:4547348;gbkey=Gene;gene=accA;locus_tag=FTN_1508	4069	5829	0.0150286	9.21491	0.943132		0.0150286	1.01047	0.00452405
gi|118496615|ref|NC_008601.1|	RefSeq	gene	1604143	1606677	.	+	.	ID=gene1507;Name=mutS;Dbxref=GeneID:4547349;gbkey=Gene;gene=mutS;locus_tag=FTN_1509	2072	2159	-0.44418	8.05558	0.0341594		-0.44418	0.735002	-0.133711
gi|118496615|ref|NC_008601.1|	RefSeq	gene	1606754	1607197	.	+	.	ID=gene1508;Name=secB2;Dbxref=GeneID:4547350;gbkey=Gene;gene=secB2;locus_tag=FTN_1510	8117	967	-3.5727	9.48614	1.89285e-54		-3.5727	0.0840444	-1.07549
gi|118496615|ref|NC_008601.1|	RefSeq	gene	1607392	1608615	.	+	.	ID=gene1509;Name=FTN_1511;Dbxref=GeneID:4547351;gbkey=Gene;locus_tag=FTN_1511	1194	4225	1.31953	8.15414	5.14284e-10		1.31953	2.49585	0.397218
gi|118496615|ref|NC_008601.1|	RefSeq	gene	1608678	1609850	.	+	.	ID=gene1510;Name=FTN_1512;Dbxref=GeneID:4547352;gbkey=Gene;locus_tag=FTN_1512	757	3913	1.86622	7.62723	7.03895e-18		1.86622	3.64577	0.561789
gi|118496615|ref|NC_008601.1|	RefSeq	gene	1609860	1610738	.	+	.	ID=gene1511;Name=xerC;Dbxref=GeneID:4547353;gbkey=Gene;gene=xerC;locus_tag=FTN_1513	513	1276	0.810927	6.68408	0.000211692		0.810927	1.75434	0.244113
gi|118496615|ref|NC_008601.1|	RefSeq	gene	1610738	1611463	.	+	.	ID=gene1512;Name=FTN_1514;Dbxref=GeneID:4547354;gbkey=Gene;locus_tag=FTN_1514	247	1027	1.55191	5.93963	1.78465e-11		1.55191	2.93205	0.467172
gi|118496615|ref|NC_008601.1|	RefSeq	gene	1611470	1612084	.	-	.	ID=gene1513;Name=FTN_1515;Dbxref=GeneID:4547355;gbkey=Gene;locus_tag=FTN_1515	190	703	1.3835	5.53141	5.25639e-09		1.3835	2.609	0.416474
gi|118496615|ref|NC_008601.1|	RefSeq	gene	1612172	1612750	.	+	.	ID=gene1514;Name=FTN_1516;Dbxref=GeneID:4547356;gbkey=Gene;locus_tag=FTN_1516	349	578	0.224236	6.05858	0.32773		0.224236	1.16816	0.0675017
gi|118496615|ref|NC_008601.1|	RefSeq	gene	1612827	1613459	.	+	.	ID=gene1515;Name=FTN_1517;Dbxref=GeneID:4548170;gbkey=Gene;locus_tag=FTN_1517	316	1792	1.99968	6.44378	1.29591e-18		1.99968	3.9991	0.601962
gi|118496615|ref|NC_008601.1|	RefSeq	gene	1614438	1616447	.	-	.	ID=gene1516;Name=relA;Dbxref=GeneID:4548171;gbkey=Gene;gene=relA;locus_tag=FTN_1518	3908	50522	3.18883	10.9792	1.78023e-46		3.18883	9.11871	0.959934
gi|118496615|ref|NC_008601.1|	RefSeq	gene	1616750	1617106	.	-	.	ID=gene1517;Name=FTN_1519;Dbxref=GeneID:4548172;gbkey=Gene;locus_tag=FTN_1519	766	1848	0.766923	7.29657	0.000348149		0.766923	1.70164	0.230867
gi|118496615|ref|NC_008601.1|	RefSeq	gene	1617140	1618336	.	-	.	ID=gene1518;Name=FTN_1520;Dbxref=GeneID:4548173;gbkey=Gene;locus_tag=FTN_1520	360	3629	2.8296	7.42087	5.857e-35		2.8296	7.10878	0.851795
gi|118496615|ref|NC_008601.1|	RefSeq	gene	1618541	1619425	.	+	.	ID=gene1519;Name=FTN_1521;Dbxref=GeneID:4548174;gbkey=Gene;locus_tag=FTN_1521	539	2633	1.78461	7.04734	4.94752e-16		1.78461	3.44525	0.537221
gi|118496615|ref|NC_008601.1|	RefSeq	gene	1619415	1620341	.	-	.	ID=gene1520;Name=FTN_1522;Dbxref=GeneID:4548175;gbkey=Gene;locus_tag=FTN_1522	2036	7572	1.39135	8.68247	4.04363e-11		1.39135	2.62323	0.418837
gi|118496615|ref|NC_008601.1|	RefSeq	gene	1620541	1621254	.	+	.	ID=gene1521;Name=FTN_1523;Dbxref=GeneID:4548176;gbkey=Gene;locus_tag=FTN_1523	315	1026	1.19979	6.00504	1.14754e-07		1.19979	2.29707	0.361174
gi|118496615|ref|NC_008601.1|	RefSeq	gene	1621269	1621652	.	-	.	ID=gene1522;Name=FTN_1524;Dbxref=GeneID:4548177;gbkey=Gene;locus_tag=FTN_1524	435	652	0.0802928	6.06312	0.724355		0.0802928	1.05723	0.0241706
gi|118496615|ref|NC_008601.1|	RefSeq	gene	1621649	1622248	.	-	.	ID=gene1523;Name=FTN_1525;Dbxref=GeneID:4548178;gbkey=Gene;locus_tag=FTN_1525	376	795	0.576546	5.98571	0.0101842		0.576546	1.49128	0.173558
gi|118496615|ref|NC_008601.1|	RefSeq	gene	1622245	1623663	.	-	.	ID=gene1524;Name=FTN_1526;Dbxref=GeneID:4548179;gbkey=Gene;locus_tag=FTN_1526	1307	2485	0.423413	7.62963	0.0445827		0.423413	1.3411	0.12746
gi|118496615|ref|NC_008601.1|	RefSeq	gene	1623666	1624385	.	-	.	ID=gene1525;Name=FTN_1527;Dbxref=GeneID:4548180;gbkey=Gene;locus_tag=FTN_1527	280	1499	1.91656	6.19031	5.53937e-17		1.91656	3.77523	0.576944
gi|118496615|ref|NC_008601.1|	RefSeq	gene	1624415	1624978	.	+	.	ID=gene1526;Name=FTN_1528;Dbxref=GeneID:4548181;gbkey=Gene;locus_tag=FTN_1528	275	1770	2.18228	6.42508	2.05864e-21		2.18228	4.5387	0.656931
gi|118496615|ref|NC_008601.1|	RefSeq	gene	1625380	1626783	.	-	.	ID=gene1527;Name=FTN_1529;Dbxref=GeneID:4548182;gbkey=Gene;locus_tag=FTN_1529	2041	1909	-0.599967	7.85568	0.00431718		-0.599967	0.659769	-0.180608
gi|118496615|ref|NC_008601.1|	RefSeq	gene	1626795	1627979	.	-	.	ID=gene1528;Name=lysA;Dbxref=GeneID:4548183;gbkey=Gene;gene=lysA;locus_tag=FTN_1530	470	1526	1.1953	6.60113	5.63298e-08		1.1953	2.28992	0.359821
gi|118496615|ref|NC_008601.1|	RefSeq	gene	1627992	1628675	.	-	.	ID=gene1529;Name=FTN_1531;Dbxref=GeneID:4548184;gbkey=Gene;locus_tag=FTN_1531	234	805	1.27856	5.80087	3.79966e-08		1.27856	2.42597	0.384885
gi|118496615|ref|NC_008601.1|	RefSeq	gene	1629170	1630519	.	+	.	ID=gene1530;Name=gdhA;Dbxref=GeneID:4548185;gbkey=Gene;gene=gdhA;locus_tag=FTN_1532	24351	13264	-1.38	11.4604	3.66635e-11		-1.38	0.384219	-0.415422
gi|118496615|ref|NC_008601.1|	RefSeq	gene	1630614	1631804	.	+	.	ID=gene1531;Name=FTN_1533;Dbxref=GeneID:4548186;gbkey=Gene;locus_tag=FTN_1533	1419	2327	0.210037	7.65679	0.319227		0.210037	1.15672	0.0632275
gi|118496615|ref|NC_008601.1|	RefSeq	gene	1631854	1632324	.	+	.	ID=gene1532;Name=FTN_1534;Dbxref=GeneID:4548187;gbkey=Gene;locus_tag=FTN_1534	478	1407	1.05383	6.59961	1.65306e-06		1.05383	2.07604	0.317235
gi|118496615|ref|NC_008601.1|	RefSeq	gene	1632461	1633285	.	+	.	ID=gene1533;Name=FTN_1535;Dbxref=GeneID:4548897;gbkey=Gene;locus_tag=FTN_1535	455	2711	2.07109	7.06129	1.42231e-20		2.07109	4.20205	0.623461
gi|118496615|ref|NC_008601.1|	RefSeq	gene	1633307	1634656	.	-	.	ID=gene1534;Name=FTN_1536;Dbxref=GeneID:4548898;gbkey=Gene;locus_tag=FTN_1536	666	4512	2.25645	7.70567	1.54125e-24		2.25645	4.77815	0.679259
gi|118496615|ref|NC_008601.1|	RefSeq	gene	1635778	1636650	.	-	.	ID=gene1535;Name=FTN_1537;Dbxref=GeneID:4548899;gbkey=Gene;locus_tag=FTN_1537	1087	11391	2.88581	8.85055	9.84618e-39		2.88581	7.39119	0.868714
gi|118496615|ref|NC_008601.1|	RefSeq	gene	1636881	1638515	.	-	.	ID=gene1536;Name=groEL;Dbxref=GeneID:4548900;gbkey=Gene;gene=groEL;locus_tag=FTN_1538	78322	127211	0.196189	13.3147	0.337336		0.196189	1.14567	0.0590586
gi|118496615|ref|NC_008601.1|	RefSeq	gene	1638553	1638840	.	-	.	ID=gene1537;Name=groES;Dbxref=GeneID:4548901;gbkey=Gene;gene=groES;locus_tag=FTN_1539	9203	12714	-0.0373029	10.4505	0.856273		-0.0373029	0.974475	-0.0112293
gi|118496615|ref|NC_008601.1|	RefSeq	gene	1639091	1639525	.	+	.	ID=gene1538;Name=FTN_1540;Dbxref=GeneID:4548902;gbkey=Gene;locus_tag=FTN_1540	128	9739	5.74487	8.36864	5.20848e-104		5.74487	53.6263	1.72938
gi|118496615|ref|NC_008601.1|	RefSeq	gene	1639536	1639611	.	-	.	ID=gene1539;Name=FTN_1541;Dbxref=GeneID:4548903;gbkey=Gene;locus_tag=FTN_1541	68	5021	5.7006	7.41757	4.70079e-95		5.7006	52.0058	1.71605
gi|118496615|ref|NC_008601.1|	RefSeq	gene	1640166	1640930	.	+	.	ID=gene1540;Name=FTN_1542;Dbxref=GeneID:4548904;gbkey=Gene;locus_tag=FTN_1542	570	886	0.132777	6.49567	0.551785		0.132777	1.0964	0.0399697
gi|118496615|ref|NC_008601.1|	RefSeq	gene	1640934	1641401	.	+	.	ID=gene1541;Name=FTN_1543;Dbxref=GeneID:4548905;gbkey=Gene;locus_tag=FTN_1543	483	530	-0.369486	6.02109	0.100616		-0.369486	0.774058	-0.111226
gi|118496615|ref|NC_008601.1|	RefSeq	gene	1641392	1642246	.	-	.	ID=gene1542;Name=hemK;Dbxref=GeneID:4548906;gbkey=Gene;gene=hemK;locus_tag=FTN_1544	1052	1225	-0.283867	7.12867	0.185038		-0.283867	0.821386	-0.0854526
gi|118496615|ref|NC_008601.1|	RefSeq	gene	1642239	1643324	.	-	.	ID=gene1543;Name=prfA;Dbxref=GeneID:4548907;gbkey=Gene;gene=prfA;locus_tag=FTN_1545	5379	6047	-0.334656	9.44754	0.104991		-0.334656	0.792973	-0.100742
gi|118496615|ref|NC_008601.1|	RefSeq	gene	1643325	1644569	.	-	.	ID=gene1544;Name=hemA;Dbxref=GeneID:4548908;gbkey=Gene;gene=hemA;locus_tag=FTN_1546	4049	4016	-0.515336	9.21872	0.0129749		-0.515336	0.69963	-0.155132
gi|118496615|ref|NC_008601.1|	RefSeq	gene	1644749	1645387	.	+	.	ID=gene1545;Name=FTN_1547;Dbxref=GeneID:4548909;gbkey=Gene;locus_tag=FTN_1547	721	856	-0.255893	6.93707	0.239776		-0.255893	0.837468	-0.0770316
gi|118496615|ref|NC_008601.1|	RefSeq	gene	1645390	1646760	.	+	.	ID=gene1546;Name=FTN_1548;Dbxref=GeneID:4548910;gbkey=Gene;locus_tag=FTN_1548	2855	2190	-0.886061	8.49672	2.40401e-05		-0.886061	0.54109	-0.266731
gi|118496615|ref|NC_008601.1|	RefSeq	gene	1646760	1647941	.	+	.	ID=gene1547;Name=FTN_1549;Dbxref=GeneID:4548911;gbkey=Gene;locus_tag=FTN_1549	1009	2515	0.814023	7.52469	0.000126109		0.814023	1.75811	0.245045
gi|118496615|ref|NC_008601.1|	RefSeq	gene	1648031	1649914	.	+	.	ID=gene1548;Name=parE;Dbxref=GeneID:4548912;gbkey=Gene;gene=parE;locus_tag=FTN_1550	1368	3617	0.89913	7.96042	1.97804e-05		0.89913	1.86494	0.270665
gi|118496615|ref|NC_008601.1|	RefSeq	gene	1649963	1650487	.	-	.	ID=gene1549;Name=ampD;Dbxref=GeneID:4548913;gbkey=Gene;gene=ampD;locus_tag=FTN_1551	282	1076	1.42803	5.95013	3.73565e-10		1.42803	2.6908	0.429881
gi|118496615|ref|NC_008601.1|	RefSeq	gene	1650561	1651187	.	+	.	ID=gene1550;Name=FTN_1552;Dbxref=GeneID:4548914;gbkey=Gene;locus_tag=FTN_1552	250	1812	2.35356	6.39284	2.84933e-24		2.35356	5.11083	0.708492
gi|118496615|ref|NC_008601.1|	RefSeq	gene	1651197	1651661	.	-	.	ID=gene1551;Name=nudH;Dbxref=GeneID:4548439;gbkey=Gene;gene=nudH;locus_tag=FTN_1553	240	1868	2.45633	6.42341	5.31177e-26		2.45633	5.48821	0.73943
gi|118496615|ref|NC_008601.1|	RefSeq	gene	1651824	1653344	.	+	.	ID=gene1552;Name=FTN_1554;Dbxref=GeneID:4548440;gbkey=Gene;locus_tag=FTN_1554	290	2415	2.55393	6.74428	1.37518e-28		2.55393	5.8723	0.768808
gi|118496615|ref|NC_008601.1|	RefSeq	gene	1653462	1654346	.	+	.	ID=gene1553;Name=FTN_1555;Dbxref=GeneID:4548441;gbkey=Gene;locus_tag=FTN_1555	446	3643	2.52619	7.38555	3.78139e-29		2.52619	5.76048	0.760459
gi|118496615|ref|NC_008601.1|	RefSeq	gene	1654343	1654927	.	-	.	ID=gene1554;Name=FTN_1556;Dbxref=GeneID:4548442;gbkey=Gene;locus_tag=FTN_1556	7256	4320	-1.25166	9.58152	2.13252e-09		-1.25166	0.419965	-0.376787
gi|118496615|ref|NC_008601.1|	RefSeq	gene	1654932	1655777	.	-	.	ID=gene1555;Name=FTN_1557;Dbxref=GeneID:4548443;gbkey=Gene;locus_tag=FTN_1557	18935	12105	-1.14899	10.9761	3.09208e-08		-1.14899	0.450941	-0.34588
gi|118496615|ref|NC_008601.1|	RefSeq	gene	1655900	1656778	.	-	.	ID=gene1556;Name=xerD;Dbxref=GeneID:4548444;gbkey=Gene;gene=xerD;locus_tag=FTN_1558	940	48243	5.17782	10.7159	2.65296e-99		5.17782	36.1974	1.55868
gi|118496615|ref|NC_008601.1|	RefSeq	gene	1656944	1657291	.	-	.	ID=gene1557;Name=rplS;Dbxref=GeneID:4548445;gbkey=Gene;gene=rplS;locus_tag=FTN_1559	1766	63670	4.66843	11.1657	3.28808e-85		4.66843	25.4295	1.40534
gi|118496615|ref|NC_008601.1|	RefSeq	gene	1657291	1658049	.	-	.	ID=gene1558;Name=trmD;Dbxref=GeneID:4548446;gbkey=Gene;gene=trmD;locus_tag=FTN_1560	8691	62913	2.35221	11.6719	7.57416e-28		2.35221	5.10604	0.708084
gi|118496615|ref|NC_008601.1|	RefSeq	gene	1658454	1658963	.	-	.	ID=gene1559;Name=rimM;Dbxref=GeneID:4548447;gbkey=Gene;gene=rimM;locus_tag=FTN_1561	1459	13790	2.73694	9.20348	1.43948e-35		2.73694	6.66654	0.823901
gi|118496615|ref|NC_008601.1|	RefSeq	gene	1659007	1659255	.	-	.	ID=gene1560;Name=rpsP;Dbxref=GeneID:4548448;gbkey=Gene;gene=rpsP;locus_tag=FTN_1562	817	5199	2.16614	7.98814	2.54456e-23		2.16614	4.48821	0.652073
gi|118496615|ref|NC_008601.1|	RefSeq	gene	1659549	1660709	.	+	.	ID=gene1561;Name=metK;Dbxref=GeneID:4548449;gbkey=Gene;gene=metK;locus_tag=FTN_1563	1003	7343	2.36838	8.43382	1.84718e-27		2.36838	5.16362	0.712954
gi|118496615|ref|NC_008601.1|	RefSeq	gene	1660920	1662086	.	-	.	ID=gene1562;Name=FTN_1564;Dbxref=GeneID:4548450;gbkey=Gene;locus_tag=FTN_1564	14490	18453	-0.154746	10.7392	0.450495		-0.154746	0.89829	-0.0465832
gi|118496615|ref|NC_008601.1|	RefSeq	gene	1662200	1663210	.	-	.	ID=gene1563;Name=gcp;Dbxref=GeneID:4548451;gbkey=Gene;gene=gcp;locus_tag=FTN_1565	1529	12343	2.50941	9.15193	1.17534e-30		2.50941	5.69386	0.755407
gi|118496615|ref|NC_008601.1|	RefSeq	gene	1663210	1663446	.	-	.	ID=gene1564;Name=FTN_1566;Dbxref=GeneID:4548452;gbkey=Gene;locus_tag=FTN_1566	201	2812	3.30212	7.01045	3.73202e-43		3.30212	9.86362	0.994036
gi|118496615|ref|NC_008601.1|	RefSeq	gene	1663549	1667802	.	-	.	ID=gene1565;Name=rpoC;Dbxref=GeneID:4548453;gbkey=Gene;gene=rpoC;locus_tag=FTN_1567	43373	148179	1.26892	13.0726	9.84513e-10		1.26892	2.40982	0.381984
gi|118496615|ref|NC_008601.1|	RefSeq	gene	1667864	1671940	.	-	.	ID=gene1566;Name=rpoB;Dbxref=GeneID:4548454;gbkey=Gene;gene=rpoB;locus_tag=FTN_1568	49397	160623	1.19764	13.2643	7.54221e-09		1.19764	2.29364	0.360524
gi|118496615|ref|NC_008601.1|	RefSeq	gene	1672094	1672471	.	-	.	ID=gene1567;Name=rplL;Dbxref=GeneID:4548455;gbkey=Gene;gene=rplL;locus_tag=FTN_1569	6890	107789	3.464	12.1271	2.25228e-53		3.464	11.0349	1.04277
gi|118496615|ref|NC_008601.1|	RefSeq	gene	1672534	1673052	.	-	.	ID=gene1568;Name=rplJ;Dbxref=GeneID:4548456;gbkey=Gene;gene=rplJ;locus_tag=FTN_1570	14767	169179	3.01455	12.9568	1.75537e-42		3.01455	8.08108	0.907469
gi|118496615|ref|NC_008601.1|	RefSeq	gene	1673222	1673917	.	-	.	ID=gene1569;Name=rplA;Dbxref=GeneID:4548457;gbkey=Gene;gene=rplA;locus_tag=FTN_1571	8437	91667	2.93804	11.8965	1.20133e-40		2.93804	7.66369	0.884438
gi|118496615|ref|NC_008601.1|	RefSeq	gene	1673920	1674354	.	-	.	ID=gene1570;Name=rplK;Dbxref=GeneID:4548915;gbkey=Gene;gene=rplK;locus_tag=FTN_1572	4586	57275	3.13902	11.2072	2.62029e-45		3.13902	8.80928	0.94494
gi|118496615|ref|NC_008601.1|	RefSeq	gene	1674423	1674956	.	-	.	ID=gene1571;Name=nusG;Dbxref=GeneID:4548916;gbkey=Gene;gene=nusG;locus_tag=FTN_1573	2355	33696	3.33518	10.4117	6.5566e-50		3.33518	10.0923	1.00399
gi|118496615|ref|NC_008601.1|	RefSeq	gene	1674972	1675442	.	-	.	ID=gene1572;Name=secE;Dbxref=GeneID:4548917;gbkey=Gene;gene=secE;locus_tag=FTN_1574	875	14024	3.49877	9.09353	2.20941e-53		3.49877	11.3041	1.05323
gi|118496615|ref|NC_008601.1|	RefSeq	gene	1675539	1675614	.	+	.	ID=gene1573;Name=FTN_1575;Dbxref=GeneID:4548918;gbkey=Gene;locus_tag=FTN_1575	2011	12034	2.07753	9.04969	3.40464e-22		2.07753	4.22084	0.625399
gi|118496615|ref|NC_008601.1|	RefSeq	gene	1675634	1676818	.	-	.	ID=gene1574;Name=tufA;Dbxref=GeneID:4548919;gbkey=Gene;gene=tufA;gene_synonym=tuf;locus_tag=FTN_1576	190888	310032	0.196145	14.4478	0.337274		0.196145	1.14563	0.0590457
gi|118496615|ref|NC_008601.1|	RefSeq	gene	1676863	1676938	.	+	.	ID=gene1575;Name=FTN_1577;Dbxref=GeneID:4548920;gbkey=Gene;locus_tag=FTN_1577	395	17475	4.96339	9.24049	1.51168e-89		4.96339	31.1981	1.49413
gi|118496615|ref|NC_008601.1|	RefSeq	gene	1676967	1677040	.	+	.	ID=gene1576;Name=FTN_1578;Dbxref=GeneID:4548921;gbkey=Gene;locus_tag=FTN_1578	313	22059	5.63505	9.53885	1.50709e-107		5.63505	49.6957	1.69632
gi|118496615|ref|NC_008601.1|	RefSeq	gene	1677042	1677126	.	+	.	ID=gene1577;Name=FTN_1579;Dbxref=GeneID:4548922;gbkey=Gene;locus_tag=FTN_1579	290	18147	5.46349	9.26383	3.31655e-102		5.46349	44.1238	1.64467
gi|118496615|ref|NC_008601.1|	RefSeq	gene	1677283	1678698	.	-	.	ID=gene1578;Name=FTN_1580;Dbxref=GeneID:4548923;gbkey=Gene;locus_tag=FTN_1580	1039	1879	0.351193	7.42422	0.0984803		0.351193	1.27562	0.10572
gi|118496615|ref|NC_008601.1|	RefSeq	gene	1678698	1679195	.	-	.	ID=gene1579;Name=FTN_1581;Dbxref=GeneID:4548924;gbkey=Gene;locus_tag=FTN_1581	469	1020	0.617253	6.32606	0.00516045		0.617253	1.53395	0.185812
gi|118496615|ref|NC_008601.1|	RefSeq	gene	1679173	1679886	.	-	.	ID=gene1580;Name=FTN_1582;Dbxref=GeneID:4548925;gbkey=Gene;locus_tag=FTN_1582	298	1013	1.26141	6.05752	2.78809e-08		1.26141	2.3973	0.379723
gi|118496615|ref|NC_008601.1|	RefSeq	gene	1679890	1680654	.	-	.	ID=gene1581;Name=glpF;Dbxref=GeneID:4548926;gbkey=Gene;gene=glpF;locus_tag=FTN_1583	1528	2837	0.389153	7.88293	0.0638116		0.389153	1.30962	0.117147
gi|118496615|ref|NC_008601.1|	RefSeq	gene	1680664	1682196	.	-	.	ID=gene1582;Name=glpD;Dbxref=GeneID:4548927;gbkey=Gene;gene=glpD;locus_tag=FTN_1584	20758	5489	-2.42257	11.0203	3.2198e-29		-2.42257	0.186524	-0.729265
gi|118496615|ref|NC_008601.1|	RefSeq	gene	1682445	1683947	.	-	.	ID=gene1583;Name=glpK;Dbxref=GeneID:4548928;gbkey=Gene;gene=glpK;locus_tag=FTN_1585	11453	3696	-2.13519	10.1376	2.02705e-23		-2.13519	0.227638	-0.642756
gi|118496615|ref|NC_008601.1|	RefSeq	gene	1684004	1685317	.	-	.	ID=gene1584;Name=FTN_1586;Dbxref=GeneID:4548929;gbkey=Gene;locus_tag=FTN_1586	1659	1747	-0.428948	7.78239	0.0419586		-0.428948	0.742803	-0.129126
gi|118496615|ref|NC_008601.1|	RefSeq	gene	1685387	1685998	.	-	.	ID=gene1585;Name=FTN_1587;Dbxref=GeneID:4548877;gbkey=Gene;locus_tag=FTN_1587	2640	1075	-1.79961	7.9685	9.17356e-17		-1.79961	0.287253	-0.541735
gi|118496615|ref|NC_008601.1|	RefSeq	gene	1686132	1687334	.	+	.	ID=gene1586;Name=FTN_1588;Dbxref=GeneID:4548878;gbkey=Gene;locus_tag=FTN_1588	262	1775	2.25619	6.40076	1.41369e-22		2.25619	4.77727	0.679179
gi|118496615|ref|NC_008601.1|	RefSeq	gene	1687338	1688312	.	-	.	ID=gene1587;Name=oppF;Dbxref=GeneID:4548879;gbkey=Gene;gene=oppF;locus_tag=FTN_1589	644	1002	0.134184	6.62543	0.539924		0.134184	1.09747	0.0403935
gi|118496615|ref|NC_008601.1|	RefSeq	gene	1688313	1689281	.	-	.	ID=gene1588;Name=oppD;Dbxref=GeneID:4548880;gbkey=Gene;gene=oppD;locus_tag=FTN_1590	834	1010	-0.227279	6.96933	0.296511		-0.227279	0.854245	-0.0684177
gi|118496615|ref|NC_008601.1|	RefSeq	gene	1689285	1690145	.	-	.	ID=gene1589;Name=oppC;Dbxref=GeneID:4548881;gbkey=Gene;gene=oppC;locus_tag=FTN_1591	544	919	0.252869	6.39521	0.25124		0.252869	1.19157	0.0761211
gi|118496615|ref|NC_008601.1|	RefSeq	gene	1690145	1691083	.	-	.	ID=gene1590;Name=oppB;Dbxref=GeneID:4548882;gbkey=Gene;gene=oppB;locus_tag=FTN_1592	660	979	0.0652877	6.759	0.771845		0.0652877	1.04629	0.0196535
gi|118496615|ref|NC_008601.1|	RefSeq	gene	1691108	1692784	.	-	.	ID=gene1591;Name=oppA;Dbxref=GeneID:4548883;gbkey=Gene;gene=oppA;locus_tag=FTN_1593	1105	2289	0.547083	7.68484	0.0097769		0.547083	1.46113	0.164688
gi|118496615|ref|NC_008601.1|	RefSeq	gene	1692874	1695096	.	-	.	ID=gene1592;Name=uvrD;Dbxref=GeneID:4548884;gbkey=Gene;gene=uvrD;locus_tag=FTN_1594	2647	3603	-0.0587024	8.36008	0.779044		-0.0587024	0.960127	-0.0176712
gi|118496615|ref|NC_008601.1|	RefSeq	gene	1695187	1696182	.	-	.	ID=gene1593;Name=ftsY;Dbxref=GeneID:4548885;gbkey=Gene;gene=ftsY;locus_tag=FTN_1595	1324	2480	0.401864	7.77199	0.056548		0.401864	1.32121	0.120973
gi|118496615|ref|NC_008601.1|	RefSeq	gene	1696215	1697531	.	-	.	ID=gene1594;Name=fimV;Dbxref=GeneID:4548886;gbkey=Gene;gene=fimV;locus_tag=FTN_1596	10821	5308	-1.53111	10.217	3.11302e-13		-1.53111	0.34601	-0.460911
gi|118496615|ref|NC_008601.1|	RefSeq	gene	1697606	1699183	.	-	.	ID=gene1595;Name=prfC;Dbxref=GeneID:4548887;gbkey=Gene;gene=prfC;locus_tag=FTN_1597	4002	4400	-0.366752	8.85076	0.0766407		-0.366752	0.775527	-0.110403
gi|118496615|ref|NC_008601.1|	RefSeq	gene	1699245	1699874	.	-	.	ID=gene1596;Name=tmk;Dbxref=GeneID:4548888;gbkey=Gene;gene=tmk;locus_tag=FTN_1598	407	731	0.34122	6.12785	0.129779		0.34122	1.26683	0.102718
gi|118496615|ref|NC_008601.1|	RefSeq	gene	1699887	1701089	.	-	.	ID=gene1597;Name=nupC;Dbxref=GeneID:4548889;gbkey=Gene;gene=nupC;locus_tag=FTN_1599	1116	1292	-0.292246	7.32894	0.171311		-0.292246	0.81663	-0.0879748
gi|118496615|ref|NC_008601.1|	RefSeq	gene	1701108	1702307	.	-	.	ID=gene1598;Name=nupC1;Dbxref=GeneID:4548890;gbkey=Gene;gene=nupC1;locus_tag=FTN_1600	2733	2309	-0.746725	8.51549	0.000362591		-0.746725	0.595955	-0.224787
gi|118496615|ref|NC_008601.1|	RefSeq	gene	1702297	1703058	.	-	.	ID=gene1599;Name=deoC;Dbxref=GeneID:4548891;gbkey=Gene;gene=deoC;locus_tag=FTN_1601	1700	2934	0.283773	8.13989	0.175728		0.283773	1.21737	0.0854243
gi|118496615|ref|NC_008601.1|	RefSeq	gene	1703021	1704265	.	-	.	ID=gene1600;Name=deoB;Dbxref=GeneID:4548892;gbkey=Gene;gene=deoB;locus_tag=FTN_1602	4103	8248	0.503809	9.35179	0.0147943		0.503809	1.41795	0.151662
gi|118496615|ref|NC_008601.1|	RefSeq	gene	1704270	1705046	.	-	.	ID=gene1601;Name=FTN_1603;Dbxref=GeneID:4548893;gbkey=Gene;locus_tag=FTN_1603	1208	3882	1.18057	8.03881	2.51882e-08		1.18057	2.26666	0.355386
gi|118496615|ref|NC_008601.1|	RefSeq	gene	1705066	1707759	.	-	.	ID=gene1602;Name=polA;Dbxref=GeneID:4548894;gbkey=Gene;gene=polA;locus_tag=FTN_1604	6597	6638	-0.494597	9.7701	0.0165481		-0.494597	0.70976	-0.148889
gi|118496615|ref|NC_008601.1|	RefSeq	gene	1707855	1708823	.	-	.	ID=gene1603;Name=lpxK;Dbxref=GeneID:4548895;gbkey=Gene;gene=lpxK;locus_tag=FTN_1605	3235	3349	-0.453563	8.67137	0.0291562		-0.453563	0.730237	-0.136536
gi|118496615|ref|NC_008601.1|	RefSeq	gene	1708829	1710658	.	-	.	ID=gene1604;Name=msbA;Dbxref=GeneID:4548896;gbkey=Gene;gene=msbA;locus_tag=FTN_1606	3466	6804	0.469554	9.24921	0.023318		0.469554	1.38468	0.14135
gi|118496615|ref|NC_008601.1|	RefSeq	gene	1710763	1711872	.	+	.	ID=gene1605;Name=cca;Dbxref=GeneID:4547209;gbkey=Gene;gene=cca;locus_tag=FTN_1607	262	572	0.622704	5.47319	0.00751212		0.622704	1.53976	0.187452
gi|118496615|ref|NC_008601.1|	RefSeq	gene	1711912	1712403	.	+	.	ID=gene1606;Name=dsbB;Dbxref=GeneID:4547210;gbkey=Gene;gene=dsbB;locus_tag=FTN_1608	386	742	0.439172	6.15154	0.0515184		0.439172	1.35583	0.132204
gi|118496615|ref|NC_008601.1|	RefSeq	gene	1712416	1713789	.	+	.	ID=gene1607;Name=FTN_1609;Dbxref=GeneID:4547211;gbkey=Gene;locus_tag=FTN_1609	2636	2344	-0.672889	8.48672	0.00130391		-0.672889	0.627249	-0.20256
gi|118496615|ref|NC_008601.1|	RefSeq	gene	1713789	1716902	.	+	.	ID=gene1608;Name=FTN_1610;Dbxref=GeneID:4547212;gbkey=Gene;locus_tag=FTN_1610	2361	2680	-0.320694	8.55031	0.124667		-0.320694	0.800684	-0.0965387
gi|118496615|ref|NC_008601.1|	RefSeq	gene	1717771	1719051	.	+	.	ID=gene1609;Name=FTN_1611;Dbxref=GeneID:4547213;gbkey=Gene;locus_tag=FTN_1611	982	2528	0.860588	7.43929	5.1364e-05		0.860588	1.81578	0.259063
gi|118496615|ref|NC_008601.1|	RefSeq	gene	1719296	1719877	.	+	.	ID=gene1610;Name=FTN_1612;Dbxref=GeneID:4547214;gbkey=Gene;locus_tag=FTN_1612	198	325	0.211291	4.68509	0.396893		0.211291	1.15772	0.0636051
gi|118496615|ref|NC_008601.1|	RefSeq	gene	1720107	1721120	.	-	.	ID=gene1611;Name=FTN_1613;Dbxref=GeneID:4547215;gbkey=Gene;locus_tag=FTN_1613	561	592	-0.425857	6.65879	0.0553675		-0.425857	0.744396	-0.128196
gi|118496615|ref|NC_008601.1|	RefSeq	gene	1723371	1723925	.	-	.	ID=gene1612;Name=FTN_1614;Note=stop codon%2C IS insertion;Dbxref=GeneID:4547216;gbkey=Gene;locus_tag=FTN_1614;pseudo=true	257	717	0.976374	5.73133	2.31585e-05		0.976374	1.96751	0.293918
gi|118496615|ref|NC_008601.1|	RefSeq	gene	1724058	1725338	.	-	.	ID=gene1613;Name=FTN_1615;Dbxref=GeneID:4547217;gbkey=Gene;locus_tag=FTN_1615	1608	1435	-0.667707	7.78058	0.00162294		-0.667707	0.629506	-0.201
gi|118496615|ref|NC_008601.1|	RefSeq	gene	1725342	1726298	.	-	.	ID=gene1614;Name=FTN_1616;Dbxref=GeneID:4547218;gbkey=Gene;locus_tag=FTN_1616	666	1219	0.368508	6.87968	0.0888776		0.368508	1.29102	0.110932
gi|118496615|ref|NC_008601.1|	RefSeq	gene	1726414	1727841	.	+	.	ID=gene1615;Name=FTN_1617;Dbxref=GeneID:4547219;gbkey=Gene;locus_tag=FTN_1617	552	1813	1.21194	6.78572	2.71674e-08		1.21194	2.31649	0.36483
gi|118496615|ref|NC_008601.1|	RefSeq	gene	1727838	1728719	.	-	.	ID=gene1616;Name=FTN_1618;Dbxref=GeneID:4547220;gbkey=Gene;locus_tag=FTN_1618	1453	3450	0.743975	8.11604	0.000401448		0.743975	1.67478	0.223959
gi|118496615|ref|NC_008601.1|	RefSeq	gene	1728955	1730331	.	+	.	ID=gene1617;Name=appC;Dbxref=GeneID:4547221;gbkey=Gene;gene=appC;locus_tag=FTN_1619	3304	16365	1.80475	9.64036	1.65919e-17		1.80475	3.49369	0.543284
gi|118496615|ref|NC_008601.1|	RefSeq	gene	1730335	1731297	.	+	.	ID=gene1618;Name=appB;Dbxref=GeneID:4547222;gbkey=Gene;gene=appB;locus_tag=FTN_1620	3714	4221	-0.318924	8.86515	0.123882		-0.318924	0.801667	-0.0960058
gi|118496615|ref|NC_008601.1|	RefSeq	gene	1731751	1732737	.	+	.	ID=gene1619;Name=FTN_1621;Dbxref=GeneID:4547223;gbkey=Gene;locus_tag=FTN_1621	899	1809	0.505205	7.24805	0.0178956		0.505205	1.41933	0.152082
gi|118496615|ref|NC_008601.1|	RefSeq	gene	1732817	1733845	.	-	.	ID=gene1620;Name=pilT;Dbxref=GeneID:4548001;gbkey=Gene;gene=pilT;locus_tag=FTN_1622	576	4023	2.30038	7.61428	3.73004e-25		2.30038	4.92587	0.692483
gi|118496615|ref|NC_008601.1|	RefSeq	gene	1733940	1736753	.	-	.	ID=gene1621;Name=acnA;Dbxref=GeneID:4548002;gbkey=Gene;gene=acnA;locus_tag=FTN_1623	43737	42323	-0.550956	12.6784	0.00723742		-0.550956	0.682568	-0.165854
gi|118496615|ref|NC_008601.1|	RefSeq	gene	1736858	1737736	.	-	.	ID=gene1622;Name=FTN_1624;Dbxref=GeneID:4548003;gbkey=Gene;locus_tag=FTN_1624	595	2205	1.38612	7.21742	1.98397e-10		1.38612	2.61374	0.417263
gi|118496615|ref|NC_008601.1|	RefSeq	gene	1737806	1738183	.	+	.	ID=gene1623;Name=FTN_1625;Dbxref=GeneID:4548004;gbkey=Gene;locus_tag=FTN_1625	108	765	2.31978	5.15836	3.50079e-20		2.31978	4.99256	0.698323
gi|118496615|ref|NC_008601.1|	RefSeq	gene	1738188	1739330	.	+	.	ID=gene1624;Name=hemN;Dbxref=GeneID:4548005;gbkey=Gene;gene=hemN;locus_tag=FTN_1626	428	7874	3.69755	8.24497	5.49953e-56		3.69755	12.974	1.11307
gi|118496615|ref|NC_008601.1|	RefSeq	gene	1739327	1739779	.	-	.	ID=gene1625;Name=FTN_1627;Dbxref=GeneID:4548006;gbkey=Gene;locus_tag=FTN_1627	361	6363	3.63571	7.94245	7.22782e-54		3.63571	12.4296	1.09446
gi|118496615|ref|NC_008601.1|	RefSeq	gene	1739838	1740791	.	-	.	ID=gene1626;Name=FTN_1628;Dbxref=GeneID:4548007;gbkey=Gene;locus_tag=FTN_1628	491	11093	3.99395	8.70436	4.93464e-64		3.99395	15.9331	1.2023
gi|118496615|ref|NC_008601.1|	RefSeq	gene	1740867	1740952	.	+	.	ID=gene1627;Name=FTN_1629;Dbxref=GeneID:4548008;gbkey=Gene;locus_tag=FTN_1629	487	2830	2.03503	7.08607	4.65737e-20		2.03503	4.09832	0.612606
gi|118496615|ref|NC_008601.1|	RefSeq	gene	1740961	1741314	.	-	.	ID=gene1628;Name=secG;Dbxref=GeneID:4548009;gbkey=Gene;gene=secG;locus_tag=FTN_1630	1615	8950	1.96674	8.82183	4.323e-20		1.96674	3.90884	0.592048
gi|118496615|ref|NC_008601.1|	RefSeq	gene	1741302	1742063	.	-	.	ID=gene1629;Name=tpiA;Dbxref=GeneID:4548010;gbkey=Gene;gene=tpiA;locus_tag=FTN_1631	1800	2072	-0.300499	8.18128	0.152798		-0.300499	0.811972	-0.0904592
gi|118496615|ref|NC_008601.1|	RefSeq	gene	1742066	1743397	.	-	.	ID=gene1630;Name=glmM;Dbxref=GeneID:4548011;gbkey=Gene;gene=glmM;locus_tag=FTN_1632	5608	2594	-1.6158	9.60372	2.26753e-14		-1.6158	0.326284	-0.486404
gi|118496615|ref|NC_008601.1|	RefSeq	gene	1743408	1743935	.	-	.	ID=gene1631;Name=apt;Dbxref=GeneID:4548012;gbkey=Gene;gene=apt;locus_tag=FTN_1633	5918	1361	-2.62386	9.51386	5.50884e-33		-2.62386	0.162233	-0.78986
gi|118496615|ref|NC_008601.1|	RefSeq	gene	1743975	1745444	.	-	.	ID=gene1632;Name=sucB;Dbxref=GeneID:4548013;gbkey=Gene;gene=sucB;locus_tag=FTN_1634	26184	4677	-2.98854	11.4959	9.86926e-42		-2.98854	0.125997	-0.899639
gi|118496615|ref|NC_008601.1|	RefSeq	gene	1745470	1748283	.	-	.	ID=gene1633;Name=sucA;Dbxref=GeneID:4548014;gbkey=Gene;gene=sucA;locus_tag=FTN_1635	44690	8248	-2.94136	12.3701	1.02257e-40		-2.94136	0.130186	-0.885437
gi|118496615|ref|NC_008601.1|	RefSeq	gene	1748313	1749014	.	-	.	ID=gene1634;Name=sdhB;Dbxref=GeneID:4548015;gbkey=Gene;gene=sdhB;locus_tag=FTN_1636	14075	6946	-1.52241	10.8464	3.9008e-13		-1.52241	0.348105	-0.45829
gi|118496615|ref|NC_008601.1|	RefSeq	gene	1749032	1750825	.	-	.	ID=gene1635;Name=sdhA;Dbxref=GeneID:4548016;gbkey=Gene;gene=sdhA;locus_tag=FTN_1637	31627	19232	-1.22119	11.8379	4.06545e-09		-1.22119	0.42893	-0.367614
gi|118496615|ref|NC_008601.1|	RefSeq	gene	1750838	1751206	.	-	.	ID=gene1636;Name=sdhD;Dbxref=GeneID:4548017;gbkey=Gene;gene=sdhD;locus_tag=FTN_1638	2120	5908	0.975026	8.91178	3.1503e-06		0.975026	1.96568	0.293512
gi|118496615|ref|NC_008601.1|	RefSeq	gene	1751182	1751655	.	-	.	ID=gene1637;Name=sdhC;Dbxref=GeneID:4548018;gbkey=Gene;gene=sdhC;locus_tag=FTN_1639	2204	6172	0.982035	9.16577	2.64774e-06		0.982035	1.97525	0.295622
gi|118496615|ref|NC_008601.1|	RefSeq	gene	1751913	1753172	.	+	.	ID=gene1638;Name=gltA;Dbxref=GeneID:4548019;gbkey=Gene;gene=gltA;locus_tag=FTN_1640	5217	14653	0.986344	10.1566	1.99007e-06		0.986344	1.98116	0.296919
gi|118496615|ref|NC_008601.1|	RefSeq	gene	1753261	1754526	.	+	.	ID=gene1639;Name=ampG;Dbxref=GeneID:4548020;gbkey=Gene;gene=ampG;locus_tag=FTN_1641	781	4181	1.91677	7.73997	9.11399e-19		1.91677	3.77576	0.577005
gi|118496615|ref|NC_008601.1|	RefSeq	gene	1754731	1755309	.	-	.	ID=gene1640;Name=sodB;Dbxref=GeneID:4548021;gbkey=Gene;gene=sodB;locus_tag=FTN_1642	5179	4048	-0.858986	9.0935	3.60963e-05		-0.858986	0.55134	-0.258581
gi|118496615|ref|NC_008601.1|	RefSeq	gene	1755445	1755774	.	+	.	ID=gene1641;Name=FTN_1643;Dbxref=GeneID:4548022;gbkey=Gene;locus_tag=FTN_1643	890	1240	-0.0250793	6.87275	0.911617		-0.0250793	0.982767	-0.00754963
gi|118496615|ref|NC_008601.1|	RefSeq	gene	1755791	1758634	.	-	.	ID=gene1642;Name=FTN_1644;Dbxref=GeneID:4548023;gbkey=Gene;locus_tag=FTN_1644	2633	5918	0.664836	8.73057	0.0013872		0.664836	1.58539	0.200136
gi|118496615|ref|NC_008601.1|	RefSeq	gene	1759707	1760144	.	-	.	ID=gene1643;Name=atpC;Dbxref=GeneID:4548024;gbkey=Gene;gene=atpC;locus_tag=FTN_1645	1566	6009	1.43644	8.5985	1.15588e-11		1.43644	2.70651	0.43241
gi|118496615|ref|NC_008601.1|	RefSeq	gene	1760157	1761533	.	-	.	ID=gene1644;Name=atpD;Dbxref=GeneID:4548025;gbkey=Gene;gene=atpD;locus_tag=FTN_1646	14191	24326	0.273976	11.1452	0.181522		0.273976	1.20914	0.082475
gi|118496615|ref|NC_008601.1|	RefSeq	gene	1761543	1762439	.	-	.	ID=gene1645;Name=atpG;Dbxref=GeneID:4548026;gbkey=Gene;gene=atpG;locus_tag=FTN_1647	20278	15978	-0.847368	11.4475	3.99473e-05		-0.847368	0.555798	-0.255083
gi|118496615|ref|NC_008601.1|	RefSeq	gene	1762454	1763995	.	-	.	ID=gene1646;Name=atpA;Dbxref=GeneID:4548027;gbkey=Gene;gene=atpA;locus_tag=FTN_1648	40193	38525	-0.564693	12.4462	0.00592381		-0.564693	0.676099	-0.169989
gi|118496615|ref|NC_008601.1|	RefSeq	gene	1764014	1764538	.	-	.	ID=gene1647;Name=atpH;Dbxref=GeneID:4548028;gbkey=Gene;gene=atpH;locus_tag=FTN_1649	4669	13674	1.04669	10.0809	4.73411e-07		1.04669	2.06578	0.315085
gi|118496615|ref|NC_008601.1|	RefSeq	gene	1764558	1765028	.	-	.	ID=gene1648;Name=atpF;Dbxref=GeneID:4548029;gbkey=Gene;gene=atpF;locus_tag=FTN_1650	3679	16372	1.65027	10.079	5.07908e-15		1.65027	3.13893	0.496781
gi|118496615|ref|NC_008601.1|	RefSeq	gene	1765074	1765379	.	-	.	ID=gene1649;Name=atpE;Dbxref=GeneID:4548030;gbkey=Gene;gene=atpE;locus_tag=FTN_1651	3201	10796	1.25033	9.78918	2.2644e-09		1.25033	2.37896	0.376387
gi|118496615|ref|NC_008601.1|	RefSeq	gene	1765430	1766221	.	-	.	ID=gene1650;Name=atpB;Dbxref=GeneID:4548031;gbkey=Gene;gene=atpB;locus_tag=FTN_1652	3175	23122	2.36085	10.261	7.39535e-28		2.36085	5.13675	0.710688
gi|118496615|ref|NC_008601.1|	RefSeq	gene	1766274	1766705	.	-	.	ID=gene1651;Name=FTN_1653;Dbxref=GeneID:4548032;gbkey=Gene;locus_tag=FTN_1653	144	585	1.51815	5.21376	6.3066e-10		1.51815	2.86423	0.457008
gi|118496615|ref|NC_008601.1|	RefSeq	gene	1766782	1768086	.	+	.	ID=gene1652;Name=FTN_1654;Dbxref=GeneID:4548033;gbkey=Gene;locus_tag=FTN_1654	446	2914	2.20408	7.16905	6.62076e-23		2.20408	4.6078	0.663494
gi|118496615|ref|NC_008601.1|	RefSeq	gene	1768088	1769017	.	-	.	ID=gene1653;Name=rluC;Dbxref=GeneID:4548034;gbkey=Gene;gene=rluC;locus_tag=FTN_1655	512	1384	0.930945	6.48289	2.09199e-05		0.930945	1.90652	0.280242
gi|118496615|ref|NC_008601.1|	RefSeq	gene	1769010	1770077	.	-	.	ID=gene1654;Name=FTN_1656;Dbxref=GeneID:4548035;gbkey=Gene;locus_tag=FTN_1656	1817	1410	-0.869341	7.55814	4.09431e-05		-0.869341	0.547397	-0.261698
gi|118496615|ref|NC_008601.1|	RefSeq	gene	1770080	1771378	.	-	.	ID=gene1655;Name=FTN_1657;Dbxref=GeneID:4548036;gbkey=Gene;locus_tag=FTN_1657	1009	3559	1.31491	7.71037	6.86403e-10		1.31491	2.48787	0.395828
gi|118496615|ref|NC_008601.1|	RefSeq	gene	1771385	1772650	.	-	.	ID=gene1656;Name=hisS;Dbxref=GeneID:4548037;gbkey=Gene;gene=hisS;locus_tag=FTN_1658	2222	6927	1.13679	8.62398	5.7941e-08		1.13679	2.19891	0.342208
gi|118496615|ref|NC_008601.1|	RefSeq	gene	1772658	1773089	.	-	.	ID=gene1657;Name=rbfA;Dbxref=GeneID:4548839;gbkey=Gene;gene=rbfA;locus_tag=FTN_1659	3571	3405	-0.572198	8.41885	0.00592334		-0.572198	0.672591	-0.172249
gi|118496615|ref|NC_008601.1|	RefSeq	gene	1773092	1775632	.	-	.	ID=gene1658;Name=infB;Dbxref=GeneID:4548840;gbkey=Gene;gene=infB;locus_tag=FTN_1660	44722	32181	-0.978317	11.9677	2.15338e-06		-0.978317	0.507571	-0.294503
gi|118496615|ref|NC_008601.1|	RefSeq	gene	1775671	1777140	.	-	.	ID=gene1659;Name=nusA;Dbxref=GeneID:4548841;gbkey=Gene;gene=nusA;locus_tag=FTN_1661	8375	18872	0.668534	10.3261	0.00117699		0.668534	1.58946	0.201249
gi|118496615|ref|NC_008601.1|	RefSeq	gene	1777158	1777610	.	-	.	ID=gene1660;Name=FTN_1662;Dbxref=GeneID:4548842;gbkey=Gene;locus_tag=FTN_1662	1252	3523	0.988966	7.74115	2.85791e-06		0.988966	1.98476	0.297708
gi|118496615|ref|NC_008601.1|	RefSeq	gene	1777686	1777762	.	+	.	ID=gene1661;Name=FTN_1663;Dbxref=GeneID:4548843;gbkey=Gene;locus_tag=FTN_1663	178	536	1.08637	5.10936	6.06561e-06		1.08637	2.12339	0.327029
gi|118496615|ref|NC_008601.1|	RefSeq	gene	1777836	1778870	.	-	.	ID=gene1662;Name=hemE;Dbxref=GeneID:4548844;gbkey=Gene;gene=hemE;locus_tag=FTN_1664	3377	1401	-1.77272	8.55603	1.27067e-16		-1.77272	0.292656	-0.533643
gi|118496615|ref|NC_008601.1|	RefSeq	gene	1778924	1780432	.	-	.	ID=gene1663;Name=FTN_1665;Dbxref=GeneID:4548845;gbkey=Gene;locus_tag=FTN_1665	2020	2802	-0.0314419	8.29356	0.882414		-0.0314419	0.978442	-0.00946494
gi|118496615|ref|NC_008601.1|	RefSeq	gene	1780434	1780628	.	-	.	ID=gene1664;Name=FTN_1666;Dbxref=GeneID:4548846;gbkey=Gene;locus_tag=FTN_1666	291	459	0.153878	5.6196	0.516105		0.153878	1.11256	0.0463219
gi|118496615|ref|NC_008601.1|	RefSeq	gene	1780704	1782155	.	-	.	ID=gene1665;Name=nuoN;Dbxref=GeneID:4548847;gbkey=Gene;gene=nuoN;locus_tag=FTN_1667	2531	1089	-1.72011	8.21441	1.26939e-15		-1.72011	0.303525	-0.517806
gi|118496615|ref|NC_008601.1|	RefSeq	gene	1782171	1783760	.	-	.	ID=gene1666;Name=nuoM;Dbxref=GeneID:4548848;gbkey=Gene;gene=nuoM;locus_tag=FTN_1668	3902	1809	-1.61249	8.74017	3.3375e-14		-1.61249	0.327034	-0.485407
gi|118496615|ref|NC_008601.1|	RefSeq	gene	1783786	1785795	.	-	.	ID=gene1667;Name=nuoL;Dbxref=GeneID:4548849;gbkey=Gene;gene=nuoL;locus_tag=FTN_1669	10545	3167	-2.23886	9.94119	2.19855e-25		-2.23886	0.211853	-0.673965
gi|118496615|ref|NC_008601.1|	RefSeq	gene	1785805	1786122	.	-	.	ID=gene1668;Name=nuoK;Dbxref=GeneID:4548850;gbkey=Gene;gene=nuoK;locus_tag=FTN_1670	3742	749	-2.82407	8.30605	3.65121e-36		-2.82407	0.141211	-0.850131
gi|118496615|ref|NC_008601.1|	RefSeq	gene	1786115	1786720	.	-	.	ID=gene1669;Name=nuoJ;Dbxref=GeneID:4548851;gbkey=Gene;gene=nuoJ;locus_tag=FTN_1671	5776	1424	-2.52354	8.99607	7.39966e-31		-2.52354	0.173915	-0.759662
gi|118496615|ref|NC_008601.1|	RefSeq	gene	1786725	1787213	.	-	.	ID=gene1670;Name=nuoI;Dbxref=GeneID:4548852;gbkey=Gene;gene=nuoI;locus_tag=FTN_1672	2422	1204	-1.51179	7.9691	1.57153e-12		-1.51179	0.350675	-0.455096
gi|118496615|ref|NC_008601.1|	RefSeq	gene	1787227	1788237	.	-	.	ID=gene1671;Name=nuoH;Dbxref=GeneID:4548853;gbkey=Gene;gene=nuoH;locus_tag=FTN_1673	5675	3783	-1.08861	9.25717	1.82867e-07		-1.08861	0.470216	-0.327703
gi|118496615|ref|NC_008601.1|	RefSeq	gene	1788239	1790605	.	-	.	ID=gene1672;Name=nuoG;Dbxref=GeneID:4548854;gbkey=Gene;gene=nuoG;locus_tag=FTN_1674	21268	16878	-0.83708	11.2118	4.92589e-05		-0.83708	0.559775	-0.251986
gi|118496615|ref|NC_008601.1|	RefSeq	gene	1790623	1791897	.	-	.	ID=gene1673;Name=nuoF;Dbxref=GeneID:4548855;gbkey=Gene;gene=nuoF;locus_tag=FTN_1675	28640	10869	-1.90134	11.2908	2.68584e-19		-1.90134	0.267694	-0.572361
gi|118496615|ref|NC_008601.1|	RefSeq	gene	1791904	1792392	.	-	.	ID=gene1674;Name=nuoE;Dbxref=GeneID:4548856;gbkey=Gene;gene=nuoE;locus_tag=FTN_1676	6089	4496	-0.941086	9.27653	6.01086e-06		-0.941086	0.520841	-0.283295
gi|118496615|ref|NC_008601.1|	RefSeq	gene	1792402	1793655	.	-	.	ID=gene1675;Name=nuoD;Dbxref=GeneID:4548857;gbkey=Gene;gene=nuoD;locus_tag=FTN_1677	13164	13137	-0.506502	10.4999	0.0137603		-0.506502	0.703927	-0.152472
gi|118496615|ref|NC_008601.1|	RefSeq	gene	1793677	1794321	.	-	.	ID=gene1676;Name=nuoC;Dbxref=GeneID:4548858;gbkey=Gene;gene=nuoC;locus_tag=FTN_1678	13877	7735	-1.34675	10.3568	1.10852e-10		-1.34675	0.393176	-0.405412
gi|118496615|ref|NC_008601.1|	RefSeq	gene	1794324	1794800	.	-	.	ID=gene1677;Name=nuoB;Dbxref=GeneID:4548859;gbkey=Gene;gene=nuoB;locus_tag=FTN_1679	5353	6684	-0.183177	9.39186	0.374641		-0.183177	0.880761	-0.0551419
gi|118496615|ref|NC_008601.1|	RefSeq	gene	1794791	1795189	.	-	.	ID=gene1678;Name=nuoA;Dbxref=GeneID:4548860;gbkey=Gene;gene=nuoA;locus_tag=FTN_1680	1702	2457	0.0261201	7.90115	0.903433		0.0261201	1.01827	0.00786293
gi|118496615|ref|NC_008601.1|	RefSeq	gene	1795398	1795820	.	+	.	ID=gene1679;Name=fur;Dbxref=GeneID:4548861;gbkey=Gene;gene=fur;locus_tag=FTN_1681	529	510	-0.556183	6.24356	0.0133595		-0.556183	0.680099	-0.167428
gi|118496615|ref|NC_008601.1|	RefSeq	gene	1796074	1797993	.	+	.	ID=gene1680;Name=frgA;Dbxref=GeneID:4548862;gbkey=Gene;gene=frgA;locus_tag=FTN_1682	656	1364	0.552458	6.59502	0.0107888		0.552458	1.46658	0.166307
gi|118496615|ref|NC_008601.1|	RefSeq	gene	1798000	1799262	.	+	.	ID=gene1681;Name=FTN_1683;Dbxref=GeneID:4548863;gbkey=Gene;locus_tag=FTN_1683	284	793	0.977626	5.66594	1.99464e-05		0.977626	1.96922	0.294295
gi|118496615|ref|NC_008601.1|	RefSeq	gene	1799255	1800508	.	+	.	ID=gene1682;Name=FTN_1684;Dbxref=GeneID:4548864;gbkey=Gene;locus_tag=FTN_1684	309	785	0.841327	5.73275	0.000216379		0.841327	1.7917	0.253265
gi|118496615|ref|NC_008601.1|	RefSeq	gene	1800523	1801713	.	+	.	ID=gene1683;Name=FTN_1685;Dbxref=GeneID:4548865;gbkey=Gene;locus_tag=FTN_1685	346	1094	1.15699	6.05686	2.55432e-07		1.15699	2.22991	0.348287
gi|118496615|ref|NC_008601.1|	RefSeq	gene	1801799	1803328	.	+	.	ID=gene1684;Name=FTN_1686;Dbxref=GeneID:4548866;gbkey=Gene;locus_tag=FTN_1686	611	1596	0.88156	6.75211	4.79861e-05		0.88156	1.84237	0.265376
gi|118496615|ref|NC_008601.1|	RefSeq	gene	1803376	1804869	.	+	.	ID=gene1685;Name=FTN_1687;Dbxref=GeneID:4548867;gbkey=Gene;locus_tag=FTN_1687	416	2302	1.96442	6.83618	1.46325e-18		1.96442	3.90256	0.59135
gi|118496615|ref|NC_008601.1|	RefSeq	gene	1804885	1805292	.	-	.	ID=gene1686;Name=FTN_1688;Dbxref=GeneID:4548868;gbkey=Gene;locus_tag=FTN_1688	997	1556	0.138618	7.30614	0.517894		0.138618	1.10085	0.0417281
gi|118496615|ref|NC_008601.1|	RefSeq	gene	1805307	1806728	.	-	.	ID=gene1687;Name=gatB;Dbxref=GeneID:4548869;gbkey=Gene;gene=gatB;locus_tag=FTN_1689	4605	5983	-0.125874	9.35987	0.542557		-0.125874	0.916448	-0.0378919
gi|118496615|ref|NC_008601.1|	RefSeq	gene	1806731	1808176	.	-	.	ID=gene1688;Name=gatA;Dbxref=GeneID:4548870;gbkey=Gene;gene=gatA;locus_tag=FTN_1690	5994	8666	0.0283015	9.81155	0.89137		0.0283015	1.01981	0.0085196
gi|118496615|ref|NC_008601.1|	RefSeq	gene	1808185	1808466	.	-	.	ID=gene1689;Name=gatC;Dbxref=GeneID:4548871;gbkey=Gene;gene=gatC;locus_tag=FTN_1691	3204	990	-2.19775	8.55335	1.04848e-23		-2.19775	0.217977	-0.661589
gi|118496615|ref|NC_008601.1|	RefSeq	gene	1808549	1809619	.	-	.	ID=gene1690;Name=FTN_1692;Dbxref=GeneID:4548872;gbkey=Gene;locus_tag=FTN_1692	6548	2635	-1.81674	9.23371	1.30703e-17		-1.81674	0.283862	-0.546893
gi|118496615|ref|NC_008601.1|	RefSeq	gene	1809630	1811171	.	-	.	ID=gene1691;Name=FTN_1693;Dbxref=GeneID:4548873;gbkey=Gene;locus_tag=FTN_1693	776	2535	1.2042	7.33653	1.99026e-08		1.2042	2.3041	0.362501
gi|118496615|ref|NC_008601.1|	RefSeq	gene	1811327	1812625	.	-	.	ID=gene1692;Name=purB;Dbxref=GeneID:4548874;gbkey=Gene;gene=purB;locus_tag=FTN_1694	4265	4740	-0.351194	9.19347	0.0897119		-0.351194	0.783935	-0.10572
gi|118496615|ref|NC_008601.1|	RefSeq	gene	1812953	1813588	.	+	.	ID=gene1693;Name=FTN_1695;Dbxref=GeneID:4548875;gbkey=Gene;locus_tag=FTN_1695	1088	820	-0.911407	7.32328	2.61248e-05		-0.911407	0.531666	-0.274361
gi|118496615|ref|NC_008601.1|	RefSeq	gene	1813595	1814377	.	+	.	ID=gene1694;Name=FTN_1696;Dbxref=GeneID:4548876;gbkey=Gene;locus_tag=FTN_1696	447	1003	0.662307	6.28072	0.00276046		0.662307	1.58261	0.199374
gi|118496615|ref|NC_008601.1|	RefSeq	gene	1814403	1815263	.	-	.	ID=gene1695;Name=FTN_1697;Dbxref=GeneID:4548575;gbkey=Gene;locus_tag=FTN_1697	1748	3728	0.589123	8.17506	0.00487486		0.589123	1.50433	0.177344
gi|118496615|ref|NC_008601.1|	RefSeq	gene	1815849	1816619	.	-	.	ID=gene1696;Name=FTN_1698;Dbxref=GeneID:4548576;gbkey=Gene;locus_tag=FTN_1698	2372	2267	-0.568834	8.36394	0.00659833		-0.568834	0.674161	-0.171236
gi|118496615|ref|NC_008601.1|	RefSeq	gene	1816647	1820534	.	-	.	ID=gene1697;Name=purL;Dbxref=GeneID:4548577;gbkey=Gene;gene=purL;locus_tag=FTN_1699	6318	14626	0.707441	10.0829	0.000610198		0.707441	1.63291	0.212961
gi|118496615|ref|NC_008601.1|	RefSeq	gene	1820534	1822024	.	-	.	ID=gene1698;Name=purF;Dbxref=GeneID:4548578;gbkey=Gene;gene=purF;locus_tag=FTN_1700	3470	5435	0.143795	9.05343	0.487703		0.143795	1.10481	0.0432866
gi|118496615|ref|NC_008601.1|	RefSeq	gene	1822118	1823464	.	-	.	ID=gene1699;Name=FTN_1701;Dbxref=GeneID:4548579;gbkey=Gene;locus_tag=FTN_1701	3857	3316	-0.721555	8.85331	0.000527622		-0.721555	0.606443	-0.21721
gi|118496615|ref|NC_008601.1|	RefSeq	gene	1823475	1824116	.	-	.	ID=gene1700;Name=FTN_1702;Dbxref=GeneID:4548580;gbkey=Gene;locus_tag=FTN_1702	347	1617	1.71647	6.62727	2.28489e-14		1.71647	3.28631	0.516708
gi|118496615|ref|NC_008601.1|	RefSeq	gene	1824125	1825654	.	-	.	ID=gene1701;Name=tolC;Dbxref=GeneID:4548581;gbkey=Gene;gene=tolC;locus_tag=FTN_1703	7321	7918	-0.390443	9.85648	0.0580608		-0.390443	0.762895	-0.117535
gi|118496615|ref|NC_008601.1|	RefSeq	gene	1825663	1826283	.	-	.	ID=gene1702;Name=pcm;Dbxref=GeneID:4548582;gbkey=Gene;gene=pcm;locus_tag=FTN_1704	885	4380	1.80352	8.0251	5.92204e-17		1.80352	3.4907	0.542912
gi|118496615|ref|NC_008601.1|	RefSeq	gene	1826603	1827934	.	+	.	ID=gene1703;Name=FTN_1705;Dbxref=GeneID:4548583;gbkey=Gene;locus_tag=FTN_1705	3800	5863	0.122091	9.21997	0.555401		0.122091	1.08831	0.0367531
gi|118496615|ref|NC_008601.1|	RefSeq	gene	1827976	1829157	.	-	.	ID=gene1704;Name=FTN_1706;Dbxref=GeneID:4548584;gbkey=Gene;locus_tag=FTN_1706	2254	6542	1.03367	8.62273	7.75668e-07		1.03367	2.04722	0.311164
gi|118496615|ref|NC_008601.1|	RefSeq	gene	1829332	1830759	.	+	.	ID=gene1705;Name=nhaD;Dbxref=GeneID:4548585;gbkey=Gene;gene=nhaD;locus_tag=FTN_1707	528	3018	2.01123	7.21343	9.24021e-20		2.01123	4.03124	0.605439
gi|118496615|ref|NC_008601.1|	RefSeq	gene	1830749	1832410	.	-	.	ID=gene1706;Name=FTN_1708;Dbxref=GeneID:4548586;gbkey=Gene;locus_tag=FTN_1708	847	3820	1.66947	7.65479	8.74209e-15		1.66947	3.18098	0.502561
gi|118496615|ref|NC_008601.1|	RefSeq	gene	1832411	1834285	.	-	.	ID=gene1707;Name=FTN_1709;Dbxref=GeneID:4548587;gbkey=Gene;locus_tag=FTN_1709	1222	6876	1.98869	8.46358	2.42061e-20		1.98869	3.96876	0.598655
gi|118496615|ref|NC_008601.1|	RefSeq	gene	1834292	1835296	.	-	.	ID=gene1708;Name=obgE;Dbxref=GeneID:4548588;gbkey=Gene;gene=obgE;gene_synonym=cgtA,obg,yhbZ;locus_tag=FTN_1710	10374	6550	-1.16693	9.97126	2.06495e-08		-1.16693	0.445367	-0.351282
gi|118496615|ref|NC_008601.1|	RefSeq	gene	1835369	1836565	.	-	.	ID=gene1709;Name=tyrP;Dbxref=GeneID:4548589;gbkey=Gene;gene=tyrP;locus_tag=FTN_1711	449	3092	2.27994	7.27588	2.34819e-24		2.27994	4.85659	0.686332
gi|118496615|ref|NC_008601.1|	RefSeq	gene	1836693	1837148	.	+	.	ID=gene1710;Name=FTN_1712;Dbxref=GeneID:4548590;gbkey=Gene;locus_tag=FTN_1712	230	2361	2.85559	6.61252	6.1676e-34		2.85559	7.23799	0.859618
gi|118496615|ref|NC_008601.1|	RefSeq	gene	1837161	1837808	.	-	.	ID=gene1711;Name=FTN_1713;Dbxref=GeneID:4548591;gbkey=Gene;locus_tag=FTN_1713	1106	3730	1.2502	7.78262	4.01497e-09		1.2502	2.37875	0.376348
gi|118496615|ref|NC_008601.1|	RefSeq	gene	1837873	1838559	.	-	.	ID=gene1712;Name=kdpE;Dbxref=GeneID:4548592;gbkey=Gene;gene=kdpE;locus_tag=FTN_1714	1393	2504	0.342472	7.84822	0.103835		0.342472	1.26793	0.103094
gi|118496615|ref|NC_008601.1|	RefSeq	gene	1838601	1841282	.	-	.	ID=gene1713;Name=kdpD;Dbxref=GeneID:4548593;gbkey=Gene;gene=kdpD;locus_tag=FTN_1715	5175	18606	1.34257	10.2056	1.30594e-10		1.34257	2.53603	0.404155
gi|118496615|ref|NC_008601.1|	RefSeq	gene	1841386	1841940	.	-	.	ID=gene1714;Name=kdpC;Dbxref=GeneID:4548594;gbkey=Gene;gene=kdpC;locus_tag=FTN_1716	478	4388	2.69467	7.69411	8.13381e-33		2.69467	6.47407	0.811177
gi|118496615|ref|NC_008601.1|	RefSeq	gene	1841957	1843996	.	-	.	ID=gene1715;Name=kdpB;Dbxref=GeneID:4548595;gbkey=Gene;gene=kdpB;locus_tag=FTN_1717	4945	28065	2.00116	10.4924	5.20262e-21		2.00116	4.00322	0.60241
gi|118496615|ref|NC_008601.1|	RefSeq	gene	1844006	1845727	.	-	.	ID=gene1716;Name=kdpA;Dbxref=GeneID:4548596;gbkey=Gene;gene=kdpA;locus_tag=FTN_1718	4069	24230	2.07048	10.2256	2.98206e-22		2.07048	4.20025	0.623275
gi|118496615|ref|NC_008601.1|	RefSeq	gene	1846030	1847178	.	-	.	ID=gene1717;Name=FTN_1719;Dbxref=GeneID:4548597;gbkey=Gene;locus_tag=FTN_1719	3498	13208	1.41324	9.52498	1.60664e-11		1.41324	2.66334	0.425427
gi|118496615|ref|NC_008601.1|	RefSeq	gene	1847508	1847624	.	-	.	ID=gene1718;Name=FTN_1720;Dbxref=GeneID:4548598;gbkey=Gene;locus_tag=FTN_1720	36	24	-1.08386	2.01677	0.0185387		-1.08386	0.471765	-0.326274
gi|118496615|ref|NC_008601.1|	RefSeq	gene	1847673	1850534	.	-	.	ID=gene1719;Name=FTN_1721;Dbxref=GeneID:4548599;gbkey=Gene;locus_tag=FTN_1721	2151	1939	-0.6532	9.4331	0.0018804		-0.6532	0.635868	-0.196633
gi|118496615|ref|NC_008601.1|	RefSeq	gene	1850608	1850683	.	+	.	ID=gene1720;Name=FTN_1722;Dbxref=GeneID:4548600;gbkey=Gene;locus_tag=FTN_1722	79	2678	4.57781	6.62013	8.09857e-67		4.57781	23.8812	1.37806
gi|118496615|ref|NC_008601.1|	RefSeq	gene	1850698	1850774	.	+	.	ID=gene1721;Name=FTN_1723;Dbxref=GeneID:4548601;gbkey=Gene;locus_tag=FTN_1723	67	2382	4.64619	6.49774	2.14061e-66		4.64619	25.0404	1.39864
gi|118496615|ref|NC_008601.1|	RefSeq	gene	1850870	1852393	.	-	.	ID=gene1722;Name=FTN_1724;Dbxref=GeneID:4548602;gbkey=Gene;locus_tag=FTN_1724	1824	1255	-1.04288	8.62346	9.48904e-07		-1.04288	0.485359	-0.313937
gi|118496615|ref|NC_008601.1|	RefSeq	gene	1852727	1853917	.	-	.	ID=gene1723;Name=aspC;Dbxref=GeneID:4548603;gbkey=Gene;gene=aspC;locus_tag=FTN_1725	1526	227	-3.2517	7.10803	6.73766e-42		-3.2517	0.104988	-0.97886
gi|118496615|ref|NC_008601.1|	RefSeq	gene	1853935	1855098	.	-	.	ID=gene1724;Name=FTN_1726;Dbxref=GeneID:4548604;gbkey=Gene;locus_tag=FTN_1726	1453	307	-2.74568	6.94196	4.63557e-32		-2.74568	0.149096	-0.826533
gi|118496615|ref|NC_008601.1|	RefSeq	gene	1855152	1855901	.	-	.	ID=gene1725;Name=dapD;Dbxref=GeneID:4548605;gbkey=Gene;gene=dapD;locus_tag=FTN_1727	1748	193	-3.68157	7.20192	5.3336e-51		-3.68157	0.0779359	-1.10826
gi|118496615|ref|NC_008601.1|	RefSeq	gene	1855925	1856812	.	-	.	ID=gene1726;Name=dapA;Dbxref=GeneID:4548606;gbkey=Gene;gene=dapA;locus_tag=FTN_1728	4352	229	-4.75092	8.35755	5.85783e-80		-4.75092	0.0371392	-1.43017
gi|118496615|ref|NC_008601.1|	RefSeq	gene	1856803	1857474	.	-	.	ID=gene1727;Name=dapB;Dbxref=GeneID:4548607;gbkey=Gene;gene=dapB;locus_tag=FTN_1729	1680	195	-3.60946	7.08882	1.94007e-49		-3.60946	0.08193	-1.08656
gi|118496615|ref|NC_008601.1|	RefSeq	gene	1857486	1858841	.	-	.	ID=gene1728;Name=lysC;Dbxref=GeneID:4548608;gbkey=Gene;gene=lysC;locus_tag=FTN_1730	1718	502	-2.27818	7.32456	3.93704e-24		-2.27818	0.206157	-0.685801
gi|118496615|ref|NC_008601.1|	RefSeq	gene	1859253	1860191	.	-	.	ID=gene1729;Name=pip;Dbxref=GeneID:4548668;gbkey=Gene;gene=pip;locus_tag=FTN_1731	1384	522	-1.90997	7.28959	1.07125e-17		-1.90997	0.266098	-0.574958
gi|118496615|ref|NC_008601.1|	RefSeq	gene	1860267	1861013	.	-	.	ID=gene1730;Name=FTN_1732;Dbxref=GeneID:4548669;gbkey=Gene;locus_tag=FTN_1732	297	291	-0.532765	5.3487	0.0256053		-0.532765	0.691229	-0.160378
gi|118496615|ref|NC_008601.1|	RefSeq	gene	1861014	1861637	.	-	.	ID=gene1731;Name=FTN_1733;Dbxref=GeneID:4548670;gbkey=Gene;locus_tag=FTN_1733	128	295	0.700578	4.60215	0.00653698		0.700578	1.62516	0.210895
gi|118496615|ref|NC_008601.1|	RefSeq	gene	1861861	1862253	.	+	.	ID=gene1732;Name=FTN_1734;Dbxref=GeneID:4548671;gbkey=Gene;locus_tag=FTN_1734	10433	4713	-1.64995	10.0726	5.02322e-15		-1.64995	0.318651	-0.496685
gi|118496615|ref|NC_008601.1|	RefSeq	gene	1862274	1862684	.	+	.	ID=gene1733;Name=FTN_1735;Dbxref=GeneID:4548672;gbkey=Gene;locus_tag=FTN_1735	1835	8998	1.79022	9.00453	4.18107e-17		1.79022	3.45868	0.53891
gi|118496615|ref|NC_008601.1|	RefSeq	gene	1862687	1863085	.	+	.	ID=gene1734;Name=FTN_1736;Dbxref=GeneID:4548673;gbkey=Gene;locus_tag=FTN_1736	965	3881	1.50418	7.86705	2.06107e-12		1.50418	2.83664	0.452804
gi|118496615|ref|NC_008601.1|	RefSeq	gene	1863156	1864574	.	+	.	ID=gene1735;Name=eriC;Dbxref=GeneID:4548674;gbkey=Gene;gene=eriC;locus_tag=FTN_1737	1206	4223	1.30442	7.97137	7.93687e-10		1.30442	2.46984	0.392669
gi|118496615|ref|NC_008601.1|	RefSeq	gene	1864510	1866015	.	+	.	ID=gene1736;Name=FTN_1738;Dbxref=GeneID:4548675;gbkey=Gene;locus_tag=FTN_1738	2323	1869	-0.817219	8.33104	0.000102585		-0.817219	0.567535	-0.246007
gi|118496615|ref|NC_008601.1|	RefSeq	gene	1866821	1868011	.	+	.	ID=gene1737;Name=trpB;Dbxref=GeneID:4548676;gbkey=Gene;gene=trpB;locus_tag=FTN_1739	6909	3753	-1.38394	9.58308	4.24726e-11		-1.38394	0.38317	-0.416608
gi|118496615|ref|NC_008601.1|	RefSeq	gene	1868014	1868820	.	+	.	ID=gene1738;Name=trpA;Dbxref=GeneID:4548677;gbkey=Gene;gene=trpA;locus_tag=FTN_1740	3470	1842	-1.41714	8.5473	2.20789e-11		-1.41714	0.374455	-0.4266
gi|118496615|ref|NC_008601.1|	RefSeq	gene	1868875	1869228	.	-	.	ID=gene1739;Name=FTN_1741;Dbxref=GeneID:4548678;gbkey=Gene;locus_tag=FTN_1741	341	406	-0.251754	5.54345	0.280619		-0.251754	0.839875	-0.0757854
gi|118496615|ref|NC_008601.1|	RefSeq	gene	1869318	1870028	.	-	.	ID=gene1740;Name=pnuC;Dbxref=GeneID:4548679;gbkey=Gene;gene=pnuC;locus_tag=FTN_1742	247	720	1.03963	5.50553	7.4394e-06		1.03963	2.0557	0.31296
gi|118496615|ref|NC_008601.1|	RefSeq	gene	1870244	1872823	.	+	.	ID=gene1741;Name=clpB;Dbxref=GeneID:4548680;gbkey=Gene;gene=clpB;locus_tag=FTN_1743	59653	23952	-1.81999	12.3279	6.18857e-18		-1.81999	0.283223	-0.547871
gi|118496615|ref|NC_008601.1|	RefSeq	gene	1873074	1875266	.	+	.	ID=gene1742;Name=chiB;Dbxref=GeneID:4548681;gbkey=Gene;gene=chiB;locus_tag=FTN_1744	1555	7063	1.67976	8.5215	2.9338e-15		1.67976	3.20374	0.505657
gi|118496615|ref|NC_008601.1|	RefSeq	gene	1875320	1876480	.	+	.	ID=gene1743;Name=purT;Dbxref=GeneID:4548682;gbkey=Gene;gene=purT;locus_tag=FTN_1745	614	2063	1.24475	7.04513	9.77798e-09		1.24475	2.36977	0.374706
gi|118496615|ref|NC_008601.1|	RefSeq	gene	1876485	1877140	.	-	.	ID=gene1744;Name=FTN_1746;Note=frameshift;Dbxref=GeneID:4548683;gbkey=Gene;locus_tag=FTN_1746;pseudo=true	210	727	1.2876	5.59269	4.24011e-08		1.2876	2.44122	0.387607
gi|118496615|ref|NC_008601.1|	RefSeq	gene	1877218	1877859	.	-	.	ID=gene1745;Name=FTN_1747;Dbxref=GeneID:4548684;gbkey=Gene;locus_tag=FTN_1747	273	615	0.667938	5.67752	0.00389975		0.667938	1.5888	0.201069
gi|118496615|ref|NC_008601.1|	RefSeq	gene	1878089	1878412	.	+	.	ID=gene1746;Name=FTN_1748;Dbxref=GeneID:4548685;gbkey=Gene;locus_tag=FTN_1748	8165	3678	-1.65404	9.64411	4.79399e-15		-1.65404	0.31775	-0.497915
gi|118496615|ref|NC_008601.1|	RefSeq	gene	1878575	1879327	.	+	.	ID=gene1747;Name=FTN_1749;Dbxref=GeneID:4548686;gbkey=Gene;locus_tag=FTN_1749	658	8726	3.22541	8.42084	1.75291e-45		3.22541	9.3529	0.970946
gi|118496615|ref|NC_008601.1|	RefSeq	gene	1879341	1880081	.	+	.	ID=gene1748;Name=FTN_1750;Dbxref=GeneID:4548687;gbkey=Gene;locus_tag=FTN_1750	878	10004	3.00652	8.66364	2.39388e-41		3.00652	8.03623	0.905052
gi|118496615|ref|NC_008601.1|	RefSeq	gene	1880087	1880806	.	-	.	ID=gene1749;Name=FTN_1751;Dbxref=GeneID:4548688;gbkey=Gene;locus_tag=FTN_1751	263	3034	3.02404	6.97864	3.53393e-38		3.02404	8.13444	0.910328
gi|118496615|ref|NC_008601.1|	RefSeq	gene	1880871	1882022	.	-	.	ID=gene1750;Name=nhaA;Dbxref=GeneID:4548689;gbkey=Gene;gene=nhaA;locus_tag=FTN_1752	438	2263	1.86544	6.88858	5.05837e-17		1.86544	3.64379	0.561554
gi|118496615|ref|NC_008601.1|	RefSeq	gene	1882116	1883012	.	+	.	ID=gene1751;Name=FTN_1753;Dbxref=GeneID:4548690;gbkey=Gene;locus_tag=FTN_1753	1870	2181	-0.281576	7.79136	0.179868		-0.281576	0.822692	-0.084763
gi|118496615|ref|NC_008601.1|	RefSeq	gene	1883079	1883588	.	+	.	ID=gene1752;Name=FTN_1754;Dbxref=GeneID:4548691;gbkey=Gene;locus_tag=FTN_1754	336	807	0.76038	5.89535	0.000752246		0.76038	1.69394	0.228897
gi|118496615|ref|NC_008601.1|	RefSeq	gene	1883615	1884874	.	+	.	ID=gene1753;Name=FTN_1755;Dbxref=GeneID:4548692;gbkey=Gene;locus_tag=FTN_1755	396	1793	1.675	6.55624	5.61571e-14		1.675	3.19319	0.504225
gi|118496615|ref|NC_008601.1|	RefSeq	gene	1885175	1885654	.	+	.	ID=gene1754;Name=bcp;Dbxref=GeneID:4548693;gbkey=Gene;gene=bcp;locus_tag=FTN_1756	1563	1166	-0.926209	7.78861	1.3948e-05		-0.926209	0.526239	-0.278817
gi|118496615|ref|NC_008601.1|	RefSeq	gene	1885732	1886715	.	-	.	ID=gene1755;Name=FTN_1757;Dbxref=GeneID:4548694;gbkey=Gene;locus_tag=FTN_1757	459	2340	1.84616	6.93764	8.69746e-17		1.84616	3.59543	0.55575
gi|118496615|ref|NC_008601.1|	RefSeq	gene	1887821	1888441	.	+	.	ID=gene1756;Name=FTN_1758;Dbxref=GeneID:4548695;gbkey=Gene;locus_tag=FTN_1758	131	587	1.65947	4.97972	1.90487e-11		1.65947	3.15901	0.49955
gi|118496615|ref|NC_008601.1|	RefSeq	gene	1888509	1888901	.	-	.	ID=gene1757;Name=FTN_1759;Dbxref=GeneID:4548696;gbkey=Gene;locus_tag=FTN_1759	91	405	1.64932	4.48011	2.90575e-10		1.64932	3.13686	0.496495
gi|118496615|ref|NC_008601.1|	RefSeq	gene	1889010	1889999	.	+	.	ID=gene1758;Name=FTN_1760;Dbxref=GeneID:4548697;gbkey=Gene;locus_tag=FTN_1760	668	932	-0.0230597	6.5844	0.926096		-0.0230597	0.984143	-0.00694166
gi|118496615|ref|NC_008601.1|	RefSeq	gene	1889997	1890802	.	-	.	ID=gene1759;Name=FTN_1761;Note=frameshift;Dbxref=GeneID:4548698;gbkey=Gene;locus_tag=FTN_1761;pseudo=true	714	1617	0.6757	6.83088	0.00169686		0.6757	1.59737	0.203406
gi|118496615|ref|NC_008601.1|	RefSeq	gene	1890744	1892423	.	-	.	ID=gene1760;Name=FTN_1762;Dbxref=GeneID:4548699;gbkey=Gene;locus_tag=FTN_1762	2420	6641	0.952818	8.81263	5.01868e-06		0.952818	1.93565	0.286827
gi|118496615|ref|NC_008601.1|	RefSeq	gene	1892635	1893855	.	+	.	ID=gene1761;Name=FTN_1763;Dbxref=GeneID:4548700;gbkey=Gene;locus_tag=FTN_1763	358	975	0.941698	6.02805	2.746e-05		0.941698	1.92079	0.283479
gi|118496615|ref|NC_008601.1|	RefSeq	gene	1893872	1894084	.	-	.	ID=gene1762;Name=FTN_1764;Dbxref=GeneID:4548701;gbkey=Gene;locus_tag=FTN_1764	72	141	0.46551	3.72798	0.115497		0.46551	1.38081	0.140132
gi|118496615|ref|NC_008601.1|	RefSeq	gene	1894130	1895101	.	+	.	ID=gene1763;Name=FTN_1765;Dbxref=GeneID:4548702;gbkey=Gene;locus_tag=FTN_1765	579	739	-0.151506	6.24296	0.494111		-0.151506	0.90031	-0.0456077
gi|118496615|ref|NC_008601.1|	RefSeq	gene	1895111	1896115	.	-	.	ID=gene1764;Name=FTN_1766;Dbxref=GeneID:4548703;gbkey=Gene;locus_tag=FTN_1766	744	1179	0.160623	6.84903	0.456583		0.160623	1.11777	0.0483523
gi|118496615|ref|NC_008601.1|	RefSeq	gene	1896132	1897052	.	-	.	ID=gene1765;Name=rbsK;Dbxref=GeneID:4548704;gbkey=Gene;gene=rbsK;locus_tag=FTN_1767	5926	1120	-2.90694	9.08485	3.32847e-39		-2.90694	0.133329	-0.875077
gi|118496615|ref|NC_008601.1|	RefSeq	gene	1897170	1899746	.	-	.	ID=gene1766;Name=pepN;Dbxref=GeneID:4548745;gbkey=Gene;gene=pepN;locus_tag=FTN_1768	1465	3244	0.643291	8.04511	0.00219998		0.643291	1.56189	0.19365
gi|118496615|ref|NC_008601.1|	RefSeq	gene	1899948	1900376	.	+	.	ID=gene1767;Name=FTN_1769;Dbxref=GeneID:4548746;gbkey=Gene;locus_tag=FTN_1769	28060	17244	-1.20596	11.6389	6.2897e-09		-1.20596	0.433481	-0.36303
gi|118496615|ref|NC_008601.1|	RefSeq	gene	1900373	1901734	.	-	.	ID=gene1768;Name=trpC;Dbxref=GeneID:4548747;gbkey=Gene;gene=trpC;gene_synonym=trpC,trpF;locus_tag=FTN_1770	5800	8191	-0.00555836	9.5546	0.979239		-0.00555836	0.996155	-0.00167323
gi|118496615|ref|NC_008601.1|	RefSeq	gene	1901826	1902239	.	-	.	ID=gene1769;Name=FTN_1771;Dbxref=GeneID:4548748;gbkey=Gene;locus_tag=FTN_1771	297	1372	1.70385	6.33389	7.00768e-14		1.70385	3.2577	0.512911
gi|118496615|ref|NC_008601.1|	RefSeq	gene	1902244	1902933	.	-	.	ID=gene1770;Name=FTN_1772;Dbxref=GeneID:4548749;gbkey=Gene;locus_tag=FTN_1772	1049	2230	0.584437	7.89313	0.00585593		0.584437	1.49945	0.175933
gi|118496615|ref|NC_008601.1|	RefSeq	gene	1903017	1903385	.	-	.	ID=gene1771;Name=FTN_1773;Dbxref=GeneID:4548750;gbkey=Gene;locus_tag=FTN_1773	1103	1765	0.174675	7.4443	0.412176		0.174675	1.12871	0.0525824
gi|118496615|ref|NC_008601.1|	RefSeq	gene	1903378	1903719	.	-	.	ID=gene1772;Name=FTN_1774;Dbxref=GeneID:4548751;gbkey=Gene;locus_tag=FTN_1774	930	2040	0.629665	7.45739	0.0031051		0.629665	1.54721	0.189548
gi|118496615|ref|NC_008601.1|	RefSeq	gene	1903788	1904228	.	-	.	ID=gene1773;Name=FTN_1775;Dbxref=GeneID:4548752;gbkey=Gene;locus_tag=FTN_1775	218	1576	2.34977	6.28785	9.6089e-24		2.34977	5.09744	0.707352
gi|118496615|ref|NC_008601.1|	RefSeq	gene	1904290	1905303	.	-	.	ID=gene1774;Name=trpD;Dbxref=GeneID:4548753;gbkey=Gene;gene=trpD;locus_tag=FTN_1776	493	6473	3.21096	8.05198	1.87084e-44		3.21096	9.25966	0.966595
gi|118496615|ref|NC_008601.1|	RefSeq	gene	1905300	1905878	.	-	.	ID=gene1775;Name=trpG;Dbxref=GeneID:4548754;gbkey=Gene;gene=trpG;locus_tag=FTN_1777	525	4383	2.55775	7.66281	3.84819e-30		2.55775	5.88788	0.769959
gi|118496615|ref|NC_008601.1|	RefSeq	gene	1905882	1907426	.	-	.	ID=gene1776;Name=trpE;Dbxref=GeneID:4548755;gbkey=Gene;gene=trpE;locus_tag=FTN_1778	2058	10787	1.88638	9.07797	8.97815e-19		1.88638	3.69707	0.567857
gi|118496615|ref|NC_008601.1|	RefSeq	gene	1907435	1907722	.	-	.	ID=gene1777;Name=trpR;Dbxref=GeneID:4548756;gbkey=Gene;gene=trpR;locus_tag=FTN_1779	319	1536	1.76367	6.36208	6.57184e-15		1.76367	3.39562	0.530919
gi|118496615|ref|NC_008601.1|	RefSeq	gene	1907978	1908054	.	+	.	ID=gene1778;Name=FTN_1780;Dbxref=GeneID:4548757;gbkey=Gene;locus_tag=FTN_1780	81	9809	6.41468	8.36425	1.06013e-117		6.41468	85.312	1.93101
gi|118496615|ref|NC_008601.1|	RefSeq	gene	1908059	1908134	.	+	.	ID=gene1779;Name=FTN_1781;Dbxref=GeneID:4548758;gbkey=Gene;locus_tag=FTN_1781	65	6968	6.23835	7.88148	2.35133e-109		6.23835	75.4973	1.87793
gi|118496615|ref|NC_008601.1|	RefSeq	gene	1908197	1909693	.	-	.	ID=gene1780;Name=rng;Dbxref=GeneID:4548759;gbkey=Gene;gene=rng;locus_tag=FTN_1782	756	1238	0.207982	6.92197	0.336748		0.207982	1.15507	0.0626087
[truncated: 128 more columns]

## Sheet: Sorted by level of expression
genome?	origin	type	start	end	score	strand	frame	Symbols	Hit_count 801	Hit_count 803	logFC	logCPM	PValue		logfc2	FC	log10FC	"1/FC"	ABC Transporters		Alanine, aspartate and glutamate metabolism		alpha-Linolenic acid metabolism		Amino sugar and nucleotide sugar metabolism		Aminoacyl-tRNA biosynthesis		Arachidonic acid metabolism		Arginine and proline metabolism		Arginine biosynthesis		Ascorbate and aldarate metabolism		Bacterial secretion system		Base excision repair		beta-Alanine metabolism		Biosynthesis of unsaturated fatty acids		Biotin metabolism		Butanoate metabolism		C5-Branched dibasic acid metabolism
gi|118496615|ref|NC_008601.1|	RefSeq	gene	248314	248389	.	-	.	ID=gene223;Name=FTN_0224;Dbxref=GeneID:4547824;gbkey=Gene;locus_tag=FTN_0224	127	25964	7.17083	9.75087	1.71721e-145		7.17083	144.09	2.15863	0.00694009	FTN324	0.496781	FTN19	1.36054	FTN1439	-0.300567	FTN447	0.392669	FTN129	0.783939	FTN698	0.216035	FTN410	0.422398	FTN171	0.708084	FTN963	0.0581441	FTN73	0.943919	FTN569	0.304516	FTN963	0.0581441	FTN1460	-0.326274	FTN568	0.306226	FTN127	0.78456	FTN59
gi|118496615|ref|NC_008601.1|	RefSeq	gene	1540850	1541539	.	+	.	ID=gene1450;Name=FTN_1452;Dbxref=GeneID:4547934;gbkey=Gene;locus_tag=FTN_1452	883	143428	6.83998	12.2178	5.86981e-148		6.83998	114.562	2.05904	0.0087289	FTN325	0.496495	FTN20	1.30344			FTN448	0.390416	FTN147	0.746755			FTN963	0.0581441	FTN172	0.707352			FTN121	0.800558	FTN603	0.283001	FTN1353	-0.22274	FTN1564	-0.451897	FTN811	0.148778	FTN1041	0.00762168	FTN60
gi|118496615|ref|NC_008601.1|	RefSeq	gene	1907978	1908054	.	+	.	ID=gene1778;Name=FTN_1780;Dbxref=GeneID:4548757;gbkey=Gene;locus_tag=FTN_1780	81	9809	6.41468	8.36425	1.06013e-117		6.41468	85.312	1.93101	0.0117217	FTN326	0.496039	FTN21	1.29441			FTN462	0.379723	FTN168	0.711677			FTN1131	-0.0580904	FTN410	0.422398			FTN259	0.577747	FTN673	0.232729	FTN1354	-0.222893			FTN812	0.1472	FTN1042	0.0071997	FTN61
gi|118496615|ref|NC_008601.1|	RefSeq	gene	1908059	1908134	.	+	.	ID=gene1779;Name=FTN_1781;Dbxref=GeneID:4548758;gbkey=Gene;locus_tag=FTN_1781	65	6968	6.23835	7.88148	2.35133e-109		6.23835	75.4973	1.87793	0.0132455	FTN327	0.495947	FTN127	0.78456			FTN484	0.36816	FTN214	0.644199			FTN1146	-0.0659483	FTN1146	-0.0659483			FTN672	0.232881	FTN838	0.132146	FTN1701	-0.785511			FTN813	0.14682	FTN1438	-0.299652	FTN593
gi|118496615|ref|NC_008601.1|	RefSeq	gene	1639091	1639525	.	+	.	ID=gene1538;Name=FTN_1540;Dbxref=GeneID:4548902;gbkey=Gene;locus_tag=FTN_1540	128	9739	5.74487	8.36864	5.20848e-104		5.74487	53.6263	1.72938	0.0186476	FTN328	0.494644	FTN171	0.708084			FTN485	0.36664	FTN221	0.635097			FTN1444	-0.311509	FTN1532	-0.40839			FTN843	0.127742	FTN1035	0.0123989					FTN814	0.145836	FTN1636	-0.592554	FTN594
gi|118496615|ref|NC_008601.1|	RefSeq	gene	1639536	1639611	.	-	.	ID=gene1539;Name=FTN_1541;Dbxref=GeneID:4548903;gbkey=Gene;locus_tag=FTN_1541	68	5021	5.7006	7.41757	4.70079e-95		5.7006	52.0058	1.71605	0.0192286	FTN502	0.359821	FTN172	0.707352			FTN514	0.352348	FTN224	0.627984			FTN1467	-0.331751	FTN1725	-0.874174			FTN1094	-0.0289494	FTN1350	-0.220849					FTN815	0.145316	FTN1637	-0.593997	FTN1041
gi|118496615|ref|NC_008601.1|	RefSeq	gene	1676967	1677040	.	+	.	ID=gene1576;Name=FTN_1578;Dbxref=GeneID:4548921;gbkey=Gene;locus_tag=FTN_1578	313	22059	5.63505	9.53885	1.50709e-107		5.63505	49.6957	1.69632	0.0201225	FTN503	0.359671	FTN178	0.695086			FTN515	0.351559	FTN288	0.542912			FTN1725	-0.874174					FTN1095	-0.0309041	FTN1486	-0.357643					FTN816	0.144321	FTN1638	-0.597739	FTN1042
gi|118496615|ref|NC_008601.1|	RefSeq	gene	1677042	1677126	.	+	.	ID=gene1577;Name=FTN_1579;Dbxref=GeneID:4548922;gbkey=Gene;locus_tag=FTN_1579	290	18147	5.46349	9.26383	3.31655e-102		5.46349	44.1238	1.64467	0.0226635	FTN572	0.302746	FTN343	0.472219			FTN627	0.26498	FTN310	0.505867			FTN1731	-0.901226					FTN1096	-0.0314098	FTN1604	-0.520043					FTN818	0.143841	FTN1639	-0.599895
gi|118496615|ref|NC_008601.1|	RefSeq	gene	1655900	1656778	.	-	.	ID=gene1556;Name=xerD;Dbxref=GeneID:4548444;gbkey=Gene;gene=xerD;locus_tag=FTN_1558	940	48243	5.17782	10.7159	2.65296e-99		5.17782	36.1974	1.55868	0.0276263	FTN641	0.254996	FTN410	0.422398			FTN646	0.251321	FTN366	0.451907									FTN1510	-0.382143							FTN1228	-0.128248	FTN1701	-0.785511
gi|118496615|ref|NC_008601.1|	RefSeq	gene	1446988	1447061	.	+	.	ID=gene1363;Name=FTN_1365;Dbxref=GeneID:4547922;gbkey=Gene;locus_tag=FTN_1365	162	8059	5.1321	8.11602	5.02533e-89		5.1321	35.0683	1.54491	0.0285158	FTN642	0.253265	FTN485	0.36664			FTN663	0.237129	FTN441	0.397126									FTN1574	-0.464785							FTN1339	-0.213893
gi|118496615|ref|NC_008601.1|	RefSeq	gene	1446894	1446982	.	+	.	ID=gene1362;Name=FTN_1364;Dbxref=GeneID:4547921;gbkey=Gene;locus_tag=FTN_1364	141	6999	5.12881	7.92233	9.91177e-88		5.12881	34.9885	1.54393	0.0285808	FTN658	0.239234	FTN555	0.317235			FTN685	0.224085	FTN468	0.376348									FTN1595	-0.500493							FTN1341	-0.214667
gi|118496615|ref|NC_008601.1|	RefSeq	gene	1593115	1593189	.	-	.	ID=gene1496;Name=FTN_1498;Dbxref=GeneID:4547338;gbkey=Gene;locus_tag=FTN_1498	129	6082	5.05444	7.71429	8.52047e-85		5.05444	33.2305	1.52154	0.0300928	FTN659	0.23874	FTN588	0.293918			FTN686	0.223983	FTN469	0.375582									FTN1630	-0.574958							FTN1479	-0.347191
gi|118496615|ref|NC_008601.1|	RefSeq	gene	1676863	1676938	.	+	.	ID=gene1575;Name=FTN_1577;Dbxref=GeneID:4548920;gbkey=Gene;locus_tag=FTN_1577	395	17475	4.96339	9.24049	1.51168e-89		4.96339	31.1981	1.49413	0.0320533	FTN737	0.191304	FTN694	0.218287			FTN729	0.197978	FTN470	0.375523									FTN1703	-0.78986
gi|118496615|ref|NC_008601.1|	RefSeq	gene	1656944	1657291	.	-	.	ID=gene1557;Name=rplS;Dbxref=GeneID:4548445;gbkey=Gene;gene=rplS;locus_tag=FTN_1559	1766	63670	4.66843	11.1657	3.28808e-85		4.66843	25.4295	1.40534	0.0393244	FTN738	0.19078	FTN935	0.0690229			FTN806	0.151662	FTN473	0.374523
gi|118496615|ref|NC_008601.1|	RefSeq	gene	1850698	1850774	.	+	.	ID=gene1721;Name=FTN_1723;Dbxref=GeneID:4548601;gbkey=Gene;locus_tag=FTN_1723	67	2382	4.64619	6.49774	2.14061e-66		4.64619	25.0404	1.39864	0.0399354	FTN739	0.19047	FTN1080	-0.0190327			FTN810	0.148793	FTN474	0.373559
gi|118496615|ref|NC_008601.1|	RefSeq	gene	999435	999626	.	-	.	ID=gene936;Name=FTN_0938;Dbxref=GeneID:4547535;gbkey=Gene;locus_tag=FTN_0938	69	2386	4.60624	6.46015	7.31091e-66		4.60624	24.3565	1.38662	0.0410567	FTN902	0.0892722	FTN1088	-0.0241599			FTN1080	-0.0190327	FTN519	0.346519
gi|118496615|ref|NC_008601.1|	RefSeq	gene	117300	117572	.	-	.	ID=gene105;Name=rpsT;Dbxref=GeneID:4547764;gbkey=Gene;gene=rpsT;locus_tag=FTN_0106	262	8951	4.59032	8.37798	2.77775e-77		4.59032	24.0893	1.38182	0.0415122	FTN1106	-0.0429699	FTN1131	-0.0580904			FTN1149	-0.067972	FTN539	0.329259
gi|118496615|ref|NC_008601.1|	RefSeq	gene	1850608	1850683	.	+	.	ID=gene1720;Name=FTN_1722;Dbxref=GeneID:4548600;gbkey=Gene;locus_tag=FTN_1722	79	2678	4.57781	6.62013	8.09857e-67		4.57781	23.8812	1.37806	0.0418739	FTN1107	-0.0450968	FTN1146	-0.0659483			FTN1219	-0.120111	FTN557	0.31568
gi|118496615|ref|NC_008601.1|	RefSeq	gene	248452	249375	.	-	.	ID=gene224;Name=FTN_0225;Dbxref=GeneID:4547825;gbkey=Gene;locus_tag=FTN_0225	1549	50373	4.5196	10.8169	5.2149e-81		4.5196	22.937	1.36054	0.0435977	FTN1266	-0.157287	FTN1208	-0.110403			FTN1417	-0.278817	FTN614	0.276577
gi|118496615|ref|NC_008601.1|	RefSeq	gene	1454884	1455420	.	+	.	ID=gene1374;Name=FTN_1376;Dbxref=GeneID:4548283;gbkey=Gene;locus_tag=FTN_1376	147	4194	4.32993	7.24238	1.37892e-66		4.32993	20.1112	1.30344	0.0497235	FTN1267	-0.158016	FTN1383	-0.248454			FTN1418	-0.279384	FTN647	0.248249
gi|118496615|ref|NC_008601.1|	RefSeq	gene	912293	912898	.	-	.	ID=gene857;Name=FTN_0859;Dbxref=GeneID:4547227;gbkey=Gene;locus_tag=FTN_0859	130	3633	4.29994	7.04329	9.76343e-65		4.29994	19.6975	1.29441	0.0507678	FTN1268	-0.1591	FTN1421	-0.283511			FTN1425	-0.284933	FTN650	0.246696
gi|118496615|ref|NC_008601.1|	RefSeq	gene	1277239	1277321	.	+	.	ID=gene1201;Name=FTN_1203;Dbxref=GeneID:4547624;gbkey=Gene;locus_tag=FTN_1203	134	3661	4.26733	7.06675	4.16596e-64		4.26733	19.2573	1.2846	0.0519284	FTN1589	-0.49589	FTN1532	-0.40839			FTN1426	-0.285251	FTN726	0.199374
gi|118496615|ref|NC_008601.1|	RefSeq	gene	294845	295612	.	+	.	ID=gene286;Name=FTN_0287;Dbxref=GeneID:4548383;gbkey=Gene;locus_tag=FTN_0287	264	6961	4.2166	7.97708	2.303e-67		4.2166	18.5919	1.26932	0.0537868	FTN1590	-0.496456	FTN1694	-0.753548			FTN1504	-0.37713	FTN736	0.191463
gi|118496615|ref|NC_008601.1|	RefSeq	gene	1454404	1454479	.	-	.	ID=gene1373;Name=FTN_1375;Dbxref=GeneID:4548282;gbkey=Gene;locus_tag=FTN_1375	26	645	4.12377	4.6069	3.61435e-40		4.12377	17.4333	1.24138	0.0573616	FTN1591	-0.496685	FTN1700	-0.774142			FTN1632	-0.583772	FTN778	0.167379
gi|118496615|ref|NC_008601.1|	RefSeq	gene	481348	482235	.	+	.	ID=gene475;Name=FTN_0477;Dbxref=GeneID:4547455;gbkey=Gene;locus_tag=FTN_0477	1047	24404	4.03911	9.80465	1.18152e-67		4.03911	16.4396	1.21589	0.0608286	FTN1592	-0.497915	FTN1701	-0.785511			FTN1744	-0.969311	FTN796	0.155913
gi|118496615|ref|NC_008601.1|	RefSeq	gene	1739838	1740791	.	-	.	ID=gene1626;Name=FTN_1628;Dbxref=GeneID:4548007;gbkey=Gene;locus_tag=FTN_1628	491	11093	3.99395	8.70436	4.93464e-64		3.99395	15.9331	1.2023	0.0627625	FTN1593	-0.49837	FTN1725	-0.874174					FTN803	0.152082
gi|118496615|ref|NC_008601.1|	RefSeq	gene	87170	87418	.	-	.	ID=gene73;Name=FTN_0074;Dbxref=GeneID:4547654;gbkey=Gene;locus_tag=FTN_0074	596	13209	3.96629	8.94517	7.65111e-64		3.96629	15.6304	1.19397	0.0639778	FTN1606	-0.525151							FTN870	0.112739
gi|118496615|ref|NC_008601.1|	RefSeq	gene	116870	117226	.	+	.	ID=gene104;Name=FTN_0105;Dbxref=GeneID:4547763;gbkey=Gene;locus_tag=FTN_0105	256	5572	3.93989	7.74814	4.57464e-60		3.93989	15.3471	1.18602	0.0651591	FTN1708	-0.802744							FTN882	0.103158
gi|118496615|ref|NC_008601.1|	RefSeq	gene	1468100	1469791	.	-	.	ID=gene1389;Name=naoX;Dbxref=GeneID:4547839;gbkey=Gene;gene=naoX;locus_tag=FTN_1391	1065	22340	3.88703	9.74496	1.28715e-63		3.88703	14.7949	1.17011	0.0675909									FTN883	0.103094
gi|118496615|ref|NC_008601.1|	RefSeq	gene	1199445	1199690	.	-	.	ID=gene1132;Name=FTN_1134;Dbxref=GeneID:4548712;gbkey=Gene;locus_tag=FTN_1134	80	1656	3.86628	6.00488	2.46354e-49		3.86628	14.5836	1.16387	0.06857									FTN992	0.0384588
gi|118496615|ref|NC_008601.1|	RefSeq	gene	974780	974977	.	-	.	ID=gene914;Name=rpsU;Dbxref=GeneID:4548257;gbkey=Gene;gene=rpsU;locus_tag=FTN_0916	569	11108	3.78324	8.74866	5.57052e-59		3.78324	13.7679	1.13887	0.0726326									FTN1191	-0.0972821
gi|118496615|ref|NC_008601.1|	RefSeq	gene	1738188	1739330	.	+	.	ID=gene1624;Name=hemN;Dbxref=GeneID:4548005;gbkey=Gene;gene=hemN;locus_tag=FTN_1626	428	7874	3.69755	8.24497	5.49953e-56		3.69755	12.974	1.11307	0.0770775									FTN1203	-0.10572
gi|118496615|ref|NC_008601.1|	RefSeq	gene	1329874	1331328	.	+	.	ID=gene1258;Name=FTN_1260;Dbxref=GeneID:4547703;gbkey=Gene;locus_tag=FTN_1260	662	12008	3.67727	8.8115	1.27763e-56		3.67727	12.7929	1.10697	0.0781685									FTN1204	-0.107996
gi|118496615|ref|NC_008601.1|	RefSeq	gene	1447077	1447151	.	+	.	ID=gene1364;Name=FTN_1366;Dbxref=GeneID:4547923;gbkey=Gene;locus_tag=FTN_1366	154	2743	3.65032	6.69724	9.52206e-50		3.65032	12.5561	1.09885	0.0796426									FTN1205	-0.108439
gi|118496615|ref|NC_008601.1|	RefSeq	gene	1739327	1739779	.	-	.	ID=gene1625;Name=FTN_1627;Dbxref=GeneID:4548006;gbkey=Gene;locus_tag=FTN_1627	361	6363	3.63571	7.94245	7.22782e-54		3.63571	12.4296	1.09446	0.0804529									FTN1206	-0.108838
gi|118496615|ref|NC_008601.1|	RefSeq	gene	1363305	1364576	.	-	.	ID=gene1290;Name=FTN_1292;Dbxref=GeneID:4547639;gbkey=Gene;locus_tag=FTN_1292	448	7796	3.61731	8.22309	4.18934e-54		3.61731	12.2721	1.08892	0.0814855									FTN1207	-0.110327
gi|118496615|ref|NC_008601.1|	RefSeq	gene	1442836	1444422	.	-	.	ID=gene1358;Name=gltB;Dbxref=GeneID:4547917;gbkey=Gene;gene=gltB;locus_tag=FTN_1360	1108	18854	3.58517	9.53958	8.66326e-56		3.58517	12.0017	1.07924	0.0833212									FTN1306	-0.192491
gi|118496615|ref|NC_008601.1|	RefSeq	gene	1000019	1000177	.	-	.	ID=gene937;Name=FTN_0939;Dbxref=GeneID:4547536;gbkey=Gene;locus_tag=FTN_0939	190	3196	3.56793	6.96222	4.23797e-49		3.56793	11.8592	1.07405	0.0843229									FTN1307	-0.192628
gi|118496615|ref|NC_008601.1|	RefSeq	gene	1158035	1158391	.	-	.	ID=gene1094;Name=yajC;Dbxref=GeneID:4548656;gbkey=Gene;gene=yajC;locus_tag=FTN_1096	241	3934	3.52478	7.37977	1.96744e-49		3.52478	11.5097	1.06106	0.086883									FTN1364	-0.231508
gi|118496615|ref|NC_008601.1|	RefSeq	gene	980936	981559	.	-	.	ID=gene922;Name=FTN_0924;Dbxref=GeneID:4548265;gbkey=Gene;locus_tag=FTN_0924	62	999	3.50441	5.3951	2.45313e-38		3.50441	11.3483	1.05493	0.0881188									FTN1365	-0.231946
gi|118496615|ref|NC_008601.1|	RefSeq	gene	1674972	1675442	.	-	.	ID=gene1572;Name=secE;Dbxref=GeneID:4548917;gbkey=Gene;gene=secE;locus_tag=FTN_1574	875	14024	3.49877	9.09353	2.20941e-53		3.49877	11.3041	1.05323	0.0884637									FTN1366	-0.233023
gi|118496615|ref|NC_008601.1|	RefSeq	gene	974273	974719	.	-	.	ID=gene913;Name=FTN_0915;Dbxref=GeneID:4548256;gbkey=Gene;locus_tag=FTN_0915	1381	22032	3.49217	9.80848	1.41378e-53		3.49217	11.2525	1.05125	0.0888693									FTN1375	-0.243561
gi|118496615|ref|NC_008601.1|	RefSeq	gene	740450	741076	.	-	.	ID=gene694;Name=FTN_0696;Dbxref=GeneID:4547312;gbkey=Gene;locus_tag=FTN_0696	104	1654	3.48645	6.03466	6.24191e-43		3.48645	11.208	1.04953	0.0892222									FTN1377	-0.243929
gi|118496615|ref|NC_008601.1|	RefSeq	gene	1672094	1672471	.	-	.	ID=gene1567;Name=rplL;Dbxref=GeneID:4548455;gbkey=Gene;gene=rplL;locus_tag=FTN_1569	6890	107789	3.464	12.1271	2.25228e-53		3.464	11.0349	1.04277	0.0906218									FTN1411	-0.27302
gi|118496615|ref|NC_008601.1|	RefSeq	gene	911996	912289	.	-	.	ID=gene856;Name=FTN_0858;Dbxref=GeneID:4547226;gbkey=Gene;locus_tag=FTN_0858	141	2194	3.45529	6.4901	1.3707e-44		3.45529	10.9685	1.04015	0.0911704									FTN1473	-0.340343
gi|118496615|ref|NC_008601.1|	RefSeq	gene	160862	161491	.	+	.	ID=gene147;Name=FTN_0148;Dbxref=GeneID:4548158;gbkey=Gene;locus_tag=FTN_0148	226	3474	3.43806	7.12243	6.24685e-47		3.43806	10.8382	1.03496	0.0922659									FTN1497	-0.36732
gi|118496615|ref|NC_008601.1|	RefSeq	gene	1296416	1297378	.	-	.	ID=gene1225;Name=FTN_1227;Dbxref=GeneID:4548978;gbkey=Gene;locus_tag=FTN_1227	264	3919	3.38782	7.2727	1.64963e-46		3.38782	10.4673	1.01984	0.0955355									FTN1498	-0.367565
gi|118496615|ref|NC_008601.1|	RefSeq	gene	1593289	1594293	.	+	.	ID=gene1497;Name=trpS;Dbxref=GeneID:4547339;gbkey=Gene;gene=trpS;locus_tag=FTN_1499	1374	20369	3.38628	9.69371	6.51275e-51		3.38628	10.4561	1.01937	0.0956376									FTN1499	-0.367614
gi|118496615|ref|NC_008601.1|	RefSeq	gene	1674423	1674956	.	-	.	ID=gene1571;Name=nusG;Dbxref=GeneID:4548916;gbkey=Gene;gene=nusG;locus_tag=FTN_1573	2355	33696	3.33518	10.4117	6.5566e-50		3.33518	10.0923	1.00399	0.0990859									FTN1541	-0.419446
gi|118496615|ref|NC_008601.1|	RefSeq	gene	477868	477944	.	-	.	ID=gene471;Name=FTN_0473;Dbxref=GeneID:4548232;gbkey=Gene;locus_tag=FTN_0473	178	2528	3.32375	6.6589	4.66021e-43		3.32375	10.0126	1.00055	0.0998739									FTN1575	-0.467715
gi|118496615|ref|NC_008601.1|	RefSeq	gene	1465519	1465965	.	+	.	ID=gene1385;Name=FTN_1387;Dbxref=GeneID:4547835;gbkey=Gene;locus_tag=FTN_1387	113	1599	3.31804	6.01261	8.77832e-40		3.31804	9.97311	0.99883	0.10027									FTN1577	-0.469619
gi|118496615|ref|NC_008601.1|	RefSeq	gene	87394	87747	.	-	.	ID=gene74;Name=rnpA;Dbxref=GeneID:4547655;gbkey=Gene;gene=rnpA;locus_tag=FTN_0075	1446	20419	3.31613	9.6648	3.33506e-49		3.31613	9.95992	0.998256	0.100402									FTN1578	-0.47254
gi|118496615|ref|NC_008601.1|	RefSeq	gene	1595030	1596328	.	+	.	ID=gene1499;Name=FTN_1501;Dbxref=GeneID:4547341;gbkey=Gene;locus_tag=FTN_1501	547	7711	3.31351	8.28833	3.54102e-47		3.31351	9.94185	0.997467	0.100585									FTN1579	-0.474701
gi|118496615|ref|NC_008601.1|	RefSeq	gene	373090	373368	.	+	.	ID=gene369;Name=FTN_0370;Dbxref=GeneID:4548098;gbkey=Gene;locus_tag=FTN_0370	116	1631	3.30886	6.05345	6.94618e-40		3.30886	9.90982	0.996066	0.10091									FTN1629	-0.572361
gi|118496615|ref|NC_008601.1|	RefSeq	gene	666383	668602	.	-	.	ID=gene631;Name=katG;Dbxref=GeneID:4547947;gbkey=Gene;gene=katG;locus_tag=FTN_0633	1913	26816	3.30557	10.0324	4.31518e-49		3.30557	9.88725	0.995076	0.10114									FTN1658	-0.658411
gi|118496615|ref|NC_008601.1|	RefSeq	gene	808202	809380	.	+	.	ID=gene754;Name=fopA;Dbxref=GeneID:4548250;gbkey=Gene;gene=fopA;locus_tag=FTN_0756	9606	134363	3.3025	12.4281	2.17443e-49		3.3025	9.86622	0.994151	0.101356									FTN1663	-0.669466
gi|118496615|ref|NC_008601.1|	RefSeq	gene	1663210	1663446	.	-	.	ID=gene1564;Name=FTN_1566;Dbxref=GeneID:4548452;gbkey=Gene;locus_tag=FTN_1566	201	2812	3.30212	7.01045	3.73202e-43		3.30212	9.86362	0.994036	0.101383									FTN1689	-0.742727
gi|118496615|ref|NC_008601.1|	RefSeq	gene	477959	478034	.	-	.	ID=gene472;Name=FTN_0474;Dbxref=GeneID:4548233;gbkey=Gene;locus_tag=FTN_0474	207	2885	3.29668	6.82734	3.27847e-43		3.29668	9.82649	0.992398	0.101766									FTN1690	-0.746111
[truncated: 1,723 more rows]
[truncated: 128 more columns]
